# Supplementary material for: PFKFB4 interacts with ICMT and activates RAS/AKT signaling-dependent cell migration in melanoma
Source: Life Sci Alliance. 2022 Aug 1;5(12):e202201377. doi: 10.26508/lsa.202201377 (PMC9348664; doi:10.26508/lsa.202201377)
Supplement: Supplementary file 2 [file LSA-2022-01377_SdataF1.2.xlsx]

## Sheet: Figure 1E
MeWo: Mean overall velocity (µm/h)
siCtrl	siPFKFB4	siPFKFB4+xPFKFB4
45.101	23.268	28.6
40.824	11.046	14.451
38.669	12.004	47.234
27.121	18.997	53.863
40.812	12.19	59.358
30.194	8.806	27.639
28.911	15.33	24.601
29.117	33.961	12.291
26.364	43.779	23.419
32.56	14.588	35.811
21.174	30.554	41.463
27.411	25.924	39.894
37.245	9.444	12.931
39.191	12.92	30.006
25.433	17.972	26.576
38.221	17.585	23.227
32.02	13.992	23.239
64.188	18.076	25.529
26.66	24.865	24.158
	39.184	6.019
	8.368	24.764
	15.486	40.304
	13.518	21.43
	9.444	45.303
	16.074	23.64
	12.858	40.485
	26.758	40.154
	13.378	29.271
	9.761	24.362
	14.424
	14.114
	18.889
	9.419
	11.981
	11.601
	11.265
	15.024
	17.258
	36.555
	17.638
	15.915

## Sheet: Figure 1F
A375M: Mean overall velocity (µm/h)
siCtrl	siPFKFB4	siPFKFB4+xPFKFB4
19.813	8.934	22.471
26.545	13.326	21.053
15.159	10.768	15.719
15.707	10.485	17.128
24.72	8.986	17.017
28.393	12.584	19.211
14.205	10.131	21.547
13.015	11.98	11.381
16.361	4.38	15.227
24.116	14.803	18.925
5.995	16.296	18.805
11.746	5.189	9.426
28.877	3.63	16.596
23.714	10.532	11.105
18.694	6.768	20.431
16.975	4.528	29.34
23.364	7.262	22.164
14.345	5.667	16.628
22.456	4.855	6.203
20.421	5.013	15.123
18.795	21.697	9.048
13.883	9.117	11.064
18.897	14	10.846
18.791	17.675	22.092
21.653	23.759	11.391
30.826	26.734	12.991
33.713	7.978	14.469
26.449	13.306	14.769
20.622	8.118	14.355
16.986	4.355	19.762
25.425	5.168	19.459
15.875	6.551	13.123
17.122	4.877	15.716
19.806	12.287
18.495	9.553
15.737	3.996
13.326	7.553
11.075	13.66
16.564	18.23
19.964	3.606
17.269	11.179
16.66	10.475
14.514	2.185
26.609	20.076
16.127	14.784
22.269	10.391
14.234	26.106
14.629	11.348
20.241	16.255
9.98	5.431
16.672	4.253
	2.641
	3.348

## Sheet: Figure 1G
MeWo: Mean overall velocity (µm/h)
Complet siCtrl	Complet siPFKFB4	Glucose Free siCtrl	Glucose free siPFKFB4
24.12	17.833	28.849	16.614
27.852	22.667	37.183	43
28.62	10.583	19.251	38.278
29.26	33.845	12.12	17.158
34.611	46.593	17.453	13.076
23.694	37.237	41.908	24.62
32.929	12.111	24.174	21.461
67.48	9.633	23.472	19.943
18.105	40.019	38.326	15.097
35.122	20.299	21.064	16.05
42.332	15.058	11.45	17.324
25.95	18.985	28.335	19.1
15.021	19.325	26.798	30.792
33.431	28.021	90.317	17.262
25.625	27.619	29.497	23.593
60.106	18.208	20.458	20.581
41.385	7.92	30.848	18.09
20.363	30.137	31.94	23.342
32.425	14.207	33.878	23.619
20.187	32.236	30.08	36.233
32.309	31.365	17.466	20.855
32.679	24.101	10.292	19.547
69.221	19.647	28.771	22.939
25.045	39.819	27.847	43.627
16.005	17.039	17.97	30.781
27.684	29.488	42.786	29.429
17.78	20.968	39.034	14.959
38.156	31.124	55.576	7.238
37.763	20.173	36.978	19.428
21.929	16.342	37.208	12.02
23.039	38.357	38.853	18.806
18.955	14.258	47.465	29.421
29.679	6.396	9.295	28.277
21.454	8.511	7.219	20.335
23.742	27.188	17.808	26.081
19.534	16.281	23.878	24.079
28.84	13.847	12.904	23.146
40.784	16.043	20.89	38.788
18.07		23.755	14.091
		16.721	19.25
		45.46	16.906
		46.028	20.571
		30.548	14.749
		0	12.574
		25.641	20.04
		19.031	19.031
		9.982	9.982
		22.837	22.837
		16.609	16.609
		15.977	15.977

## Sheet: Figure 1H
MeWo: Mean overall velocity (µm/h)
2DG 0mM	2DG 5mM
28.029	48.754
35.316	27.133
55.403	25.912
45.282	25.506
45.086	31.621
43.713	23.486
21.664	21.277
31.816	37.192
43.698	46.618
38.429	27.85
44.896	28.963
9.367	34.936
24.51	29.641
30.373	30.982
23.156	31.518
33.016	29.339
20.942	15.579
37.313	8.736
45.934	39.467
26.62	46.514
27.944	29.059
38.52	32.344
40.085	22.654
44.84	38.604
28.333	32.302
21.609	18.166
62.127	41.601
24.074	36.334
40.394	30.796
15.386	34.99
50.582	6.902
36.073
18.529

## Sheet: Figure 1I
MeWo: Mean overall velocity (µm/h)
siCtrl	siPFKFB4	siPFKFB4+xPFKFB4	siPFKFB4+xPFKFB4-DBM-v5	siPFKFB4+xPFKFB4-Nter	siPFKFB4+xPFKFB4-Cter
41.269	14.852	23.547	29.157	22.034	24.086
38.124	13.548	24.748	35.517	36.635	24.042
27.202	8.023	13.291	29.209	34.351	19.184
16.378	9.239	26.241	27.941	8.409	21.559
12.08	11.496	31.448	42.371	38.78	11.893
37.997	35.818	32.501	27.308	56.227	33.802
58.607	38.22	31.201	24.9	38.778	32.75
39.2	24.8	27.83	33.932	48.637	5.386
16.814	14.304	33.897	20.112	35.792	23.254
40.714	13.579	20.101	22.014	22.151	32.484
42.458	29.289	41.419	14.536	35.387	44.592
37.021	28.53	48.966	28.077	34.002	27.501
42.636	26.089	45.145	69.523	3.789	24.637
32.807	5.102	27.259	37.667	16.587	16.091
34.854	12.311	46.065	38.691	24.694	10.292
35.847	15.659	17.001	24.201	48.273	9.836
41.703	15.987	20.148	15.014	35.822	14.841
9.631	30.423	36.196	19.088	6.154	19.168
54.215	4.196	32.755	21.008	25.016	13.288
34.299	5.356	8.615	17.945	38.278	7.977
43.59	16.04	29.533	18.952	33.219	25.121
35.035	8.306	26.838	36.304	45.162	17.288
53.21	25.197	23.374	39.435	24.981	20.756
28.343	14.623	36.33	36.496	47.499	28.864
23.665	8.842	34.397	23.517		22.147
42.232	20.446	30.421	28.52		21.477
17.969	5.607	43.043	22.696		25.195
65.356	13.456	16.23	21.228		59.611
46.165	20.053	31.578	42.186		41.509
42.784	16.001	38.202	31.869		21.037
27.167	23.455	20.601	56.336		6.186
48.023	12.029	34.26	26.569
44.703	9.092	17.997	12.549
31.247	10.308	16.775	27.448
31.385	21.315	70.225	46.295
30.27	27.079		35.895
37.361	11.121		22.559
30.657	32.188
40.238	10.956
48.685	31.373
44.994	18.824
69.484	17.124
41.116	15.735
31.957	13.815
22.492	18.147
29.945	22.436
42.405	27.886
53.839	17.156
38.44	27.116
35.213	27.635
32.212	25.091
39.805	23.184
37.579	37.263
14.883	4.037
49.946	8.189
24.391	8.763
17.265	6.361
29.416	41.581
14.824	11.171
41.811	21.448
16.14
10.982
13.328
28.159
33.242
18.589
31.515
17.915
39.11
