# Supplementary material for: PFKFB4 interacts with ICMT and activates RAS/AKT signaling-dependent cell migration in melanoma
Source: Life Sci Alliance. 2022 Aug 1;5(12):e202201377. doi: 10.26508/lsa.202201377 (PMC9348664; doi:10.26508/lsa.202201377)
Supplement: Supplementary file 5 [file LSA-2022-01377_SdataF2.2.xlsx]

## Sheet: unprocessedMSData1_Figure2A
Checked	Protein FDR Confidence: Combined	Master	Accession	Description	Exp. q-value: Combined	Sum PEP Score	Coverage [%]	# Peptides	# PSMs	# Unique Peptides	# Protein Groups	# AAs	MW [kDa]	calc. pI	Score Mascot: A4 Mascot_ PFKFB4-V5	Score Mascot: B4 Mascot_ xPFKFB4-FLAG	Score Mascot: C4 Mascot	Score Mascot: D4 Mascot	Biological Process	Cellular Component	Molecular Function	Pfam IDs	Entrez Gene ID	Ensembl Gene ID	Gene Symbol	Chromosome	KEGG Pathways	WikiPathways	Found in Sample: [S1] F1: Sample	Found in Sample: [S2] F2: Sample	Found in Sample: [S3] F3: Sample	Found in Sample: [S4] F4: Sample	Modifications
FALSE	High	Master Protein	P21333	Filamin-A OS=Homo sapiens GN=FLNA PE=1 SV=4	0	512.743	51	100	262	93	1	2647	280.6	6.06	489	2531	2915	120	cell organization and biogenesis;cellular component movement;metabolic process;regulation of biological process;response to stimulus;transport	cytoplasm;cytoskeleton;cytosol;extracellular;membrane;nucleus	protein binding;RNA binding;signal transducer activity	Pf00307, Pf00630	2316	ENSG00000196924.14	FLNA	X	MAPK signaling pathway; Focal adhesion; Proteoglycans in cancer; Salmonella infection	Androgen receptor signaling pathway; Hypothesized Pathways in Pathogenesis of Cardiovascular Disease; IL-4 Signaling Pathway; Focal Adhesion; Prolactin Signaling Pathway; MAPK Signaling Pathway	High	High	High	High	Phospho [Y635(100); S1012(100); Y1317(92.2); S2292(100); S2370(97.4)]
	Checked	Confidence	Annotated Sequence	Modifications	Modifications in Master Proteins	Qvality PEP	Qvality q-value	# Protein Groups	# Proteins	# PSMs	Master Protein Accessions	Positions in Master Proteins	# Missed Cleavages	Theo. MH+ [Da]	Found in Sample: [S1] F1: Sample	Found in Sample: [S2] F2: Sample	Found in Sample: [S3] F3: Sample	Found in Sample: [S4] F4: Sample	Confidence (by Search Engine): A4 Mascot	Confidence (by Search Engine): B4 Mascot	Confidence (by Search Engine): C4 Mascot	Confidence (by Search Engine): D4 Mascot	Percolator q-Value (by Search Engine): A4 Mascot	Percolator q-Value (by Search Engine): B4 Mascot	Percolator q-Value (by Search Engine): C4 Mascot	Percolator q-Value (by Search Engine): D4 Mascot	Percolator PEP (by Search Engine): A4 Mascot	Percolator PEP (by Search Engine): B4 Mascot	Percolator PEP (by Search Engine): C4 Mascot	Percolator PEP (by Search Engine): D4 Mascot	Ions Score (by Search Engine): A4 Mascot	Ions Score (by Search Engine): B4 Mascot	Ions Score (by Search Engine): C4 Mascot	Ions Score (by Search Engine): D4 Mascot	Sequence in Protein	Positions in Protein	Peptide Group Modifications in Protein
	FALSE	High	[R].LVSNHSLHETSSVFVDSLTK.[A]			3.77087e-06	0	1	1	4	P21333	P21333 [2521-2540]	0	2200.12	Not Found	High	High	Not Found	n/a	High	High	n/a		0	0			4.036e-05	3.034e-10			59	66		R.LVSNHSLHETSSVFVDSLTK.A	[2521-2540]
	FALSE	High	[R].EGPYSISVLYGDEEVPR.[S]			9.49188e-05	0	1	1	6	P21333	P21333 [1516-1532]	0	1909.92	High	High	High	High	High	High	High	High	0	0	0	0.002115	2.396e-05	0.0001328	4.221e-05	0.02646	76	70	64	30	R.EGPYSISVLYGDEEVPR.S	[1516-1532]
	FALSE	High	[K].IVGPSGAAVPCKVEPGLGADNSVVR.[F]	1xPhospho [S5(100)]	P21333 1xPhospho [S1012(100)]	6.66082e-05	0	1	1	2	P21333	P21333 [1008-1032]	1	2472.23	Not Found	High	High	Not Found	n/a	High	High	n/a		0	0			0.0001007	1.879e-06			42	34		K.IVGPSGAAVPCKVEPGLGADNSVVR.F	[1008-1032]	1xPhospho [S1012(100)]
	FALSE	High	[R].SAGQGEVLVYVEDPAGHQEEAK.[V]			4.51185e-05	0	1	1	1	P21333	P21333 [310-331]	0	2313.1	Not Found	High	Not Found	Not Found	n/a	High	n/a	n/a		0				7.394e-05				60			R.SAGQGEVLVYVEDPAGHQEEAK.V	[310-331]
	FALSE	High	[R].QMQLENVSVALEFLDRESIK.[L]			0.000163236	0	2	2	1	P21333; O75369	P21333 [101-120]; O75369 [74-93]	1	2349.21	Not Found	High	Not Found	Not Found	n/a	High	Medium	n/a		0	0.03434			0.0002009	0.2796			37	6		R.QMQLENVSVALEFLDRESIK.L	[101-120]
	FALSE	High	[R].EAGAGGLAIAVEGPSK.[A]			3.27178e-05	0	1	1	2	P21333	P21333 [2265-2280]	0	1426.75	Not Found	High	High	Not Found	n/a	High	High	n/a		0	0			5.723e-05	3.567e-06			83	61		R.EAGAGGLAIAVEGPSK.A	[2265-2280]
	FALSE	High	[R].EAGAGGLAIAVEGPSKAEISFEDR.[K]			2.76537e-05	0	1	1	1	P21333	P21333 [2265-2288]	1	2374.19	Not Found	Not Found	High	Not Found	n/a	n/a	High	n/a			0				5.366e-08				44		R.EAGAGGLAIAVEGPSKAEISFEDR.K	[2265-2288]
	FALSE	High	[R].EEGPYEVEVTYDGVPVPGSPFPLEAVAPTKPSK.[V]			0.000171699	0	1	1	4	P21333	P21333 [1037-1069]	0	3485.74	High	High	High	Not Found	High	High	High	n/a	0	0.000198	0		0.0002061	0.0002734	7.568e-06		25	16	31		R.EEGPYEVEVTYDGVPVPGSPFPLEAVAPTKPSK.V	[1037-1069]
	FALSE	High	[R].IANLQTDLSDGLR.[L]			6.45131e-05	0	1	1	5	P21333	P21333 [64-76]	0	1415.75	High	High	High	High	High	High	High	High	0.002668	0	0	0	0.01071	9.815e-05	1.532e-06	0.01103	19	80	101	41	R.IANLQTDLSDGLR.L	[64-76]
	FALSE	High	[R].GAGTGGLGLAVEGPSEAK.[M]			3.43258e-05	0	1	1	3	P21333	P21333 [1382-1399]	0	1570.81	High	High	High	Not Found	High	High	High	n/a	0.0006036	0.0004281	0		0.008398	0.001346	9.427e-08		3	46	64		R.GAGTGGLGLAVEGPSEAK.M	[1382-1399]
	FALSE	High	[K].GLVEPVDVVDNADGTQTVNYVPSR.[E]			2.39391e-06	0	1	1	7	P21333	P21333 [1492-1515]	0	2544.26	High	High	High	High	High	High	High	High	0	0	0	0	4.058e-05	1.371e-05	2.077e-05	0.01098	76	143	59	21	K.GLVEPVDVVDNADGTQTVNYVPSR.E	[1492-1515]
	FALSE	High	[K].HTAMVSWGGVSIPNSPFR.[V]			0.000114055	0	1	1	4	P21333	P21333 [743-760]	0	1942.96	High	High	High	Not Found	High	High	High	n/a	0.00391	0	0		0.01988	0.0001531	5.222e-06		4	70	49		K.HTAMVSWGGVSIPNSPFR.V	[743-760]
	FALSE	High	[K].FNEEHIPDSPFVVPVASPSGDAR.[R]			3.8496e-05	0	1	1	6	P21333	P21333 [2311-2333]	0	2467.19	High	High	High	Not Found	High	High	High	n/a	0	0	0		6.705e-06	6.514e-05	4.243e-07		53	50	58		K.FNEEHIPDSPFVVPVASPSGDAR.R	[2311-2333]
	FALSE	High	[R].FGGEHVPNSPFQVTALAGDQPSVQPPLR.[S]			1.68169e-05	0	1	1	4	P21333	P21333 [1726-1753]	0	2945.49	High	High	High	Not Found	High	High	High	Medium	0	0	0	0.01482	0.0002669	3.358e-05	2.579e-05	0.07268	25	60	38	13	R.FGGEHVPNSPFQVTALAGDQPSVQPPLR.S	[1726-1753]
	FALSE	High	[R].FLPREEGPYEVEVTYDGVPVPGSPFPLEAVAPTKPSK.[V]			2.28104e-05	0	1	1	2	P21333	P21333 [1033-1069]	1	3999.04	Not Found	High	High	Not Found	n/a	High	High	n/a		0	0.001542			4.288e-05	0.007301			38	15		R.FLPREEGPYEVEVTYDGVPVPGSPFPLEAVAPTKPSK.V	[1033-1069]
	FALSE	High	[R].YAPSEAGLHEMDIR.[Y]			5.10842e-05	0	1	1	3	P21333	P21333 [1832-1845]	0	1588.74	Not Found	High	High	Not Found	n/a	High	High	n/a		0.003187	0			0.02237	2.677e-07			19	67		R.YAPSEAGLHEMDIR.Y	[1832-1845]
	FALSE	High	[R].AEAGVPAEFSIWTR.[E]			0.000106922	0	1	1	5	P21333	P21333 [2251-2264]	0	1533.77	High	High	High	High	High	High	High	High	0	0	0	0.002115	1.721e-05	0.0001456	0.0002557	0.02966	74	73	45	24	R.AEAGVPAEFSIWTR.E	[2251-2264]
	FALSE	High	[K].TGVAVNKPAEFTVDAK.[H]			5.16949e-05	0	1	1	3	P21333	P21333 [685-700]	0	1646.87	Not Found	High	High	Not Found	n/a	High	High	n/a		0.000348	0			0.000825	2.762e-07			17	66		K.TGVAVNKPAEFTVDAK.H	[685-700]
	FALSE	High	[R].TGVELGKPTHFTVNAK.[A]			4.00392e-05	0	1	1	4	P21333	P21333 [885-900]	0	1698.92	Not Found	High	High	Not Found	n/a	High	High	n/a		0	0			8.17e-05	1.409e-07			54	49		R.TGVELGKPTHFTVNAK.A	[885-900]
	FALSE	High	[K].ASGPGLNTTGVPASLPVEFTIDAK.[D]			2.17e-05	0	1	1	6	P21333	P21333 [1550-1573]	0	2342.22	High	High	High	Not Found	High	High	High	n/a	0.002668	0.0004281	0		0.0132	0.0009887	2.847e-08		9	45	67		K.ASGPGLNTTGVPASLPVEFTIDAK.D	[1550-1573]
	FALSE	High	[R].VTYTPMAPGSYLISIK.[Y]			6.23756e-05	0	1	1	4	P21333	P21333 [2485-2500]	0	1740.92	High	High	High	Not Found	High	High	High	Medium	0	0	0.0002786	0.02733	0.002165	9.553e-05	0.001855	0.0945	33	66	21	5	R.VTYTPMAPGSYLISIK.Y	[2485-2500]
	FALSE	High	[K].VPVHDVTDASK.[V]			0.00013581	0	1	1	3	P21333	P21333 [1440-1450]	0	1167.6	Not Found	High	High	Not Found	n/a	High	High	n/a		0	0			0.0001749	4.302e-06			61	68		K.VPVHDVTDASK.V	[1440-1450]
	FALSE	High	[K].AGNNMLLVGVHGPR.[T]			8.54149e-05	0	1	1	2	P21333	P21333 [2585-2598]	0	1434.76	Not Found	High	High	Not Found	n/a	High	High	n/a		0	0			0.0001982	1.052e-06			55	61		K.AGNNMLLVGVHGPR.T	[2585-2598]
	FALSE	High	[R].VANPSGNLTETYVQDR.[G]			1.28082e-06	0	1	1	1	P21333	P21333 [1297-1312]	0	1763.86	Not Found	Not Found	High	Not Found	n/a	n/a	High	n/a			0				1.848e-11				117		R.VANPSGNLTETYVQDR.G	[1297-1312]
	FALSE	High	[K].VNQPASFAVSLNGAK.[G]			6.19564e-05	0	1	1	2	P21333	P21333 [2347-2361]	0	1502.8	Not Found	High	High	Not Found	n/a	High	High	n/a		0	0			9.503e-05	4.628e-05			75	63		K.VNQPASFAVSLNGAK.G	[2347-2361]
	FALSE	High	[R].VHGPGIQSGTTNKPNK.[F]			3.86278e-05	0	1	1	3	P21333	P21333 [1360-1375]	0	1634.86	Not Found	High	High	Not Found	n/a	High	High	n/a		0.003457	0			0.02893	1.682e-07			29	55		R.VHGPGIQSGTTNKPNK.F	[1360-1375]
	FALSE	High	[K].YTPVQQGPVGVNVTYGGDPIPK.[S]			8.24618e-06	0	1	1	3	P21333	P21333 [937-958]	0	2286.18	Not Found	High	High	Not Found	n/a	High	High	Medium		0.000198	0	0.01482		0.0005079	2.306e-09	0.07479		31	114	7	K.YTPVQQGPVGVNVTYGGDPIPK.S	[937-958]
	FALSE	High	[K].SPFSVAVSPSLDLSK.[I]			1.13098e-05	0	1	1	5	P21333	P21333 [959-973]	0	1533.82	High	Not Found	High	High	High	n/a	High	High	0		0	0	0.0002812		5.25e-09	1.519e-05	35		75	58	K.SPFSVAVSPSLDLSK.I	[959-973]
	FALSE	High	[K].DAGEGLLAVQITDPEGKPK.[K]			4.28689e-05	0	1	1	4	P21333	P21333 [1574-1592]	0	1938.02	Not Found	High	High	Not Found	n/a	High	High	n/a		0.000198	0			0.0003577	1.686e-07			61	78		K.DAGEGLLAVQITDPEGKPK.K	[1574-1592]
	FALSE	High	[K].DAGEGGLSLAIEGPSK.[A]			1.92691e-05	0	1	1	2	P21333	P21333 [1892-1907]	0	1500.75	Not Found	High	High	Not Found	n/a	High	High	n/a		0	0			3.745e-05	4.414e-07			108	74		K.DAGEGGLSLAIEGPSK.A	[1892-1907]
	FALSE	High	[K].YNEQHVPGSPFTAR.[V]			2.40598e-05	0	1	1	3	P21333	P21333 [1938-1951]	0	1602.77	Not Found	High	High	Not Found	n/a	High	High	n/a		0	0			4.473e-05	6.845e-07			70	70		K.YNEQHVPGSPFTAR.V	[1938-1951]
	FALSE	High	[R].LIALLEVLSQK.[KR]			0.000364309	0.000146307	2	3	6	P21333; O75369	P21333 [77-87]; O75369 [50-60]	0	1226.77	High	High	High	High	High	High	High	High	0	0.000198	0.003344	0	4.199e-05	0.0005301	0.02204	0.009204	61	53	30	29	R.LIALLEVLSQK.K	[77-87]
	FALSE	High	[R].LIALLEVLSQKK.[M]			0.000343348	0.000146307	1	1	2	P21333	P21333 [77-88]	1	1354.87	Not Found	High	High	Not Found	n/a	High	High	n/a		0.000198	0.0001442			0.0003561	0.0004452			53	43		R.LIALLEVLSQKK.M	[77-88]
	FALSE	High	[K].YGGQPVPNFPSK.[L]			0.00044969	0.000146307	1	1	2	P21333	P21333 [1235-1246]	0	1290.65	Not Found	High	High	Not Found	n/a	High	High	n/a		0.002778	0			0.01706	0.0001141			20	39		K.YGGQPVPNFPSK.L	[1235-1246]
	FALSE	High	[K].YGGPYHIGGSPFK.[A]			0.000277065	0.000146307	1	1	2	P21333	P21333 [2501-2513]	0	1379.67	Not Found	High	Not Found	Not Found	n/a	High	n/a	n/a		0.000198				0.0002997				46			K.YGGPYHIGGSPFK.A	[2501-2513]
	FALSE	High	[K].YGGDEIPFSPYR.[V]			0.000250014	0.000146307	1	1	2	P21333	P21333 [1622-1633]	0	1400.65	Not Found	High	High	Not Found	n/a	High	High	n/a		0.000198	0			0.0003643	2.422e-05			43	48		K.YGGDEIPFSPYR.V	[1622-1633]
	FALSE	High	[K].VTVLFAGQHIAK.[S]			0.00067081	0.000146307	1	1	4	P21333	P21333 [356-367]	0	1283.75	Not Found	High	High	Not Found	n/a	High	High	n/a		0.000348	0.001542			0.0007488	0.005687			27	35		K.VTVLFAGQHIAK.S	[356-367]
	FALSE	High	[K].LDVQFSGLTK.[G]			0.000368864	0.000146307	1	1	1	P21333	P21333 [907-916]	0	1107.6	Not Found	High	Not Found	Not Found	n/a	High	n/a	n/a		0.000198				0.000378				64			K.LDVQFSGLTK.G	[907-916]
	FALSE	High	[R].VSGQGLHEGHTFEPAEFIIDTR.[D]			0.000304086	0.000146307	1	1	1	P21333	P21333 [2052-2073]	0	2440.19	Not Found	High	Not Found	Not Found	n/a	High	n/a	n/a		0.000198				0.0003226				34			R.VSGQGLHEGHTFEPAEFIIDTR.D	[2052-2073]
	FALSE	High	[K].VTAQGPGLEPSGNIANK.[T]			0.000337531	0.000146307	1	1	4	P21333	P21333 [384-400]	0	1652.86	Not Found	High	High	Not Found	n/a	High	High	n/a		0.0004281	0			0.001082	5.682e-05			37	53		K.VTAQGPGLEPSGNIANK.T	[384-400]
	FALSE	High	[K].WGDEHIPGSPYR.[V]			0.000566043	0.000146307	1	1	2	P21333	P21333 [2632-2643]	0	1413.65	Not Found	High	High	Not Found	n/a	High	High	n/a		0.001515	0			0.00731	0.0001873			7	17		K.WGDEHIPGSPYR.V	[2632-2643]
	FALSE	High	[K].SPFEVYVDKSQGDASK.[V]			0.000614856	0.000146307	1	1	2	P21333	P21333 [368-383]	1	1756.84	Not Found	High	High	Not Found	n/a	High	High	n/a		0.000198	0.0001442			0.0005884	0.0003089			31	36		K.SPFEVYVDKSQGDASK.V	[368-383]
	FALSE	High	[R].SAGQGEVLVYVEDPAGHQEEAKVTANNDKNR.[T]			0.000455022	0.000146307	1	1	1	P21333	P21333 [310-340]	2	3325.6	Not Found	Not Found	High	Not Found	n/a	n/a	High	n/a			0				0.0001172				11		R.SAGQGEVLVYVEDPAGHQEEAKVTANNDKNR.T	[310-340]
	FALSE	High	[K].RIANLQTDLSDGLR.[L]			0.000630011	0.000146307	1	1	1	P21333	P21333 [63-76]	1	1571.85	Not Found	Not Found	High	Not Found	n/a	n/a	High	n/a			0				0.0002327				49		K.RIANLQTDLSDGLR.L	[63-76]
	FALSE	High	[R].RLTVSSLQESGLK.[V]			0.000592357	0.000146307	1	1	2	P21333	P21333 [2334-2346]	1	1417.8	Not Found	High	High	Not Found	n/a	High	High	n/a		0.0004281	0			0.001316	0.0002056			46	43		R.RLTVSSLQESGLK.V	[2334-2346]
	FALSE	High	[K].VDVGKDQEFTVK.[S]			0.000361107	0.000146307	1	1	4	P21333	P21333 [983-994]	1	1364.71	High	High	High	Not Found	High	High	High	n/a	0.00774	0.000198	0		0.07041	0.0004333	6.762e-05		12	38	77		K.VDVGKDQEFTVK.S	[983-994]
	FALSE	High	[K].VGSAADIPINISETDLSLLTATVVPPSGR.[E]			0.000438444	0.000146307	1	1	7	P21333	P21333 [1965-1993]	0	2893.55	High	High	High	Not Found	High	High	High	Medium	0.002668	0.0008838	0	0.04522	0.01036	0.004223	0.0001078	0.1593	28	20	33	13	K.VGSAADIPINISETDLSLLTATVVPPSGR.E	[1965-1993]
	FALSE	High	[K].LPQLPITNFSR.[D]			0.000336957	0.000146307	1	1	5	P21333	P21333 [180-190]	0	1285.73	High	High	High	Not Found	High	High	High	n/a	0.002668	0.000198	0.0001442		0.01328	0.0003507	0.0007317		22	51	40		K.LPQLPITNFSR.D	[180-190]
	FALSE	High	[K].VEPGLGADNSVVR.[F]			0.000214667	0.000146307	1	1	2	P21333	P21333 [1020-1032]	0	1312.69	Not Found	High	High	Not Found	n/a	High	High	n/a		0.000198	0			0.0002461	2.421e-05			63	50		K.VEPGLGADNSVVR.F	[1020-1032]
	FALSE	High	[R].LTVSSLQESGLK.[V]			0.000294974	0.000146307	1	1	1	P21333	P21333 [2335-2346]	0	1261.7	Not Found	High	Not Found	Not Found	n/a	High	Medium	n/a		0.000198	0.01077			0.0003149	0.07059			54	10		R.LTVSSLQESGLK.V	[2335-2346]
	FALSE	High	[R].DVDIIDHHDNTYTVK.[Y]			0.000230677	0.000146307	1	1	2	P21333	P21333 [922-936]	0	1784.84	Not Found	High	High	Not Found	n/a	High	High	n/a		0.000198	0			0.00026	2.401e-05			37	42		R.DVDIIDHHDNTYTVK.Y	[922-936]
	FALSE	High	[R].GAGSYTIMVLFADQATPTSPIR.[V]			0.000418735	0.000146307	1	1	2	P21333	P21333 [842-863]	0	2296.16	Not Found	High	High	Not Found	Medium	High	High	n/a	0.01566	0.000198	0.0001442		0.09924	0.0004202	0.0009935		6	46	29		R.GAGSYTIMVLFADQATPTSPIR.V	[842-863]
	FALSE	High	[K].GAGSGELKVTVK.[G]			0.000232692	0.000146307	1	2	2	P21333	P21333 [509-520]	1	1145.65	Not Found	High	High	Not Found	n/a	High	High	n/a		0.0007173	0			0.002559	1.95e-05			24	43		K.GAGSGELKVTVK.G	[509-520]
	FALSE	High	[K].GDAVRDVDIIDHHDNTYTVK.[Y]			0.000336385	0.000146307	1	1	3	P21333	P21333 [917-936]	1	2283.1	Not Found	High	High	Not Found	n/a	High	High	n/a		0.000198	0.001542			0.0003499	0.005147			32	19		K.GDAVRDVDIIDHHDNTYTVK.Y	[917-936]
	FALSE	High	[K].FNGTHIPGSPFK.[I]			0.000361107	0.000146307	1	1	2	P21333	P21333 [2406-2417]	0	1301.66	Not Found	High	High	Not Found	n/a	High	High	n/a		0.001039	0			0.005717	6.757e-05			22	32		K.FNGTHIPGSPFK.I	[2406-2417]
	FALSE	High	[R].AGQSAAGAAPGGGVDTR.[D]			0.000361107	0.000146307	1	1	2	P21333	P21333 [8-24]	0	1442.7	Not Found	High	High	Not Found	n/a	High	High	n/a		0.000348	0			0.0007476	6.768e-05			59	47		R.AGQSAAGAAPGGGVDTR.D	[8-24]
	FALSE	High	[K].DGSCGVAYVVQEPGDYEVSVK.[F]	1xPhospho [S3(100)]	P21333 1xPhospho [S2292(100)]	0.000506309	0.000146307	1	1	2	P21333	P21333 [2290-2310]	0	2280.97	Not Found	High	High	Not Found	n/a	High	High	n/a		0.000348	0			0.0008233	0.0001484			41	44		K.DGSCGVAYVVQEPGDYEVSVK.F	[2290-2310]	1xPhospho [S2292(100)]
	FALSE	High	[R].AWGPGLEGGVVGK.[S]			0.000645652	0.000146307	1	1	2	P21333	P21333 [581-593]	0	1226.65	Not Found	High	High	Not Found	n/a	High	High	n/a		0.0008838	0			0.00446	0.0002446			15	48		R.AWGPGLEGGVVGK.S	[581-593]
	FALSE	High	[K].GKLDVQFSGLTK.[G]			0.000292181	0.000146307	1	1	4	P21333	P21333 [905-916]	1	1292.72	Not Found	High	High	Not Found	n/a	High	High	n/a		0.000198	0.0001442			0.0003122	0.0003568			79	69		K.GKLDVQFSGLTK.G	[905-916]
	FALSE	High	[R].CSYQPTMEGVHTVHVTFAGVPIPR.[S]	1xPhospho [S/Y/T]		0.000489003	0.000146307	1	1	1	P21333	P21333 [444-467]	0	2706.26	Not Found	High	Not Found	Not Found	n/a	High	n/a	n/a		0.000198				0.0004805				27			R.CSYQPTMEGVHTVHVTFAGVPIPR.S	[444-467]
	FALSE	High	[R].LYSVSYLLK.[D]			0.000681527	0.000284703	1	1	2	P21333	P21333 [2613-2621]	0	1085.62	Not Found	High	High	Not Found	Medium	High	High	Low	0.01582	0.000348	0.001542	0.3496	0.1045	0.0006468	0.004907	0.9008	39	44	53	9	R.LYSVSYLLK.D	[2613-2621]
	FALSE	High	[R].DAPQDFHPDR.[V]			0.000863624	0.00038936	1	1	4	P21333	P21333 [665-674]	0	1197.53	Not Found	High	High	Not Found	n/a	High	High	n/a		0.0004281	0.0004632			0.0008953	0.003424			47	48		R.DAPQDFHPDR.V	[665-674]
	FALSE	High	[R].VTYTPMAPGSYLISIK.[Y]	1xOxidation [M6]		0.000813136	0.00038936	1	1	1	P21333	P21333 [2485-2500]	0	1756.92	Not Found	Not Found	High	Not Found	Medium	Medium	High	n/a	0.01477	0.01102	0.0001442		0.08564	0.1232	0.0003788		6	16	38		R.VTYTPMAPGSYLISIK.Y	[2485-2500]
	FALSE	High	[R].ANLPQSFQVDTSK.[A]			0.000893753	0.00038936	1	1	1	P21333	P21333 [1465-1477]	0	1434.72	Not Found	High	Not Found	Not Found	n/a	High	n/a	n/a		0.000348				0.0008336				51			R.ANLPQSFQVDTSK.A	[1465-1477]
	FALSE	High	[R].AGGPGLER.[AG]			0.00105996	0.000428664	2	2	2	P21333; O75369	P21333 [2243-2250]; O75369 [2198-2205]	0	756.4	Not Found	High	High	Not Found	n/a	High	High	n/a		0.0004281	0.0004632			0.0009809	0.003681			51	45		R.AGGPGLER.A	[2243-2250]
	FALSE	High	[R].ENGVYLIDVK.[F]			0.0012667	0.000428664	1	1	2	P21333	P21333 [2396-2405]	0	1149.62	Not Found	High	High	Not Found	n/a	High	High	n/a		0.0004281	0.000381			0.001163	0.002405			32	48		R.ENGVYLIDVK.F	[2396-2405]
	FALSE	High	[R].LTVSSLQESGLKVNQPASFAVSLNGAK.[G]			0.000963314	0.000428664	1	1	1	P21333	P21333 [2335-2361]	1	2745.48	Not Found	Not Found	High	Not Found	n/a	n/a	High	n/a			0.0001442				0.0005103				27		R.LTVSSLQESGLKVNQPASFAVSLNGAK.G	[2335-2361]
	FALSE	High	[K].ETGEHLVHVK.[K]			0.00132647	0.000428664	1	1	4	P21333	P21333 [2015-2024]	0	1148.61	Not Found	High	High	Not Found	n/a	High	High	n/a		0.0004281	0.0001442			0.001216	0.001008			48	34		K.ETGEHLVHVK.K	[2015-2024]
	FALSE	High	[R].ALTQTGGPHVK.[A]			0.00141547	0.000428664	1	1	2	P21333	P21333 [1284-1294]	0	1108.61	Not Found	High	High	Not Found	n/a	High	High	n/a		0.0008054	0.0001442			0.003443	0.0009432			36	48		R.ALTQTGGPHVK.A	[1284-1294]
	FALSE	High	[R].TFSVWYVPEVTGTHK.[V]			0.00107978	0.000428664	1	1	3	P21333	P21333 [341-355]	0	1750.88	High	Not Found	High	Not Found	High	n/a	High	n/a	0		0.0001442		0.003204		0.001363		34		43		R.TFSVWYVPEVTGTHK.V	[341-355]
	FALSE	High	[K].AGNNMLLVGVHGPR.[T]	1xOxidation [M5]		0.00149019	0.000428664	1	1	2	P21333	P21333 [2585-2598]	0	1450.76	Not Found	High	High	Not Found	n/a	High	High	n/a		0.0035	0.0001442			0.03145	0.001021			6	18		K.AGNNMLLVGVHGPR.T	[2585-2598]
	FALSE	High	[K].KRAEFTVETR.[S]			0.00150858	0.000428664	1	1	2	P21333	P21333 [300-309]	2	1236.67	Not Found	High	High	Not Found	n/a	High	High	n/a		0.0008838	0.0001442			0.004494	0.001036			26	26		K.KRAEFTVETR.S	[300-309]
	FALSE	High	[R].YWPQEAGEYAVHVLCNSEDIR.[L]	1xPhospho [Y1(100)]	P21333 1xPhospho [Y635(100)]	0.00108554	0.000428664	1	1	1	P21333	P21333 [635-655]	0	2559.1	High	Not Found	Not Found	Not Found	High	n/a	Medium	n/a	0		0.01894		0.0005104		0.13		15		21		R.YWPQEAGEYAVHVLCNSEDIR.L	[635-655]	1xPhospho [Y635(100)]
	FALSE	High	[K].DLAEDAPWK.[K]			0.00187579	0.00050591	2	3	2	P21333; O75369	P21333 [34-42]; O75369 [7-15]	0	1044.5	Not Found	High	High	Not Found	n/a	High	High	n/a		0.00054	0.001943			0.001691	0.01141			41	34		K.DLAEDAPWK.K	[34-42]
	FALSE	High	[K].SPFEVYVDK.[S]			0.00204129	0.00050591	1	1	2	P21333	P21333 [368-376]	0	1083.54	Not Found	High	High	Not Found	n/a	High	High	n/a		0.00054	0.00245			0.001832	0.01371			38	23		K.SPFEVYVDK.S	[368-376]
	FALSE	High	[R].NGHVGISFVPK.[E]			0.00198628	0.00050591	1	1	2	P21333	P21333 [2004-2014]	0	1154.63	Not Found	Not Found	High	Not Found	n/a	Medium	High	n/a		0.02661	0.000381			0.2669	0.002757			12	45		R.NGHVGISFVPK.E	[2004-2014]
	FALSE	High	[R].EATTEFSVDAR.[A]			0.00195289	0.00050591	1	1	2	P21333	P21333 [1273-1283]	0	1225.57	High	High	Not Found	Not Found	High	High	Medium	n/a	0.004135	0.00054	0.01435		0.02379	0.001755	0.09439		27	36	15		R.EATTEFSVDAR.A	[1273-1283]
	FALSE	High	[R].AYGPGIEPTGNMVK.[K]			0.00229083	0.000686842	1	1	1	P21333	P21333 [286-299]	0	1433.71	Not Found	Not Found	High	Not Found	n/a	n/a	High	n/a			0.0002786				0.001828				28		R.AYGPGIEPTGNMVK.K	[286-299]
	FALSE	High	[R].LSPFMADIR.[D]			0.0024264	0.000686842	1	1	2	P21333	P21333 [656-664]	0	1049.54	Not Found	High	High	Not Found	n/a	High	High	n/a		0.0008054	0.0002786			0.003312	0.001965			47	58		R.LSPFMADIR.D	[656-664]
	FALSE	High	[K].VYGPGVAK.[T]			0.00284747	0.000720161	1	1	2	P21333	P21333 [774-781]	0	790.446	Not Found	High	High	Not Found	n/a	High	High	n/a		0.00417	0.000381			0.04614	0.002383			33	46		K.VYGPGVAK.T	[774-781]
	FALSE	High	[K].MSCMDNKDGSCSVEYIPYEAGTYSLNVTYGGHQVPGSPFK.[V]	1xOxidation [M]		0.00252581	0.000720161	1	1	2	P21333	P21333 [1400-1439]	1	4347.9	Not Found	High	Not Found	Not Found	n/a	High	n/a	n/a		0.0007173				0.00224				17			K.MSCMDNKDGSCSVEYIPYEAGTYSLNVTYGGHQVPGSPFK.V	[1400-1439]
	FALSE	High	[R].LLGWIQNK.[LIV]			0.00314987	0.000720161	2	3	2	P21333; O75369	P21333 [172-179]; O75369 [145-152]	0	971.567	Not Found	High	High	Not Found	Low	High	High	Low	0.0567	0.0007173	0.001542	0.1957	0.3193	0.00276	0.005842	0.5759	7	46	50	13	R.LLGWIQNK.L	[172-179]
	FALSE	High	[K].DLAEDAPWKK.[I]			0.00342562	0.000720161	2	3	2	P21333; O75369	P21333 [34-43]; O75369 [7-16]	1	1172.59	Not Found	High	High	Not Found	n/a	High	High	n/a		0.0007173	0.000381			0.00301	0.002943			45	51		K.DLAEDAPWKK.I	[34-43]
	FALSE	High	[R].VKETADFK.[V]			0.0047038	0.000841204	1	1	1	P21333	P21333 [497-504]	1	937.499	Not Found	High	Not Found	Not Found	n/a	High	Low	n/a		0.0008838	0.09821			0.004013	0.6208			40	7		R.VKETADFK.V	[497-504]
	FALSE	High	[K].VAQPTITDNKDGTVTVR.[Y]			0.00440543	0.000841204	1	1	1	P21333	P21333 [1815-1831]	1	1814.96	Not Found	Not Found	High	Not Found	n/a	n/a	High	n/a			0.0004632				0.003848				40		K.VAQPTITDNKDGTVTVR.Y	[1815-1831]
	FALSE	High	[R].VTGDDSMR.[M]			0.00458154	0.000841204	1	1	1	P21333	P21333 [1952-1959]	0	880.383	Not Found	Not Found	High	Not Found	n/a	n/a	High	n/a			0.0004632				0.004001				43		R.VTGDDSMR.M	[1952-1959]
	FALSE	High	[K].AEGPGLSR.[T]			0.00521099	0.000921048	1	1	2	P21333	P21333 [877-884]	0	786.41	Not Found	High	High	Not Found	n/a	High	High	n/a		0.0008838	0.001542			0.004419	0.00684			40	40		K.AEGPGLSR.T	[877-884]
	FALSE	High	[K].AEISFEDRK.[D]			0.00631736	0.00104315	1	1	1	P21333	P21333 [2281-2289]	1	1094.55	Not Found	Not Found	High	Not Found	n/a	Low	High	n/a		0.3284	0.001542			0.9851	0.005439			6	40		K.AEISFEDRK.D	[2281-2289]
	FALSE	High	[K].VKASGPGLNTTGVPASLPVEFTIDAK.[D]			0.00882882	0.00137368	1	1	1	P21333	P21333 [1548-1573]	1	2569.39	Not Found	Not Found	High	Not Found	n/a	n/a	High	n/a			0.001542				0.007342				10		K.VKASGPGLNTTGVPASLPVEFTIDAK.D	[1548-1573]
	FALSE	High	[K].SADFVVEAIGDDVGTLGFSVEGPSQAK.[I]			0.00900304	0.00137368	1	1	1	P21333	P21333 [594-620]	0	2695.31	Not Found	Not Found	High	Not Found	n/a	n/a	High	n/a			0.001542				0.007464				17		K.SADFVVEAIGDDVGTLGFSVEGPSQAK.I	[594-620]
	FALSE	High	[R].DAPQDFHPDRVK.[A]			0.0102311	0.00157781	1	1	2	P21333	P21333 [665-676]	1	1424.69	Not Found	High	High	Not Found	n/a	High	High	n/a		0.002503	0.001618			0.01339	0.00839			7	13		R.DAPQDFHPDRVK.A	[665-676]
	FALSE	High	[R].GDGMYKVEYTPYEEGLHSVDVTYDGSPVPSSPFQVPVTEGCDPSR.[V]	1xPhospho [Y5(92.2)]	P21333 1xPhospho [Y1317(92.2)]	0.0108044	0.00171719	1	1	8	P21333	P21333 [1313-1357]	1	4971.17	Not Found	Not Found	High	Not Found	n/a	n/a	High	n/a			0.001685				0.008811				13		R.GDGMYKVEYTPYEEGLHSVDVTYDGSPVPSSPFQVPVTEGCDPSR.V	[1313-1357]	1xPhospho [Y1317(92.2)]
	FALSE	High	[K].AEISFEDR.[K]			0.0132008	0.00231834	1	1	2	P21333	P21333 [2281-2288]	0	966.453	Not Found	High	High	Not Found	n/a	High	High	n/a		0.002471	0.002109			0.0107	0.01308			33	31		K.AEISFEDR.K	[2281-2288]
	FALSE	High	[K].VKAEGPGLSR.[T]			0.0131343	0.00231834	1	1	1	P21333	P21333 [875-884]	1	1013.57	Not Found	Not Found	High	Not Found	n/a	Medium	High	n/a		0.01673	0.001831			0.1775	0.01057			33	41		K.VKAEGPGLSR.T	[875-884]
	FALSE	High	[EKR].FTVETR.[SG]			0.0152262	0.00245905	1	2	1	P21333	P21333 [304-309]; [1376-1381]	0	752.394	Not Found	High	Not Found	Not Found	n/a	High	Medium	n/a		0.002503	0.01524			0.01238	0.1012			43	39		E.FTVETR.S; K.FTVETR.G	[304-309]; [1376-1381]
	FALSE	High	[K].VEYTPYEEGLHSVDVTYDGSPVPSSPFQVPVTEGCDPSR.[V]	1xPhospho [Y/T/S]		0.0142453	0.00245905	1	1	7	P21333	P21333 [1319-1357]	0	4319.9	Not Found	Not Found	High	Not Found	n/a	n/a	High	n/a			0.001943				0.01145				10		K.VEYTPYEEGLHSVDVTYDGSPVPSSPFQVPVTEGCDPSR.V	[1319-1357]
	FALSE	High	[R].LSPFMADIR.[D]	1xOxidation [M5]		0.020656	0.00316224	1	1	2	P21333	P21333 [656-664]	0	1065.54	Not Found	High	High	Not Found	n/a	High	High	n/a		0.002778	0.004732			0.01694	0.03162			31	32		R.LSPFMADIR.D	[656-664]
	FALSE	High	[K].VHSPSGALEECYVTEIDQDKYAVR.[F]	1xPhospho [S3(97.4)]	P21333 1xPhospho [S2370(97.4)]	0.0228983	0.00338151	1	1	1	P21333	P21333 [2368-2391]	1	2789.25	Not Found	High	Not Found	Not Found	n/a	High	Low	n/a		0.003006	0.09707			0.01884	0.6167			5	6		K.VHSPSGALEECYVTEIDQDKYAVR.F	[2368-2391]	1xPhospho [S2370(97.4)]
	FALSE	High	[K].KTHIQDNHDGTYTVAYVPDVTGR.[Y]			0.0248683	0.00352653	1	1	1	P21333	P21333 [1593-1615]	1	2587.25	Not Found	Not Found	High	Not Found	n/a	n/a	High	n/a			0.00305				0.01939				21		K.KTHIQDNHDGTYTVAYVPDVTGR.Y	[1593-1615]
	FALSE	High	[K].DKGEYTLVVK.[W]			0.0529267	0.00612196	1	1	1	P21333	P21333 [2622-2631]	1	1151.63	Not Found	High	Not Found	Not Found	n/a	High	Low	n/a		0.004401	0.1724			0.04845	0.7936			28	12		K.DKGEYTLVVK.W	[2622-2631]
	FALSE	High	[R].DAEMPATEKDLAEDAPWKK.[I]			0.0574478	0.00689506	1	1	1	P21333	P21333 [25-43]	2	2145.02	Not Found	High	Not Found	Not Found	n/a	High	n/a	n/a		0.005212				0.05342				6			R.DAEMPATEKDLAEDAPWKK.I	[25-43]
	FALSE	High	[K].LVSIDSK.[A]			0.0612609	0.00731273	2	3	1	P21333; O75369	P21333 [121-127]; O75369 [94-100]	0	761.44	Not Found	High	Not Found	Not Found	Low	High	n/a	n/a	0.08128	0.005657			0.43	0.05775			18	29			K.LVSIDSK.A	[121-127]
	FALSE	High	[R].AYGPGIEPTGNMVK.[K]	1xOxidation [M12]		0.0907791	0.00974268	1	1	1	P21333	P21333 [286-299]	0	1449.7	Not Found	Not Found	High	Not Found	n/a	Medium	High	n/a		0.01524	0.009651			0.1633	0.06231			9	17		R.AYGPGIEPTGNMVK.K	[286-299]
	FALSE	High	[K].AFGPGLQGGSAGSPAR.[F]			0.0918174	0.00990167	1	1	1	P21333	P21333 [1072-1087]	0	1429.72	Not Found	Not Found	High	Not Found	n/a	Low	High	n/a		0.1532	0.009683			0.8026	0.06299			8	10		K.AFGPGLQGGSAGSPAR.F	[1072-1087]
FALSE	High	Master Protein	PFKFB4	Xenopus laevis	0	371.004	81	58	322	44	1	511	59.4	5.69	61	7069	783	1031											Not Found	High	High	High	Acetyl [N-Term; N-Term]; Phospho [S4(100); S158(99.3); S177(100); Y338(100); S407(98.9)]
	Checked	Confidence	Annotated Sequence	Modifications	Modifications in Master Proteins	Qvality PEP	Qvality q-value	# Protein Groups	# Proteins	# PSMs	Master Protein Accessions	Positions in Master Proteins	# Missed Cleavages	Theo. MH+ [Da]	Found in Sample: [S1] F1: Sample	Found in Sample: [S2] F2: Sample	Found in Sample: [S3] F3: Sample	Found in Sample: [S4] F4: Sample	Confidence (by Search Engine): A4 Mascot	Confidence (by Search Engine): B4 Mascot	Confidence (by Search Engine): C4 Mascot	Confidence (by Search Engine): D4 Mascot	Percolator q-Value (by Search Engine): A4 Mascot	Percolator q-Value (by Search Engine): B4 Mascot	Percolator q-Value (by Search Engine): C4 Mascot	Percolator q-Value (by Search Engine): D4 Mascot	Percolator PEP (by Search Engine): A4 Mascot	Percolator PEP (by Search Engine): B4 Mascot	Percolator PEP (by Search Engine): C4 Mascot	Percolator PEP (by Search Engine): D4 Mascot	Ions Score (by Search Engine): A4 Mascot	Ions Score (by Search Engine): B4 Mascot	Ions Score (by Search Engine): C4 Mascot	Ions Score (by Search Engine): D4 Mascot	Sequence in Protein	Positions in Protein	Peptide Group Modifications in Protein
	FALSE	High	[R].IVYYLMNIHITPR.[S]			2.00477e-05	0	1	1	13	PFKFB4	PFKFB4 [239-251]	0	1632.89	Not Found	High	High	High	n/a	High	High	High		0	0	0		5.871e-05	2.675e-06	1.07e-06		102	60	97	R.IVYYLMNIHITPR.S	[239-251]
	FALSE	High	[R].IVYYLMNIHITPR.[S]	1xOxidation [M6]		2.77488e-05	0	1	1	8	PFKFB4	PFKFB4 [239-251]	0	1648.89	Not Found	High	Not Found	High	n/a	High	Medium	High		0	0.01754	0		5.015e-05	0.1176	0.01092		75	15	37	R.IVYYLMNIHITPR.S	[239-251]
	FALSE	High	[K].IWVPFNNGHPVQHSAQR.[K]			1.08509e-05	0	1	1	9	PFKFB4	PFKFB4 [16-32]	0	1987	Not Found	High	High	High	n/a	High	High	High		0	0	0		2.36e-05	6.978e-05	0.00141		85	29	24	K.IWVPFNNGHPVQHSAQR.K	[16-32]
	FALSE	High	[R].RYLGEEGGHVAVFDATNTTR.[E]			1.58409e-06	0	1	1	6	PFKFB4	PFKFB4 [117-136]	1	2193.07	Not Found	High	High	High	n/a	High	High	High		0	0.0001442	0		1.538e-05	0.000996	0.0002995		95	46	38	R.RYLGEEGGHVAVFDATNTTR.E	[117-136]
	FALSE	High	[K].SFEFFLPDNEEGQK.[I]			8.37335e-05	0	1	1	12	PFKFB4	PFKFB4 [89-102]	0	1686.76	Not Found	High	Not Found	High	n/a	High	n/a	High		0.000198		0.002115		0.0005786		0.02723		64		27	K.SFEFFLPDNEEGQK.I	[89-102]
	FALSE	High	[K].SFEFFLPDNEEGQKIR.[K]			3.13988e-05	0	1	1	2	PFKFB4	PFKFB4 [89-104]	1	1955.95	Not Found	High	Not Found	Not Found	n/a	High	n/a	n/a		0				5.539e-05				73			K.SFEFFLPDNEEGQKIR.K	[89-104]
	FALSE	High	[K].NFYETLDEKLDKDLSYIK.[I]			8.88173e-06	0	1	1	12	PFKFB4	PFKFB4 [201-218]	2	2234.12	Not Found	High	Not Found	High	n/a	High	Low	High		0	0.2839	0		2.01e-05	1	0.0009538		105	2	52	K.NFYETLDEKLDKDLSYIK.I	[201-218]
	FALSE	High	[R].QENVLVICHQAVMR.[C]			9.52308e-05	0	2	3	2	Q16877; PFKFB4	Q16877 [383-396]; PFKFB4 [384-397]	0	1639.84	Not Found	High	Not Found	High	n/a	High	n/a	High		0		0.002115		0.0001331		0.03508		50		9	R.QENVLVICHQAVMR.C	[384-397]
	FALSE	High	[K].QCALLALNDVR.[R]			8.84325e-05	0	1	1	1	PFKFB4	PFKFB4 [106-116]	0	1215.65	Not Found	High	Not Found	Not Found	n/a	High	n/a	n/a		0				0.0001256				84			K.QCALLALNDVR.R	[106-116]
	FALSE	High	[K].GESYEDLVQRLEPVIMELER.[Q]			3.31695e-05	0	2	3	1	Q16877; PFKFB4	Q16877 [363-382]; PFKFB4 [364-383]	1	2405.2	Not Found	High	Not Found	Not Found	n/a	High	n/a	Medium		0		0.02501		5.783e-05		0.08342		56		12	K.GESYEDLVQRLEPVIMELER.Q	[364-383]
	FALSE	High	[R].KQCALLALNDVR.[R]			0.000121404	0	1	1	2	PFKFB4	PFKFB4 [105-116]	1	1343.75	Not Found	High	Not Found	Not Found	n/a	High	n/a	Low		0		0.1963		0.0001605		0.5854		85		7	R.KQCALLALNDVR.R	[105-116]
	FALSE	High	[R].IDSYKNFYETLDEK.[L]			4.34578e-05	0	1	1	2	PFKFB4	PFKFB4 [196-209]	1	1764.83	Not Found	High	Not Found	Not Found	n/a	High	n/a	n/a		0				7.178e-05				75			R.IDSYKNFYETLDEK.L	[196-209]
	FALSE	High	[KR].LNVEAVNTHR.[DN]			0.000147447	0	2	2	14	O60825; PFKFB4	O60825 [437-446]; PFKFB4 [438-447]	0	1152.61	Not Found	High	High	High	n/a	High	High	High		0	0	0.002115		0.0001861	7.762e-05	0.03541		77	62	42	R.LNVEAVNTHR.N	[438-447]
	FALSE	High	[K].LGSPDYLHCSSEEATEDFMKR.[I]	1xPhospho [S3(100)]	PFKFB4 1xPhospho [S177(100)]	3.66331e-05	0	1	1	3	PFKFB4	PFKFB4 [175-195]	1	2495.03	Not Found	High	Not Found	Not Found	n/a	High	n/a	n/a		0				6.264e-05				57			K.LGSPDYLHCSSEEATEDFMKR.I	[175-195]	1xPhospho [S177(100)]
	FALSE	High	[K].LGSPDYLHCSSEEATEDFMKR.[I]			9.2001e-05	0	1	1	1	PFKFB4	PFKFB4 [175-195]	1	2415.06	Not Found	High	Not Found	Not Found	n/a	High	n/a	n/a		0				0.0001296				42			K.LGSPDYLHCSSEEATEDFMKR.I	[175-195]
	FALSE	High	[K].LGSPDYLHCSSEEATEDFMK.[R]	1xPhospho [S3(100)]	PFKFB4 1xPhospho [S177(100)]	2.5596e-05	0	1	1	4	PFKFB4	PFKFB4 [175-194]	0	2338.92	Not Found	High	Not Found	Not Found	n/a	High	n/a	n/a		0				4.699e-05				92			K.LGSPDYLHCSSEEATEDFMK.R	[175-194]	1xPhospho [S177(100)]
	FALSE	High	[K].LGSPDYLHCSSEEATEDFMK.[R]			0.000103169	0	1	1	1	PFKFB4	PFKFB4 [175-194]	0	2258.96	Not Found	High	Not Found	Not Found	n/a	High	n/a	n/a		0				0.0001417				77			K.LGSPDYLHCSSEEATEDFMK.R	[175-194]
	FALSE	High	[M].ADSPLELTQNPLKK.[I]	1xAcetyl [N-Term]	PFKFB4 1xAcetyl [N-Term]	8.79955e-05	0	1	1	10	PFKFB4	PFKFB4 [2-15]	1	1595.86	Not Found	High	High	High	n/a	High	High	High		0	0	0		0.0001991	1.879e-05	0.002304		79	68	56	M.ADSPLELTQNPLKK.I	[2-15]	1xAcetyl [N-Term]
	FALSE	High	[K].TFFVESECVDPEVIAQNIVQVK.[L]	1xPhospho [S6(100)]	PFKFB4 1xPhospho [S158(100)]	5.58879e-05	0	1	1	4	PFKFB4	PFKFB4 [153-174]	0	2574.22	Not Found	High	Not Found	High	n/a	High	n/a	High		0		0.002115		8.757e-05		0.03103		81		24	K.TFFVESECVDPEVIAQNIVQVK.L	[153-174]	1xPhospho [S158(100)]
	FALSE	High	[R].YEEIQESYPLEFALR.[D]			2.32862e-05	0	1	1	9	PFKFB4	PFKFB4 [338-352]	0	1886.92	Not Found	High	High	High	n/a	High	High	High		0	0	0		4.357e-05	0.0001084	0.0005031		92	59	44	R.YEEIQESYPLEFALR.D	[338-352]
	FALSE	High	[R].TIQTAEALTVPYEQWK.[A]			4.67614e-05	0	1	1	13	PFKFB4	PFKFB4 [308-323]	0	1877.96	Not Found	High	High	High	n/a	High	High	High		0	0	0		7.604e-05	1.812e-05	4.821e-06		85	55	79	R.TIQTAEALTVPYEQWK.A	[308-323]
	FALSE	High	[R].SSEDALQTVPNHLDYK.[D]			2.96705e-05	0	1	1	2	PFKFB4	PFKFB4 [458-473]	0	1816.87	Not Found	High	Not Found	Not Found	n/a	High	n/a	n/a		0				5.294e-05				73			R.SSEDALQTVPNHLDYK.D	[458-473]
	FALSE	High	[R].YPKGESYEDLVQR.[L]			9.53872e-05	0	2	3	2	Q16877; PFKFB4	Q16877 [360-372]; PFKFB4 [361-373]	1	1583.77	Not Found	High	Not Found	Not Found	n/a	High	n/a	n/a		0.000198				0.0002173				70			R.YPKGESYEDLVQR.L	[361-373]
	FALSE	High	[R].YLNWIGVPTKEFNVGQYR.[R]			2.52465e-05	0	1	1	2	PFKFB4	PFKFB4 [63-80]	1	2184.12	Not Found	High	Not Found	Not Found	n/a	High	n/a	n/a		0				4.651e-05				58			R.YLNWIGVPTKEFNVGQYR.R	[63-80]
	FALSE	High	[R].YLGEEGGHVAVFDATNTTR.[E]			3.78228e-07	0	1	1	16	PFKFB4	PFKFB4 [118-136]	0	2036.97	Not Found	High	High	High	n/a	High	High	High		0	0	0		1.589e-06	4.467e-09	0.0005443		136	73	37	R.YLGEEGGHVAVFDATNTTR.E	[118-136]
	FALSE	High	[K].LGSPDYLHCSSEEATEDFMK.[R]	1xOxidation [M19]; 1xPhospho [S3(99.4)]	PFKFB4 1xPhospho [S177(99.4)]	0.000338106	0.000146307	1	1	3	PFKFB4	PFKFB4 [175-194]	0	2354.92	Not Found	High	Not Found	Not Found	n/a	High	n/a	n/a		0.000198				0.0003514				39			K.LGSPDYLHCSSEEATEDFMK.R	[175-194]	1xPhospho [S177(99.4)]
	FALSE	High	[K].LGSPDYLHCSSEEATEDFMK.[R]	2xPhospho [S3(100); Y6(100)]	PFKFB4 2xPhospho [S177(100); Y180(100)]	0.000242748	0.000146307	1	1	1	PFKFB4	PFKFB4 [175-194]	0	2418.89	Not Found	High	Not Found	Not Found	n/a	High	n/a	n/a		0.000198				0.0002702				52			K.LGSPDYLHCSSEEATEDFMK.R	[175-194]	2xPhospho [S177(100); Y180(100)]
	FALSE	High	[R].YLGEEGGHVAVFDATNTTRER.[R]			0.000387264	0.000146307	1	1	2	PFKFB4	PFKFB4 [118-138]	1	2322.11	Not Found	High	Not Found	Not Found	n/a	High	n/a	n/a		0.000198				0.0003933				40			R.YLGEEGGHVAVFDATNTTRER.R	[118-138]
	FALSE	High	[R].KQCALLALNDVRR.[Y]			0.000410906	0.000146307	1	1	1	PFKFB4	PFKFB4 [105-117]	2	1499.85	Not Found	High	Not Found	Not Found	n/a	High	n/a	n/a		0.000198				0.0004138				41			R.KQCALLALNDVRR.Y	[105-117]
	FALSE	High	[K].KIWVPFNNGHPVQHSAQR.[K]			0.00031209	0.000146307	1	1	3	PFKFB4	PFKFB4 [15-32]	1	2115.1	Not Found	High	Not Found	Not Found	n/a	High	n/a	n/a		0.000198				0.0003294				38			K.KIWVPFNNGHPVQHSAQR.K	[15-32]
	FALSE	High	[R].YLNWIGVPTK.[VE]			0.000188455	0.000146307	3	3	10	O60825; PFKFB4; Q16875	O60825 [61-70]; PFKFB4 [63-72]; Q16875 [58-67]	0	1190.66	Not Found	High	High	High	Medium	High	High	High	0.01177	0.000198	0.0002786	0	0.07481	0.0002514	0.001736	0.006031	20	64	40	63	R.YLNWIGVPTK.E	[63-72]
	FALSE	High	[R].HGESELNLK.[G]			0.000364309	0.000146307	2	2	5	Q16877; PFKFB4	Q16877 [257-265]; PFKFB4 [258-266]	0	1026.52	Not Found	High	High	Not Found	n/a	High	High	Low		0.000198	0.005589	0.05426		0.0003794	0.03588	0.198		64	33	20	R.HGESELNLK.G	[258-266]
	FALSE	High	[R].KVCMTNCPTLIVMVGLPAR.[G]	1xOxidation [M4]		0.00038098	0.000146307	1	1	2	PFKFB4	PFKFB4 [33-51]	1	2062.07	Not Found	High	Not Found	Not Found	n/a	High	n/a	n/a		0.000198				0.0003882				67			R.KVCMTNCPTLIVMVGLPAR.G	[33-51]
	FALSE	High	[R].LEPVIMELER.[Q]			0.000507354	0.000146307	4	5	20	Q16877; O60825; PFKFB4; Q16875	Q16877 [373-382]; O60825 [373-382]; PFKFB4 [374-383]; Q16875 [370-379]	0	1228.66	High	High	High	High	High	High	High	High	0.0006036	0.000198	0.001923	0	0.007539	0.0006159	0.01068	0.007329	47	68	31	44	R.LEPVIMELER.Q	[374-383]
	FALSE	High	[R].LEPVIMELER.[Q]	1xOxidation [M6]		0.000482118	0.000146307	4	5	14	Q16877; O60825; PFKFB4; Q16875	Q16877 [373-382]; O60825 [373-382]; PFKFB4 [374-383]; Q16875 [370-379]	0	1244.66	Not Found	High	Not Found	High	n/a	High	n/a	High		0.0004281		0		0.001005		0.000511		58		63	R.LEPVIMELER.Q	[374-383]
	FALSE	High	[K].NFYETLDEKLDK.[D]			0.000251875	0.000146307	1	1	6	PFKFB4	PFKFB4 [201-212]	1	1514.74	Not Found	High	High	High	n/a	High	High	High		0.000198	0.007922	0		0.0002781	0.05364	0.001201		60	13	39	K.NFYETLDEKLDK.D	[201-212]
	FALSE	High	[R].NKPENVDVDR.[S]			0.000232018	0.000146307	1	1	18	PFKFB4	PFKFB4 [448-457]	0	1185.59	Not Found	High	High	High	n/a	High	High	High		0.000198	0	0		0.0002964	0.0002828	0.004246		75	64	75	R.NKPENVDVDR.S	[448-457]
	FALSE	High	[K].RIDSYKNFYETLDEK.[L]			0.000272001	0.000146307	1	1	1	PFKFB4	PFKFB4 [195-209]	2	1920.93	Not Found	High	Not Found	Not Found	n/a	High	n/a	n/a		0.000198				0.0002953				37			K.RIDSYKNFYETLDEK.L	[195-209]
	FALSE	High	[K].GESYEDLVQR.[L]			0.000512623	0.000146307	2	3	9	Q16877; PFKFB4	Q16877 [363-372]; PFKFB4 [364-373]	0	1195.56	Not Found	High	High	High	n/a	High	High	High		0.0004281	0.0001442	0.002115		0.0009266	0.001139	0.0317		76	50	47	K.GESYEDLVQR.L	[364-373]
	FALSE	High	[K].ALNEIDAGVCEEMRYEEIQESYPLEFALR.[D]	1xOxidation [M13]; 1xPhospho [Y15(99.1)]	PFKFB4 1xPhospho [Y338(99.1)]	0.000407835	0.000146307	1	1	3	PFKFB4	PFKFB4 [324-352]	1	3513.56	Not Found	High	Not Found	High	n/a	High	n/a	High		0.000198		0.003504		0.0004107		0.04511		48		17	K.ALNEIDAGVCEEMRYEEIQESYPLEFALR.D	[324-352]	1xPhospho [Y338(99.1)]
	FALSE	High	[K].ALNEIDAGVCEEMRYEEIQESYPLEFALR.[D]	1xPhospho [Y15(100)]	PFKFB4 1xPhospho [Y338(100)]	0.000295914	0.000146307	1	1	1	PFKFB4	PFKFB4 [324-352]	1	3497.56	Not Found	High	Not Found	Not Found	n/a	High	n/a	Low		0.000198		0.1333		0.0003156		0.4343		54		7	K.ALNEIDAGVCEEMRYEEIQESYPLEFALR.D	[324-352]	1xPhospho [Y338(100)]
	FALSE	High	[K].ALNEIDAGVCEEMR.[Y]			0.000221866	0.000146307	1	1	1	PFKFB4	PFKFB4 [324-337]	0	1549.7	Not Found	High	Not Found	Not Found	n/a	High	n/a	n/a		0.000198				0.0002524				61			K.ALNEIDAGVCEEMR.Y	[324-337]
	FALSE	High	[M].ADSPLELTQNPLK.[K]	1xAcetyl [N-Term]	PFKFB4 1xAcetyl [N-Term]	0.000294039	0.000146307	1	1	3	PFKFB4	PFKFB4 [2-14]	0	1467.77	Not Found	High	Not Found	High	n/a	High	n/a	High		0.000198		0		0.0003141		0.001453		50		39	M.ADSPLELTQNPLK.K	[2-14]	1xAcetyl [N-Term]
	FALSE	High	[M].ADSPLELTQNPLKK.[I]	1xAcetyl [N-Term]; 1xPhospho [S3(100)]	PFKFB4 1xAcetyl [N-Term]; 1xPhospho [S4(100)]	0.000291259	0.000146307	1	1	2	PFKFB4	PFKFB4 [2-15]	1	1675.83	Not Found	High	Not Found	Not Found	n/a	High	n/a	Medium		0.000198		0.03658		0.0003118		0.1346		65		21	M.ADSPLELTQNPLKK.I	[2-15]	1xAcetyl [N-Term]; 1xPhospho [S4(100)]
	FALSE	High	[K].GHIGGDSGLSNR.[G]			0.000175783	0.000146307	1	1	7	PFKFB4	PFKFB4 [267-278]	0	1169.57	Not Found	High	High	High	n/a	High	High	High		0.000198	0	0		0.000272	8.14e-06	0.00166		52	64	43	K.GHIGGDSGLSNR.G	[267-278]
	FALSE	High	[M].ADSPLELTQNPLKK.[I]			0.000690885	0.000284703	1	1	1	PFKFB4	PFKFB4 [2-15]	1	1553.85	Not Found	High	Not Found	Not Found	n/a	High	n/a	n/a		0.000348				0.0006538				46			M.ADSPLELTQNPLKK.I	[2-15]
	FALSE	High	[M].ADSPLELTQNPLK.[K]	1xAcetyl [N-Term]; 1xPhospho [S3(100)]	PFKFB4 1xAcetyl [N-Term]; 1xPhospho [S4(100)]	0.00078287	0.00038936	1	1	1	PFKFB4	PFKFB4 [2-14]	0	1547.74	Not Found	High	Not Found	Not Found	n/a	High	n/a	n/a		0.000348				0.0007347				56			M.ADSPLELTQNPLK.K	[2-14]	1xAcetyl [N-Term]; 1xPhospho [S4(100)]
	FALSE	High	[K].RTIQTAEALTVPYEQWK.[A]			0.000818983	0.00038936	1	1	2	PFKFB4	PFKFB4 [307-323]	1	2034.07	Not Found	High	Not Found	High	n/a	High	n/a	High		0.000348		0		0.0007674		0.001675		31		53	K.RTIQTAEALTVPYEQWK.A	[307-323]
	FALSE	High	[R].QENVLVICHQAVMRCLLAYFLDK.[AS]	1xOxidation [M13]		0.00105162	0.000428664	2	3	1	Q16877; PFKFB4	Q16877 [383-405]; PFKFB4 [384-406]	1	2722.39	Not Found	High	Not Found	Not Found	n/a	High	n/a	n/a		0.0004281				0.0009723				17			R.QENVLVICHQAVMRCLLAYFLDK.S	[384-406]
	FALSE	High	[K].SAEELPYLK.[C]			0.00144558	0.000428664	1	1	6	PFKFB4	PFKFB4 [407-415]	0	1049.55	Not Found	High	High	Not Found	n/a	High	High	Medium		0.0006494	0.001943	0.03342		0.002028	0.01092	0.119		53	36	18	K.SAEELPYLK.C	[407-415]
	FALSE	High	[-].MADSPLELTQNPLKK.[I]	1xAcetyl [N-Term]	PFKFB4 1xAcetyl [N-Term]	0.000988165	0.000428664	1	1	1	PFKFB4	PFKFB4 [1-15]	1	1726.9	Not Found	High	Not Found	Not Found	n/a	High	n/a	n/a		0.0004281				0.0009175				51			-.MADSPLELTQNPLKK.I	[1-15]	1xAcetyl [N-Term]
	FALSE	High	[R].CLLAYFLDK.[AGS]			0.00118737	0.000428664	4	5	2	Q16877; O60825; PFKFB4; Q16875	Q16877 [397-405]; O60825 [397-405]; PFKFB4 [398-406]; Q16875 [394-402]	0	1085.57	Not Found	High	Not Found	High	n/a	High	n/a	High		0.0004281		0		0.001094		0.01152		42		45	R.CLLAYFLDK.S	[398-406]
	FALSE	High	[K].LGSPDYLHCSSEEATEDFMKR.[I]	1xOxidation [M19]; 1xPhospho [S3(98.6)]	PFKFB4 1xPhospho [S177(98.6)]	0.00168387	0.000428664	1	1	2	PFKFB4	PFKFB4 [175-195]	1	2511.02	Not Found	High	Not Found	Not Found	n/a	High	n/a	Low		0.0004281		0.2299		0.001526		0.6977		17		3	K.LGSPDYLHCSSEEATEDFMKR.I	[175-195]	1xPhospho [S177(98.6)]
	FALSE	High	[R].HGESELNLKGHIGGDSGLSNR.[G]			0.00123477	0.000428664	1	1	1	PFKFB4	PFKFB4 [258-278]	1	2177.07	Not Found	High	Not Found	Not Found	n/a	High	n/a	n/a		0.0004281				0.001134				26			R.HGESELNLKGHIGGDSGLSNR.G	[258-278]
	FALSE	High	[M].ADSPLELTQNPLK.[K]	1xPhospho [S3(100)]	PFKFB4 1xPhospho [S4(100)]	0.000946435	0.000428664	1	1	1	PFKFB4	PFKFB4 [2-14]	0	1505.72	Not Found	High	Not Found	Not Found	n/a	High	n/a	n/a		0.0004281				0.0008791				25			M.ADSPLELTQNPLK.K	[2-14]	1xPhospho [S4(100)]
	FALSE	High	[K].LDKDLSYIK.[I]			0.00180272	0.00050591	1	1	1	PFKFB4	PFKFB4 [210-218]	1	1094.61	Not Found	Not Found	High	Not Found	n/a	Low	High	n/a		0.203	0.0001442			0.9027	0.001335			2	56		K.LDKDLSYIK.I	[210-218]
	FALSE	High	[K].CPLHTVMK.[L]			0.00210563	0.00050591	1	1	1	PFKFB4	PFKFB4 [416-423]	0	928.474	Not Found	High	Not Found	Not Found	n/a	High	n/a	n/a		0.00054				0.001883				50			K.CPLHTVMK.L	[416-423]
	FALSE	High	[K].NFYETLDEK.[L]			0.00338435	0.000720161	1	1	4	PFKFB4	PFKFB4 [201-209]	0	1158.53	Not Found	High	High	Not Found	n/a	High	High	Low		0.0009582	0.005515	0.1637		0.005265	0.03552	0.5149		35	30	5	K.NFYETLDEK.L	[201-209]
	FALSE	High	[R].VMDHIQSR.[I]			0.00290254	0.000720161	1	1	3	PFKFB4	PFKFB4 [231-238]	0	985.488	Not Found	High	High	High	n/a	High	High	High		0.0008054	0.001618	0		0.00336	0.007974	0.00562		46	47	48	R.VMDHIQSR.I	[231-238]
	FALSE	High	[K].GESYEDLVQRLEPVIMELER.[Q]	1xOxidation [M16]		0.00313748	0.000720161	2	3	1	Q16877; PFKFB4	Q16877 [363-382]; PFKFB4 [364-383]	1	2421.2	Not Found	High	Not Found	Not Found	n/a	High	n/a	n/a		0.0007173				0.002748				21			K.GESYEDLVQRLEPVIMELER.Q	[364-383]
	FALSE	High	[K].FADQNGFK.[T]			0.0043486	0.000781629	1	1	4	PFKFB4	PFKFB4 [145-152]	0	926.437	Not Found	High	High	Not Found	n/a	High	High	Low		0.0008054	0.003829	0.1317		0.003734	0.0259	0.4288		40	32	19	K.FADQNGFK.T	[145-152]
	FALSE	High	[K].VCMTNCPTLIVMVGLPAR.[G]	1xOxidation [M3]; 1xPhospho [T4(99.1)]	PFKFB4 1xPhospho [T37(99.1)]	0.00489478	0.000841204	1	1	2	PFKFB4	PFKFB4 [34-51]	0	2013.94	Not Found	High	Not Found	Not Found	n/a	High	n/a	n/a		0.003229				0.02592				22			K.VCMTNCPTLIVMVGLPAR.G	[34-51]	1xPhospho [T37(99.1)]
	FALSE	High	[K].LTPVAYGCK.[V]			0.00575896	0.00104315	3	4	1	Q16877; O60825; PFKFB4	Q16877 [423-431]; O60825 [423-431]; PFKFB4 [424-432]	0	951.497	Not Found	High	Not Found	Not Found	n/a	High	n/a	Medium		0.0009582		0.04671		0.004847		0.1782		40		26	K.LTPVAYGCK.V	[424-432]
	FALSE	High	[RK].EFNVGQYR.[R]			0.00684242	0.00104315	2	2	6	Q16877; PFKFB4	Q16877 [72-79]; PFKFB4 [73-80]	0	1012.48	Not Found	High	High	High	n/a	High	High	High		0.001039	0.004682	0.002115		0.006325	0.03044	0.02591		40	29	46	K.EFNVGQYR.R	[73-80]
	FALSE	High	[M].ADSPLELTQNPLK.[K]			0.00789652	0.00109113	1	1	1	PFKFB4	PFKFB4 [2-14]	0	1425.76	Not Found	High	Not Found	Not Found	n/a	High	n/a	n/a		0.001039				0.006537				29			M.ADSPLELTQNPLK.K	[2-14]
	FALSE	High	[R].NKPENVDVDRSSEDALQTVPNHLDYK.[D]			0.0114125	0.00185148	1	1	1	PFKFB4	PFKFB4 [448-473]	1	2983.44	Not Found	High	Not Found	Not Found	n/a	High	n/a	n/a		0.001765				0.009309				12			R.NKPENVDVDRSSEDALQTVPNHLDYK.D	[448-473]
	FALSE	High	[K].TFFVESECVDPEVIAQNIVQVK.[L]			0.0116427	0.00199289	1	1	1	PFKFB4	PFKFB4 [153-174]	0	2494.25	Not Found	High	Not Found	Not Found	n/a	High	n/a	Low		0.001954		0.05474		0.009487		0.2107		35		4	K.TFFVESECVDPEVIAQNIVQVK.L	[153-174]
	FALSE	High	[R].KVCMTNCPTLIVMVGLPAR.[G]	2xOxidation [M4; M13]; 1xPhospho [T]		0.0131343	0.00231834	1	1	3	PFKFB4	PFKFB4 [33-51]	1	2158.03	Not Found	High	Not Found	Not Found	n/a	High	n/a	n/a		0.002471				0.01066				28			R.KVCMTNCPTLIVMVGLPAR.G	[33-51]
	FALSE	High	[R].DLVQTFK.[S]			0.0137468	0.00243857	1	1	2	PFKFB4	PFKFB4 [82-88]	0	850.467	Not Found	High	Not Found	Not Found	n/a	High	n/a	Medium		0.002471		0.04522		0.01118		0.1557		48		41	R.DLVQTFK.S	[82-88]
	FALSE	High	[K].SAEELPYLKCPLHTVMK.[L]	1xPhospho [S1(98.9)]	PFKFB4 1xPhospho [S407(98.9)]	0.0157046	0.00245905	1	1	1	PFKFB4	PFKFB4 [407-423]	1	2038.97	Not Found	High	Not Found	Not Found	n/a	High	n/a	n/a		0.002503				0.01274				8			K.SAEELPYLKCPLHTVMK.L	[407-423]	1xPhospho [S407(98.9)]
	FALSE	High	[R].YRYPKGESYEDLVQR.[L]			0.0218028	0.00320293	2	3	1	Q16877; PFKFB4	Q16877 [358-372]; PFKFB4 [359-373]	2	1902.93	Not Found	High	Not Found	Not Found	n/a	High	n/a	n/a		0.002849				0.01785				36			R.YRYPKGESYEDLVQR.L	[359-373]
	FALSE	High	[R].KVCMTNCPTLIVMVGLPAR.[G]	1xOxidation [M4]; 1xPhospho [T]		0.0224037	0.00320293	1	1	2	PFKFB4	PFKFB4 [33-51]	1	2142.03	Not Found	High	Not Found	Not Found	n/a	High	n/a	n/a		0.002849				0.01846				26			R.KVCMTNCPTLIVMVGLPAR.G	[33-51]
	FALSE	High	[K].LGSPDYLHCSSEEATEDFMKR.[I]	2xPhospho [S3(100); Y6(97.7)]	PFKFB4 2xPhospho [S177(100); Y180(97.7)]	0.0261438	0.00352653	1	1	1	PFKFB4	PFKFB4 [175-195]	1	2574.99	Not Found	High	Not Found	Not Found	n/a	High	n/a	n/a		0.003041				0.02174				7			K.LGSPDYLHCSSEEATEDFMKR.I	[175-195]	2xPhospho [S177(100); Y180(97.7)]
	FALSE	High	[R].EQNIHDLK.[V]			0.0262901	0.00352653	1	1	1	PFKFB4	PFKFB4 [292-299]	0	996.511	Not Found	High	Not Found	Not Found	n/a	High	Low	Low		0.003041	0.06964	0.05474		0.02193	0.5219	0.2032		37	28	28	R.EQNIHDLK.V	[292-299]
	FALSE	High	[K].VWTSQMK.[R]			0.0335577	0.00417608	2	2	3	Q16877; PFKFB4	Q16877 [299-305]; PFKFB4 [300-306]	0	879.439	Not Found	High	High	Not Found	n/a	High	High	Low		0.003457	0.005645	0.1818		0.02856	0.03658	0.5437		35	35	15	K.VWTSQMK.R	[300-306]
	FALSE	High	[R].RDLVQTFK.[S]			0.0368136	0.00431406	1	1	1	PFKFB4	PFKFB4 [81-88]	1	1006.57	Not Found	High	Not Found	Not Found	n/a	High	n/a	n/a		0.0035				0.03182				31			R.RDLVQTFK.S	[81-88]
FALSE	High	Master Protein	O43290	U4/U6.U5 tri-snRNP-associated protein 1 OS=Homo sapiens GN=SART1 PE=1 SV=1	0	285.711	57	52	137	52	1	800	90.2	6.13	322	2129	1359	112	cell organization and biogenesis;metabolic process;regulation of biological process;response to stimulus	cytoplasm;cytosol;Golgi;nucleus;spliceosomal complex	protein binding;RNA binding	Pf03343	9092	ENSG00000175467.14	SART1	11	Spliceosome		High	High	High	High	Phospho [S448(100)]
	Checked	Confidence	Annotated Sequence	Modifications	Modifications in Master Proteins	Qvality PEP	Qvality q-value	# Protein Groups	# Proteins	# PSMs	Master Protein Accessions	Positions in Master Proteins	# Missed Cleavages	Theo. MH+ [Da]	Found in Sample: [S1] F1: Sample	Found in Sample: [S2] F2: Sample	Found in Sample: [S3] F3: Sample	Found in Sample: [S4] F4: Sample	Confidence (by Search Engine): A4 Mascot	Confidence (by Search Engine): B4 Mascot	Confidence (by Search Engine): C4 Mascot	Confidence (by Search Engine): D4 Mascot	Percolator q-Value (by Search Engine): A4 Mascot	Percolator q-Value (by Search Engine): B4 Mascot	Percolator q-Value (by Search Engine): C4 Mascot	Percolator q-Value (by Search Engine): D4 Mascot	Percolator PEP (by Search Engine): A4 Mascot	Percolator PEP (by Search Engine): B4 Mascot	Percolator PEP (by Search Engine): C4 Mascot	Percolator PEP (by Search Engine): D4 Mascot	Ions Score (by Search Engine): A4 Mascot	Ions Score (by Search Engine): B4 Mascot	Ions Score (by Search Engine): C4 Mascot	Ions Score (by Search Engine): D4 Mascot	Sequence in Protein	Positions in Protein	Peptide Group Modifications in Protein
	FALSE	High	[K].MSSSDTPLGTVALLQEK.[Q]	1xOxidation [M1]		3.77141e-05	0	1	1	1	O43290	O43290 [759-775]	0	1792.9	Not Found	High	Not Found	Not Found	n/a	High	Medium	n/a		0	0.03376			6.41e-05	0.2744			96	5		K.MSSSDTPLGTVALLQEK.Q	[759-775]
	FALSE	High	[K].MSSSDTPLGTVALLQEK.[Q]			2.47735e-05	0	1	1	3	O43290	O43290 [759-775]	0	1776.9	High	High	Not Found	Not Found	High	High	n/a	n/a	0	0			7.998e-07	4.58e-05			84	127			K.MSSSDTPLGTVALLQEK.Q	[759-775]
	FALSE	High	[K].QQQDFSASSTTILDEEPIVNR.[G]			1.59693e-05	0	1	1	3	O43290	O43290 [616-636]	0	2378.15	Not Found	High	High	Not Found	n/a	High	High	n/a		0	0			3.219e-05	6.539e-08			114	107		K.QQQDFSASSTTILDEEPIVNR.G	[616-636]
	FALSE	High	[R].DLQGLTVEHAIDSFR.[E]			1.89075e-05	0	1	1	9	O43290	O43290 [253-267]	0	1700.86	High	High	High	High	High	High	High	High	0	0.000198	0	0	8.452e-07	0.000245	1.989e-08	0.0194	62	61	78	19	R.DLQGLTVEHAIDSFR.E	[253-267]
	FALSE	High	[K].DKGVLQEEEDVLVNVNLVDKER.[A]			3.77407e-08	0	1	1	9	O43290	O43290 [278-299]	2	2540.32	High	High	High	High	High	High	High	High	0	0	0	0	0.002323	9.259e-05	1.99e-15	0.003626	48	68	84	55	K.DKGVLQEEEDVLVNVNLVDKER.A	[278-299]
	FALSE	High	[K].EAAGTTAAAGTGGATEQPPR.[H]			1.08135e-05	0	1	1	5	O43290	O43290 [12-31]	0	1813.87	Not Found	High	High	Not Found	n/a	High	High	n/a		0	0			2.354e-05	1.176e-05			95	72		K.EAAGTTAAAGTGGATEQPPR.H	[12-31]
	FALSE	High	[R].LASEYLTPEEMVTFKK.[T]			6.13325e-05	0	1	1	3	O43290	O43290 [386-401]	1	1885.96	Not Found	High	High	Not Found	n/a	High	High	n/a		0	0			0.0001532	4.329e-07			48	63		R.LASEYLTPEEMVTFKK.T	[386-401]
	FALSE	High	[R].LASEYLTPEEMVTFK.[K]			8.4851e-05	0	1	1	4	O43290	O43290 [386-400]	0	1757.87	High	High	High	High	High	High	High	High	0	0	0	0.003504	0.002665	0.0001216	1.295e-05	0.05133	29	55	54	22	R.LASEYLTPEEMVTFK.K	[386-400]
	FALSE	High	[K].KKPDYLPYAEDESVDDLAQQKPR.[S]			8.31768e-06	0	1	1	4	O43290	O43290 [309-331]	1	2705.34	Not Found	High	High	Not Found	n/a	High	High	n/a		0	0			1.908e-05	9.05e-07			80	56		K.KKPDYLPYAEDESVDDLAQQKPR.S	[309-331]
	FALSE	High	[K].LGLKPLEVNAIKK.[E]			0.000111873	0	1	1	1	O43290	O43290 [130-142]	1	1422.9	Not Found	High	Not Found	Not Found	n/a	High	Low	n/a		0	0.1731			0.0001508	0.7972			61	0		K.LGLKPLEVNAIKK.E	[130-142]
	FALSE	High	[K].LLEEMDQEFGVSTLVEEEFGQR.[R]			8.49182e-06	0	1	1	5	O43290	O43290 [223-244]	0	2585.21	Not Found	High	High	High	n/a	High	High	High		0	0	0.003504		0.0001281	2.49e-09	0.04704		78	90	13	K.LLEEMDQEFGVSTLVEEEFGQR.R	[223-244]
	FALSE	High	[K].TSSGDASSLSIEETNKLR.[A]			1.9369e-05	0	1	1	3	O43290	O43290 [110-127]	1	1894.94	Not Found	High	High	Not Found	n/a	High	High	n/a		0	0.000381			0.0001717	0.002347			80	21		K.TSSGDASSLSIEETNKLR.A	[110-127]
	FALSE	High	[K].TSSGDASSLSIEETNK.[L]			7.13272e-06	0	1	1	1	O43290	O43290 [110-125]	0	1625.75	Not Found	High	Not Found	Not Found	n/a	High	n/a	n/a		0				1.685e-05				116			K.TSSGDASSLSIEETNK.L	[110-125]
	FALSE	High	[K].TLGEDDPWLDDTAAWIER.[S]			1.64726e-05	0	1	1	8	O43290	O43290 [189-206]	0	2102.97	High	High	High	High	High	High	High	High	0.002668	0	0	0.002115	0.01161	3.376e-05	1.39e-08	0.02953	30	95	117	20	K.TLGEDDPWLDDTAAWIER.S	[189-206]
	FALSE	High	[R].VSEVEEEKEPVPQPLPSDDTR.[V]			9.80807e-05	0	1	1	2	O43290	O43290 [447-467]	1	2380.15	Not Found	High	High	Not Found	n/a	High	High	n/a		0	0.0004632			0.0001362	0.003637			46	23		R.VSEVEEEKEPVPQPLPSDDTR.V	[447-467]
	FALSE	High	[R].DDGYEAAASSK.[T]			0.000148128	0	1	1	2	O43290	O43290 [99-109]	0	1113.47	Not Found	High	High	Not Found	n/a	High	High	n/a		0.000198	0			0.0003189	4.888e-06			56	58		R.DDGYEAAASSK.T	[99-109]
	FALSE	High	[K].LGLKPLEVNAIK.[K]			0.000660303	0.000146307	1	1	1	O43290	O43290 [130-141]	0	1294.81	Not Found	Not Found	High	Not Found	n/a	n/a	High	n/a			0				0.0002553				24		K.LGLKPLEVNAIK.K	[130-141]
	FALSE	High	[K].IKTLGEDDPWLDDTAAWIER.[S]			0.000180983	0.000146307	1	1	3	O43290	O43290 [187-206]	1	2344.15	High	High	High	Not Found	High	High	High	Medium	0.002668	0.0004281	0	0.04522	0.01397	0.001105	8.911e-06	0.1628	31	39	76	10	K.IKTLGEDDPWLDDTAAWIER.S	[187-206]
	FALSE	High	[K].KMSSSDTPLGTVALLQEK.[Q]			0.000606789	0.000146307	1	1	1	O43290	O43290 [758-775]	1	1905	Not Found	Not Found	High	Not Found	n/a	n/a	High	n/a			0				0.0002165				36		K.KMSSSDTPLGTVALLQEK.Q	[758-775]
	FALSE	High	[K].KPDYLPYAEDESVDDLAQQKPR.[S]			0.000294974	0.000146307	1	1	2	O43290	O43290 [310-331]	0	2577.25	Not Found	High	Not Found	Not Found	n/a	High	Medium	n/a		0.000198	0.02512			0.000315	0.1923			36	3		K.KPDYLPYAEDESVDDLAQQKPR.S	[310-331]
	FALSE	High	[R].KKKPDYLPYAEDESVDDLAQQKPR.[S]			0.000295443	0.000146307	1	1	3	O43290	O43290 [308-331]	2	2833.44	Not Found	High	High	Not Found	n/a	High	High	n/a		0.000198	0			0.0003152	0.0001632			34	40		R.KKKPDYLPYAEDESVDDLAQQKPR.S	[308-331]
	FALSE	High	[K].KLDEEALLK.[K]			0.000431726	0.000146307	1	1	1	O43290	O43290 [749-757]	1	1058.61	Not Found	High	Not Found	Not Found	n/a	High	Medium	n/a		0.000198	0.01382			0.0004314	0.09036			52	24		K.KLDEEALLK.K	[749-757]
	FALSE	High	[K].GVLQEEEDVLVNVNLVDKER.[A]			0.000467823	0.000146307	1	1	1	O43290	O43290 [280-299]	1	2297.2	Not Found	High	Not Found	Not Found	Medium	High	n/a	Medium	0.01907	0.000198		0.04602	0.1281	0.0004619		0.1706	4	25		6	K.GVLQEEEDVLVNVNLVDKER.A	[280-299]
	FALSE	High	[R].LEQGGTADGLR.[E]			0.000551708	0.000146307	1	1	2	O43290	O43290 [351-361]	0	1116.56	High	High	Not Found	Not Found	High	High	n/a	n/a	0	0.000198			0.003356	0.0005336			42	57			R.LEQGGTADGLR.E	[351-361]
	FALSE	High	[K].IEYVDETGR.[K]			0.000340421	0.000146307	1	1	1	O43290	O43290 [710-718]	0	1081.52	Not Found	High	Not Found	Not Found	Medium	High	n/a	n/a	0.03989	0.000198			0.2194	0.0003538			17	64			K.IEYVDETGR.K	[710-718]
	FALSE	High	[K].YDEELEGERPHSFR.[L]			0.000568481	0.000146307	1	1	3	O43290	O43290 [337-350]	0	1763.8	Not Found	High	High	Not Found	n/a	High	High	n/a		0.000348	0.0002786			0.0007666	0.001715			37	18		K.YDEELEGERPHSFR.L	[337-350]
	FALSE	High	[R].TLGEIPTYGLAGNREEQEELMDFER.[D]			0.000180458	0.000146307	1	1	1	O43290	O43290 [562-586]	1	2897.36	Not Found	High	Not Found	Not Found	Low	High	Medium	n/a	0.08328	0.000198	0.01131		0.4523	0.0002163	0.07599		1	25	5		R.TLGEIPTYGLAGNREEQEELMDFER.D	[562-586]
	FALSE	High	[K].RDDGYEAAASSK.[T]			0.000482118	0.000146307	1	1	4	O43290	O43290 [98-109]	1	1269.57	Not Found	High	High	Not Found	n/a	High	High	n/a		0.000198	0			0.0004745	0.0001783			67	68		K.RDDGYEAAASSK.T	[98-109]
	FALSE	High	[R].LQAQSLSTVGPR.[L]			0.000340421	0.000146307	1	1	4	O43290	O43290 [374-385]	0	1256.7	High	High	High	High	High	High	High	High	0.004135	0.000198	0	0	0.02136	0.0003753	5.809e-05	0.008809	12	60	67	28	R.LQAQSLSTVGPR.L	[374-385]
	FALSE	High	[K].TPYIVLSGSGK.[S]			0.000440147	0.000146307	1	1	1	O43290	O43290 [781-791]	0	1121.62	Not Found	Not Found	High	Not Found	n/a	n/a	High	n/a			0				0.000109				51		K.TPYIVLSGSGK.S	[781-791]
	FALSE	High	[K].EAGTKEEPVTADVINPMALR.[Q]			0.000234388	0.000146307	1	1	2	O43290	O43290 [143-162]	1	2141.09	Not Found	High	High	Not Found	n/a	High	High	Medium		0.000198	0.00245	0.04602		0.000263	0.01343	0.1768		37	14	17	K.EAGTKEEPVTADVINPMALR.Q	[143-162]
	FALSE	High	[R].EGETMILTLK.[D]			0.000228684	0.000146307	1	1	3	O43290	O43290 [268-277]	0	1134.61	Not Found	High	High	High	Medium	High	High	High	0.01873	0.000198	0	0.003504	0.1213	0.0003239	1.845e-05	0.04552	15	82	71	26	R.EGETMILTLK.D	[268-277]
	FALSE	High	[K].EEPVTADVINPMALR.[Q]			0.000235756	0.000146307	1	1	3	O43290	O43290 [148-162]	0	1654.85	Not Found	High	High	Not Found	n/a	High	High	n/a		0.000198	0			0.0002643	6.691e-05			69	66		K.EEPVTADVINPMALR.Q	[148-162]
	FALSE	High	[R].GEKEAAGTTAAAGTGGATEQPPR.[H]			0.000387971	0.000146307	1	1	2	O43290	O43290 [9-31]	1	2128.03	Not Found	High	High	Not Found	n/a	High	High	n/a		0.000198	0.0004632			0.000394	0.003446			69	25		R.GEKEAAGTTAAAGTGGATEQPPR.H	[9-31]
	FALSE	High	[R].EKRDDGYEAAASSK.[T]			0.00020981	0.000146307	1	1	1	O43290	O43290 [96-109]	2	1526.71	Not Found	Not Found	High	Not Found	n/a	n/a	High	n/a			0				1.41e-05				42		R.EKRDDGYEAAASSK.T	[96-109]
	FALSE	High	[R].GLAAALLLCQNK.[G]			0.00023887	0.000146307	1	1	3	O43290	O43290 [637-648]	0	1214.69	High	High	High	Not Found	High	High	High	n/a	0.005472	0.000198	0.0001442		0.03182	0.000267	0.0003821		39	54	49		R.GLAAALLLCQNK.G	[637-648]
	FALSE	High	[K].LLEEMDQEFGVSTLVEEEFGQRR.[Q]			0.000675377	0.000284703	1	1	2	O43290	O43290 [223-245]	1	2741.31	Not Found	High	High	Not Found	n/a	High	High	n/a		0.008237	0			0.09427	0.0002672			6	35		K.LLEEMDQEFGVSTLVEEEFGQRR.Q	[223-245]
	FALSE	High	[R].TLGEIPTYGLAGNR.[E]			0.00165188	0.000428664	1	1	1	O43290	O43290 [562-575]	0	1461.77	Not Found	High	Not Found	Not Found	n/a	High	Medium	n/a		0.0004281	0.04074			0.001497	0.3323			23	13		R.TLGEIPTYGLAGNR.E	[562-575]
	FALSE	High	[R].QLQQLQQLR.[D]			0.000934627	0.000428664	1	1	2	O43290	O43290 [511-519]	0	1154.66	Not Found	High	High	Not Found	n/a	High	High	n/a		0.0004281	0.0001442			0.00112	0.0004833			64	63		R.QLQQLQQLR.D	[511-519]
	FALSE	High	[K].SMNANTITK.[-]			0.00115195	0.000428664	1	1	1	O43290	O43290 [792-800]	0	979.488	Not Found	Not Found	High	Not Found	n/a	n/a	High	n/a			0.0001442				0.0006875				45		K.SMNANTITK.-	[792-800]
	FALSE	High	[K].MAIDDKYSR.[R]			0.00110606	0.000428664	1	1	2	O43290	O43290 [679-687]	1	1098.52	Not Found	High	High	Not Found	n/a	High	High	n/a		0.0004281	0.0002786			0.00102	0.001879			49	49		K.MAIDDKYSR.R	[679-687]
	FALSE	High	[K].GLLETTVQK.[V]			0.00166777	0.000428664	1	1	2	O43290	O43290 [649-657]	0	988.567	Not Found	High	High	Not Found	n/a	High	High	n/a		0.0004281	0.003763			0.001511	0.02535			58	22		K.GLLETTVQK.V	[649-657]
	FALSE	High	[R].GWEEDEDPERK.[G]			0.00137399	0.000428664	1	1	1	O43290	O43290 [538-548]	1	1389.59	Not Found	High	Not Found	Not Found	n/a	High	Low	n/a		0.0004281	0.08465			0.001256	0.5823			20	4		R.GWEEDEDPERK.G	[538-548]
	FALSE	High	[R].ADDLLPLGDQTQDGDFGSR.[L]			0.000993243	0.000428664	1	1	5	O43290	O43290 [420-438]	0	2019.93	High	Not Found	High	High	High	n/a	High	High	0		0.001831	0.002115	0.0004305		0.009889	0.03972	28		16	16	R.ADDLLPLGDQTQDGDFGSR.L	[420-438]
	FALSE	High	[K].IEYVDETGRK.[L]			0.00103523	0.000428664	1	1	2	O43290	O43290 [710-719]	1	1209.61	Not Found	High	High	Not Found	n/a	High	High	n/a		0.0007173	0.0001442			0.002264	0.0005771			28	36		K.IEYVDETGRK.L	[710-719]
	FALSE	High	[R].LEQGGTADGLRER.[E]			0.00107978	0.000428664	1	1	1	O43290	O43290 [351-363]	1	1401.71	Not Found	High	Not Found	Not Found	n/a	High	n/a	n/a		0.0004281				0.0009983				31			R.LEQGGTADGLRER.E	[351-363]
	FALSE	High	[R].EGETMILTLK.[D]	1xOxidation [M5]		0.00259189	0.000720161	1	1	1	O43290	O43290 [268-277]	0	1150.6	Not Found	High	Not Found	Not Found	n/a	High	Low	n/a		0.0007173	0.05721			0.002296	0.4552			32	11		R.EGETMILTLK.D	[268-277]
	FALSE	High	[R].GWEEDEDPER.[K]			0.00442458	0.000841204	1	1	2	O43290	O43290 [538-547]	0	1261.5	Not Found	High	High	Not Found	n/a	High	High	n/a		0.0008838	0.003763			0.003797	0.02458			28	20		R.GWEEDEDPER.K	[538-547]
	FALSE	High	[R].LASEYLTPEEMVTFKK.[T]	1xOxidation [M11]		0.00528192	0.000921048	1	1	2	O43290	O43290 [386-401]	1	1901.96	Not Found	High	High	Not Found	n/a	High	High	n/a		0.0008838	0.002688			0.004468	0.01631			9	9		R.LASEYLTPEEMVTFKK.T	[386-401]
	FALSE	High	[K].LDEEALLK.[K]			0.00521099	0.000921048	1	1	1	O43290	O43290 [750-757]	0	930.514	Not Found	High	Not Found	Not Found	n/a	High	n/a	n/a		0.0008838				0.004416				36			K.LDEEALLK.K	[750-757]
	FALSE	High	[K].LLEEMDQEFGVSTLVEEEFGQR.[R]	1xOxidation [M5]		0.00521099	0.000921048	1	1	1	O43290	O43290 [223-244]	0	2601.2	Not Found	High	Not Found	Not Found	n/a	High	n/a	n/a		0.0008838				0.004407				18			K.LLEEMDQEFGVSTLVEEEFGQR.R	[223-244]
	FALSE	High	[K].EAGTKEEPVTADVINPMALR.[Q]	1xOxidation [M17]		0.00545198	0.000998538	1	1	1	O43290	O43290 [143-162]	1	2157.09	Not Found	Not Found	High	Not Found	n/a	n/a	High	n/a			0.001542				0.004744				20		K.EAGTKEEPVTADVINPMALR.Q	[143-162]
	FALSE	High	[K].LDEEALLKK.[M]			0.0162002	0.00258278	1	1	1	O43290	O43290 [750-758]	1	1058.61	Not Found	High	Not Found	Not Found	n/a	High	Low	n/a		0.002503	0.1307			0.01318	0.6936			33	7		K.LDEEALLKK.M	[750-758]
	FALSE	High	[K].DKGVLQEEEDVLVNVNLVDK.[E]			0.0265856	0.00358613	1	1	1	O43290	O43290 [278-297]	1	2255.18	Not Found	Not Found	High	Not Found	n/a	n/a	High	n/a			0.003113				0.02068				17		K.DKGVLQEEEDVLVNVNLVDK.E	[278-297]
	FALSE	High	[K].KLDEEALLKK.[M]			0.0345399	0.00427235	1	1	1	O43290	O43290 [749-758]	2	1186.7	Not Found	High	Not Found	Not Found	n/a	High	n/a	n/a		0.0035				0.02959				39			K.KLDEEALLKK.M	[749-758]
	FALSE	High	[R].RVSEVEEEKEPVPQPLPSDDTR.[V]	1xPhospho [S3(100)]	O43290 1xPhospho [S448(100)]	0.0413705	0.00475918	1	1	1	O43290	O43290 [446-467]	2	2616.22	Not Found	Not Found	High	Not Found	n/a	Low	High	n/a		0.08202	0.004732			0.538	0.03116			9	21		R.RVSEVEEEKEPVPQPLPSDDTR.V	[446-467]	1xPhospho [S448(100)]
	FALSE	High	[R].RQDLYSAR.[D]			0.0684332	0.00784801	1	1	1	O43290	O43290 [245-252]	1	1008.52	Not Found	Not Found	High	Not Found	n/a	Low	High	n/a		0.05068	0.006713			0.4153	0.04874			24	43		R.RQDLYSAR.D	[245-252]
FALSE	High	Master Protein	P55072	Transitional endoplasmic reticulum ATPase OS=Homo sapiens GN=VCP PE=1 SV=4	0	279.547	56	48	173	48	1	806	89.3	5.26	948	1860	1419	81	cell communication;cell organization and biogenesis;metabolic process;regulation of biological process;response to stimulus;transport	cytoplasm;cytosol;endoplasmic reticulum;extracellular;membrane;nucleus;organelle lumen;proteasome	catalytic activity;enzyme regulator activity;nucleotide binding;protein binding;RNA binding	Pf00004, Pf00910, Pf01057, Pf01078, Pf02359, Pf02933, Pf05496, Pf05673, Pf06068, Pf07724, Pf07726, Pf07728, Pf09336, Pf13191, Pf13207, Pf13401	7415	ENSG00000165280.15	VCP	9	Protein processing in endoplasmic reticulum; Legionellosis		High	High	High	High	Acetyl [N-Term]; Phospho [T403(100); T679(100)]
	Checked	Confidence	Annotated Sequence	Modifications	Modifications in Master Proteins	Qvality PEP	Qvality q-value	# Protein Groups	# Proteins	# PSMs	Master Protein Accessions	Positions in Master Proteins	# Missed Cleavages	Theo. MH+ [Da]	Found in Sample: [S1] F1: Sample	Found in Sample: [S2] F2: Sample	Found in Sample: [S3] F3: Sample	Found in Sample: [S4] F4: Sample	Confidence (by Search Engine): A4 Mascot	Confidence (by Search Engine): B4 Mascot	Confidence (by Search Engine): C4 Mascot	Confidence (by Search Engine): D4 Mascot	Percolator q-Value (by Search Engine): A4 Mascot	Percolator q-Value (by Search Engine): B4 Mascot	Percolator q-Value (by Search Engine): C4 Mascot	Percolator q-Value (by Search Engine): D4 Mascot	Percolator PEP (by Search Engine): A4 Mascot	Percolator PEP (by Search Engine): B4 Mascot	Percolator PEP (by Search Engine): C4 Mascot	Percolator PEP (by Search Engine): D4 Mascot	Ions Score (by Search Engine): A4 Mascot	Ions Score (by Search Engine): B4 Mascot	Ions Score (by Search Engine): C4 Mascot	Ions Score (by Search Engine): D4 Mascot	Sequence in Protein	Positions in Protein	Peptide Group Modifications in Protein
	FALSE	High	[R].IVSQLLTLMDGLK.[Q]			9.35264e-05	0	1	1	11	P55072	P55072 [324-336]	0	1430.83	High	High	High	High	High	High	High	High	0	0.000198	0	0	2.954e-05	0.0003143	1.345e-06	0.01495	63	67	89	22	R.IVSQLLTLMDGLK.Q	[324-336]
	FALSE	High	[R].ERQTNPSAMEVEEDDPVPEIR.[R]			0.000149269	0	1	1	1	P55072	P55072 [712-732]	1	2441.12	Not Found	High	Not Found	Not Found	n/a	High	n/a	n/a		0				0.0001878				67			R.ERQTNPSAMEVEEDDPVPEIR.R	[712-732]
	FALSE	High	[R].ELQELVQYPVEHPDKFLK.[F]			0.000167182	0	1	1	3	P55072	P55072 [488-505]	1	2212.16	Not Found	High	High	Not Found	n/a	High	High	n/a		0.000198	0			0.0002235	9.017e-06			28	28		R.ELQELVQYPVEHPDKFLK.F	[488-505]
	FALSE	High	[R].QTNPSAMEVEEDDPVPEIR.[R]			6.11259e-05	0	1	1	5	P55072	P55072 [714-732]	0	2155.98	High	High	High	Not Found	High	High	High	Low	0	0	0	0.05718	9.392e-05	0.0001189	4.288e-07	0.2609	43	101	69	10	R.QTNPSAMEVEEDDPVPEIR.R	[714-732]
	FALSE	High	[K].NAPAIIFIDELDAIAPKR.[E]			0.00013349	0	1	1	2	P55072	P55072 [296-313]	1	1967.1	Not Found	High	High	Not Found	n/a	High	High	n/a		0.0004281	0			0.001042	3.617e-06			42	63		K.NAPAIIFIDELDAIAPKR.E	[296-313]
	FALSE	High	[K].NAPAIIFIDELDAIAPK.[R]			6.67965e-06	0	1	1	8	P55072	P55072 [296-312]	0	1810.99	High	High	High	Not Found	High	High	High	Low	0	0	0	0.05864	3.774e-07	2.963e-05	1.334e-09	0.2634	91	90	79	7	K.NAPAIIFIDELDAIAPK.R	[296-312]
	FALSE	High	[R].ETVVEVPQVTWEDIGGLEDVKR.[E]			1.31643e-05	0	1	1	7	P55072	P55072 [466-487]	1	2498.28	High	High	High	Not Found	High	High	High	n/a	0	0	0		0.004558	2.758e-05	2.184e-06		19	66	40		R.ETVVEVPQVTWEDIGGLEDVKR.E	[466-487]
	FALSE	High	[K].LAGESESNLRK.[A]			0.000169179	0	1	1	4	P55072	P55072 [278-288]	1	1203.63	Not Found	High	High	Not Found	n/a	High	High	n/a		0	0			0.0002061	0.0001188			69	63		K.LAGESESNLRK.A	[278-288]
	FALSE	High	[R].LDQLIYIPLPDEK.[S]			5.85989e-05	0	1	1	2	P55072	P55072 [639-651]	0	1556.86	High	High	Not Found	Not Found	High	High	n/a	Medium	0.0006036	0		0.04522	0.004812	9.095e-05		0.1555	29	85		11	R.LDQLIYIPLPDEK.S	[639-651]
	FALSE	High	[K].GPELLTMWFGESEANVR.[E]	1xOxidation [M7]		4.44318e-05	0	1	1	9	P55072	P55072 [544-560]	0	1951.92	High	High	High	High	High	High	High	High	0	0	0.000381	0.003504	3.252e-05	7.301e-05	0.002033	0.05663	45	68	33	15	K.GPELLTMWFGESEANVR.E	[544-560]
	FALSE	High	[R].GGNIGDGGGAADR.[V]			0.000156967	0	1	1	2	P55072	P55072 [587-599]	0	1116.5	Not Found	High	High	Not Found	n/a	High	High	n/a		0	0.001943			0.0001951	0.01246			61	17		R.GGNIGDGGGAADR.V	[587-599]
	FALSE	High	[R].LIVDEAINEDNSVVSLSQPK.[M]			6.30958e-06	0	1	1	9	P55072	P55072 [26-45]	0	2170.12	High	High	High	High	High	High	High	High	0	0	0	0	1.968e-10	1.537e-05	6.234e-06	0.01411	136	98	73	25	R.LIVDEAINEDNSVVSLSQPK.M	[26-45]
	FALSE	High	[K].YEMFAQTLQQSR.[G]			7.37803e-05	0	1	1	2	P55072	P55072 [755-766]	0	1501.71	Not Found	High	High	Not Found	n/a	High	High	n/a		0	0			0.0001495	7.1e-07			76	99		K.YEMFAQTLQQSR.G	[755-766]
	FALSE	High	[R].AVANETGAFFFLINGPEIMSK.[L]			0.000165941	0	1	1	3	P55072	P55072 [257-277]	0	2256.14	High	High	Not Found	Not Found	High	High	Medium	n/a	0	0	0.02231		0.003342	0.0002034	0.1654		25	72	1		R.AVANETGAFFFLINGPEIMSK.L	[257-277]
	FALSE	High	[R].VINQILTEMDGMSTK.[K]			9.30664e-05	0	1	1	9	P55072	P55072 [600-614]	0	1679.83	High	High	High	High	High	High	High	High	0	0	0	0	4.951e-06	0.0001307	2.504e-05	0.00497	77	66	63	34	R.VINQILTEMDGMSTK.K	[600-614]
	FALSE	High	[R].VINQILTEMDGMSTKK.[N]			6.13325e-05	0	1	1	3	P55072	P55072 [600-615]	1	1807.93	Not Found	High	High	Not Found	n/a	High	High	n/a		0	0			9.426e-05	4.945e-05			41	29		R.VINQILTEMDGMSTKK.N	[600-615]
	FALSE	High	[R].KAFEEAEKNAPAIIFIDELDAIAPK.[R]			0.00054588	0.000146307	1	1	1	P55072	P55072 [288-312]	2	2743.46	Not Found	High	Not Found	Not Found	n/a	High	Medium	n/a		0.000198	0.01188			0.0005295	0.08223			61	13		R.KAFEEAEKNAPAIIFIDELDAIAPK.R	[288-312]
	FALSE	High	[K].KNVFIIGATNRPDIIDPAILRPGR.[L]			0.000469694	0.000146307	1	1	2	P55072	P55072 [615-638]	1	2646.52	Not Found	High	Not Found	Not Found	n/a	High	Medium	n/a		0.001681	0.01661			0.008733	0.1115			12	1		K.KNVFIIGATNRPDIIDPAILRPGR.L	[615-638]
	FALSE	High	[K].GPELLTMWFGESEANVR.[E]			0.000631413	0.000146307	1	1	7	P55072	P55072 [544-560]	0	1935.93	High	High	High	High	High	High	High	High	0	0.000198	0.0001442	0	0.001163	0.0006033	0.0004273	0.005478	41	41	47	30	K.GPELLTMWFGESEANVR.E	[544-560]
	FALSE	High	[R].LEILQIHTK.[N]			0.000608124	0.000146307	1	1	2	P55072	P55072 [378-386]	0	1094.66	Not Found	High	High	Not Found	n/a	High	High	n/a		0.000198	0.0002786			0.0005831	0.001886			64	64		R.LEILQIHTK.N	[378-386]
	FALSE	High	[K].LAGESESNLR.[K]			0.000609463	0.000146307	1	1	1	P55072	P55072 [278-287]	0	1075.54	Not Found	High	Not Found	Not Found	n/a	High	n/a	n/a		0.000198				0.0005835				46			K.LAGESESNLR.K	[278-287]
	FALSE	High	[R].KYEMFAQTLQQSR.[G]			0.000283589	0.000146307	1	1	4	P55072	P55072 [754-766]	1	1629.81	Not Found	High	High	Not Found	n/a	High	High	n/a		0.0008054	0			0.003474	3.526e-05			42	72		R.KYEMFAQTLQQSR.G	[754-766]
	FALSE	High	[K].LADDVDLEQVANETHGHVGADLAALCSEAALQAIR.[K]	1xPhospho [T14(100)]	P55072 1xPhospho [T403(100)]	0.000504229	0.000146307	1	1	1	P55072	P55072 [390-424]	0	3695.74	High	Not Found	Not Found	Not Found	High	n/a	n/a	n/a	0				9.782e-05				40				K.LADDVDLEQVANETHGHVGADLAALCSEAALQAIR.K	[390-424]	1xPhospho [T403(100)]
	FALSE	High	[R].WALSQSNPSALR.[E]			0.000199007	0.000146307	1	1	3	P55072	P55072 [454-465]	0	1329.69	High	High	High	Not Found	High	High	High	n/a	0	0.000198	0		0.0003746	0.0003363	1.199e-05		42	69	81		R.WALSQSNPSALR.E	[454-465]
	FALSE	High	[K].NVFIIGATNRPDIIDPAILRPGR.[L]			0.000225732	0.000146307	1	1	5	P55072	P55072 [616-638]	0	2518.43	High	High	High	Not Found	High	High	High	n/a	0.004524	0.000198	0.004732		0.02514	0.000615	0.03206		11	19	4		K.NVFIIGATNRPDIIDPAILRPGR.L	[616-638]
	FALSE	High	[R].RDHFEEAMR.[F]			0.000291719	0.000146307	1	1	2	P55072	P55072 [733-741]	1	1190.54	Not Found	High	High	Not Found	n/a	High	High	n/a		0.000198	0			0.0004063	3.819e-05			33	34		R.RDHFEEAMR.F	[733-741]
	FALSE	High	[R].QTNPSAMEVEEDDPVPEIRR.[D]			0.000439294	0.000146307	1	1	1	P55072	P55072 [714-733]	1	2312.08	Not Found	High	Not Found	Not Found	n/a	High	n/a	n/a		0.000198				0.0004377				44			R.QTNPSAMEVEEDDPVPEIRR.D	[714-733]
	FALSE	High	[K].MDELQLFR.[G]			0.00053786	0.000146307	1	1	5	P55072	P55072 [46-53]	0	1051.52	High	High	High	Not Found	High	High	High	Medium	0	0.000198	0.0001442	0.04602	0.002185	0.0005221	0.001643	0.1738	65	60	51	23	K.MDELQLFR.G	[46-53]
	FALSE	High	[R].IVSQLLTLMDGLK.[Q]	1xOxidation [M9]		0.000462274	0.000146307	1	1	3	P55072	P55072 [324-336]	0	1446.82	Not Found	High	High	Not Found	n/a	High	High	n/a		0.005657	0			0.05769	0.0001585			14	64		R.IVSQLLTLMDGLK.Q	[324-336]
	FALSE	High	[K].GDDLSTAILK.[Q]			0.000372171	0.000146307	1	1	2	P55072	P55072 [9-18]	0	1032.56	Not Found	High	High	Not Found	n/a	High	High	n/a		0.0004281	0			0.001101	7.286e-05			47	54		K.GDDLSTAILK.Q	[9-18]
	FALSE	High	[R].ESIESEIR.[R]			0.000526681	0.000146307	1	1	1	P55072	P55072 [701-708]	0	962.479	Not Found	Not Found	High	Not Found	n/a	n/a	High	n/a			0				0.0001617				72		R.ESIESEIR.R	[701-708]
	FALSE	High	[R].FDREVDIGIPDATGR.[L]			0.000251501	0.000146307	1	1	2	P55072	P55072 [363-377]	1	1660.83	Not Found	High	High	Not Found	n/a	High	High	n/a		0.0004281	0			0.0008735	2.471e-05			24	31		R.FDREVDIGIPDATGR.L	[363-377]
	FALSE	High	[R].ETVVEVPQVTWEDIGGLEDVK.[R]			0.000222505	0.000146307	1	1	4	P55072	P55072 [466-486]	0	2342.18	Not Found	High	High	Not Found	n/a	High	High	n/a		0.000198	0.005778			0.000253	0.04055			41	13		R.ETVVEVPQVTWEDIGGLEDVK.R	[466-486]
	FALSE	High	[R].EVDIGIPDATGR.[L]			0.000213747	0.000146307	1	1	2	P55072	P55072 [366-377]	0	1242.63	Not Found	High	High	Not Found	Medium	High	High	Medium	0.01582	0.0004281	0	0.01482	0.1009	0.00098	1.498e-05	0.07188	4	30	49	14	R.EVDIGIPDATGR.L	[366-377]
	FALSE	High	[R].EVDIGIPDATGRLEILQIHTK.[N]			0.000334111	0.000146307	1	1	4	P55072	P55072 [366-386]	1	2318.27	High	High	High	Not Found	High	High	High	Low	0.006502	0.001039	0	0.2745	0.06166	0.006403	5.525e-05	0.8873	7	15	19	1	R.EVDIGIPDATGRLEILQIHTK.N	[366-386]
	FALSE	High	[R].AHVIVMAATNRPNSIDPALR.[R]	1xOxidation [M6]		0.00044969	0.000146307	1	1	4	P55072	P55072 [339-358]	0	2162.15	Not Found	High	High	Not Found	n/a	High	High	n/a		0.0007173	0.0001442			0.003021	0.000673			29	30		R.AHVIVMAATNRPNSIDPALR.R	[339-358]
	FALSE	High	[R].AHVIVMAATNRPNSIDPALR.[R]			0.000296386	0.000146307	1	1	4	P55072	P55072 [339-358]	0	2146.15	Not Found	High	High	Not Found	n/a	High	High	n/a		0.00054	0.0001442			0.00173	0.001352			30	31		R.AHVIVMAATNRPNSIDPALR.R	[339-358]
	FALSE	High	[R].ELQELVQYPVEHPDK.[F]			0.000374176	0.000146307	1	1	4	P55072	P55072 [488-502]	0	1823.92	Not Found	High	High	Not Found	n/a	High	High	n/a		0.0004281	0			0.0009833	7.38e-05			39	58		R.ELQELVQYPVEHPDK.F	[488-502]
	FALSE	High	[RK].GILLYGPPGTGK.[T]			0.00044186	0.000146307	1	2	8	P55072	P55072 [240-251]	0	1172.67	High	High	High	High	High	High	High	High	0.005988	0.000348	0	0	0.04838	0.0007081	0.0001097	0.01554	17	47	47	26	R.GILLYGPPGTGK.T	[240-251]
	FALSE	High	[R].AHVIVMAATNRPNSIDPALRR.[F]			0.000768291	0.00038936	1	1	3	P55072	P55072 [339-359]	1	2302.26	Not Found	High	High	Not Found	n/a	High	High	n/a		0.0008838	0.0001442			0.004426	0.0003405			12	33		R.AHVIVMAATNRPNSIDPALRR.F	[339-359]
	FALSE	High	[R].FDREVDIGIPDATGRLEILQIHTK.[N]			0.000768291	0.00038936	1	1	1	P55072	P55072 [363-386]	2	2736.47	Not Found	High	Not Found	Not Found	n/a	High	n/a	n/a		0.000348				0.0007227				18			R.FDREVDIGIPDATGRLEILQIHTK.N	[363-386]
	FALSE	High	[K].DVDLEFLAK.[M]			0.00093229	0.000428664	1	1	2	P55072	P55072 [669-677]	0	1049.55	High	High	Not Found	Not Found	High	High	n/a	Medium	0.005715	0.0004281		0.03658	0.03496	0.0008677		0.138	39	47		22	K.DVDLEFLAK.M	[669-677]
	FALSE	High	[K].MDELQLFR.[G]	1xOxidation [M1]		0.00143689	0.000428664	1	1	1	P55072	P55072 [46-53]	0	1067.52	Not Found	High	Not Found	Not Found	Medium	High	n/a	n/a	0.04122	0.0004281			0.2285	0.00131			8	53			K.MDELQLFR.G	[46-53]
	FALSE	High	[K].MTNGFSGADLTEICQR.[A]	1xPhospho [T2(100)]	P55072 1xPhospho [T679(100)]	0.00272081	0.000720161	1	1	1	P55072	P55072 [678-693]	0	1822.75	Not Found	High	Not Found	Not Found	n/a	High	n/a	n/a		0.0007173				0.002403				16			K.MTNGFSGADLTEICQR.A	[678-693]	1xPhospho [T679(100)]
	FALSE	High	[K].AFEEAEKNAPAIIFIDELDAIAPK.[R]			0.00256329	0.000720161	1	1	3	P55072	P55072 [289-312]	1	2615.36	Not Found	High	High	Not Found	Low	High	High	n/a	0.05187	0.0007173	0.00574		0.272	0.002387	0.03818		4	36	7		K.AFEEAEKNAPAIIFIDELDAIAPK.R	[289-312]
	FALSE	High	[R].RIVSQLLTLMDGLK.[Q]			0.00247093	0.000720161	1	1	2	P55072	P55072 [323-336]	1	1586.93	High	High	Not Found	Not Found	High	High	n/a	n/a	0.004135	0.0006494			0.02314	0.002193			25	41			R.RIVSQLLTLMDGLK.Q	[323-336]
	FALSE	High	[K].EMVELPLRHPALFK.[A]			0.00382799	0.000781629	1	1	1	P55072	P55072 [218-231]	1	1679.93	Not Found	Not Found	High	Not Found	n/a	n/a	High	n/a			0.0004632				0.003324				10		K.EMVELPLRHPALFK.A	[218-231]
	FALSE	High	[R].VINQILTEMDGMSTK.[K]	1xOxidation [M9]		0.00909156	0.00137368	1	1	1	P55072	P55072 [600-614]	0	1695.83	Not Found	Not Found	High	Not Found	n/a	Medium	High	n/a		0.02967	0.001542			0.291	0.00753			8	22		R.VINQILTEMDGMSTK.K	[600-614]
	FALSE	High	[M].ASGADSKGDDLSTAILK.[Q]	1xAcetyl [N-Term]	P55072 1xAcetyl [N-Term]	0.0132677	0.00238601	1	1	2	P55072	P55072 [2-18]	1	1690.85	Not Found	High	High	Not Found	n/a	High	High	Low		0.0041	0.001923	0.2515		0.04516	0.01067	0.7817		28	27	5	M.ASGADSKGDDLSTAILK.Q	[2-18]	1xAcetyl [N-Term]
	FALSE	High	[K].FGMTPSK.[G]			0.0170663	0.0028347	1	1	1	P55072	P55072 [506-512]	0	767.376	Not Found	High	Not Found	Not Found	n/a	High	Medium	n/a		0.002556	0.01147			0.01387	0.08013			42	47		K.FGMTPSK.G	[506-512]
	FALSE	High	[R].SVSDNDIR.[K]			0.019474	0.00298648	1	1	1	P55072	P55072 [746-753]	0	905.432	Not Found	High	Not Found	Not Found	n/a	High	n/a	n/a		0.00262				0.01585				47			R.SVSDNDIR.K	[746-753]
	FALSE	High	[K].EMVELPLR.[H]			0.0193705	0.00298648	1	1	1	P55072	P55072 [218-225]	0	986.534	Not Found	High	Not Found	Not Found	n/a	High	n/a	Medium		0.00262		0.04522		0.01577		0.1534		33		20	K.EMVELPLR.H	[218-225]
	FALSE	High	[K].EMVELPLRHPALFK.[A]	1xOxidation [M2]		0.0220409	0.00320293	1	1	1	P55072	P55072 [218-231]	1	1695.93	Not Found	Not Found	High	Not Found	n/a	n/a	High	n/a			0.002688				0.01734				14		K.EMVELPLRHPALFK.A	[218-231]
	FALSE	High	[R].KYEMFAQTLQQSR.[G]	1xOxidation [M4]		0.0387945	0.00441848	1	1	1	P55072	P55072 [754-766]	1	1645.8	Not Found	Not Found	High	Not Found	n/a	n/a	High	n/a			0.004238				0.0293				33		R.KYEMFAQTLQQSR.G	[754-766]
	FALSE	High	[R].KGDIFLVR.[G]			0.0465177	0.00554165	1	1	2	P55072	P55072 [148-155]	1	947.567	Not Found	High	High	Not Found	n/a	High	High	n/a		0.005212	0.005378			0.05365	0.03454			41	45		R.KGDIFLVR.G	[148-155]
	FALSE	High	[R].AHVIVMAATNRPNSIDPALRR.[F]	1xOxidation [M6]		0.0902638	0.00969434	1	1	1	P55072	P55072 [339-359]	1	2318.25	Not Found	Not Found	High	Not Found	n/a	Medium	High	n/a		0.01673	0.009584			0.1777	0.06192			1	9		R.AHVIVMAATNRPNSIDPALRR.F	[339-359]
FALSE	High	Master Protein	P78347	General transcription factor II-I OS=Homo sapiens GN=GTF2I PE=1 SV=2	0	248.829	53	49	160	49	1	998	112.3	6.39	598	1388	1332	88	cellular homeostasis;metabolic process;regulation of biological process;response to stimulus	cytoplasm;membrane;nucleus	DNA binding;protein binding	Pf02946	2969	ENSG00000263001.5	GTF2I	7	Basal transcription factors; cGMP-PKG signaling pathway; Herpes simplex infection	B Cell Receptor Signaling Pathway	High	High	High	High	Acetyl [N-Term]; Phospho [Y79(100); T558(100)]
	Checked	Confidence	Annotated Sequence	Modifications	Modifications in Master Proteins	Qvality PEP	Qvality q-value	# Protein Groups	# Proteins	# PSMs	Master Protein Accessions	Positions in Master Proteins	# Missed Cleavages	Theo. MH+ [Da]	Found in Sample: [S1] F1: Sample	Found in Sample: [S2] F2: Sample	Found in Sample: [S3] F3: Sample	Found in Sample: [S4] F4: Sample	Confidence (by Search Engine): A4 Mascot	Confidence (by Search Engine): B4 Mascot	Confidence (by Search Engine): C4 Mascot	Confidence (by Search Engine): D4 Mascot	Percolator q-Value (by Search Engine): A4 Mascot	Percolator q-Value (by Search Engine): B4 Mascot	Percolator q-Value (by Search Engine): C4 Mascot	Percolator q-Value (by Search Engine): D4 Mascot	Percolator PEP (by Search Engine): A4 Mascot	Percolator PEP (by Search Engine): B4 Mascot	Percolator PEP (by Search Engine): C4 Mascot	Percolator PEP (by Search Engine): D4 Mascot	Ions Score (by Search Engine): A4 Mascot	Ions Score (by Search Engine): B4 Mascot	Ions Score (by Search Engine): C4 Mascot	Ions Score (by Search Engine): D4 Mascot	Sequence in Protein	Positions in Protein	Peptide Group Modifications in Protein
	FALSE	High	[K].MLRDQSAVVVQGLPEGVAFK.[H]			3.36273e-05	0	1	1	2	P78347	P78347 [141-160]	1	2144.15	Not Found	High	High	Not Found	n/a	High	High	n/a		0.003229	0			0.02543	8.907e-08			23	44		K.MLRDQSAVVVQGLPEGVAFK.H	[141-160]
	FALSE	High	[R].MSVDAVEIETLRK.[T]			0.000127327	0	1	1	3	P78347	P78347 [102-114]	1	1490.79	Not Found	High	High	Not Found	n/a	High	High	n/a		0	0			0.0001665	8.191e-06			44	56		R.MSVDAVEIETLRK.T	[102-114]
	FALSE	High	[R].DQSAVVVQGLPEGVAFK.[H]			0.000134752	0	1	1	8	P78347	P78347 [144-160]	0	1743.93	High	High	High	High	High	High	High	High	0	0.000198	0	0.003504	1.606e-06	0.0002607	0.000102	0.04653	82	55	27	7	R.DQSAVVVQGLPEGVAFK.H	[144-160]
	FALSE	High	[R].KINSSPNVNTTASGVEDLNIIQVTIPDDDNER.[L]			3.17235e-05	0	1	1	4	P78347	P78347 [827-858]	1	3468.71	High	High	High	Not Found	High	High	High	n/a	0	0	0.0002786		8.972e-06	5.581e-05	0.001797		59	61	28		R.KINSSPNVNTTASGVEDLNIIQVTIPDDDNER.L	[827-858]
	FALSE	High	[K].KFAEALGSTEAK.[A]			1.87776e-05	0	1	1	4	P78347	P78347 [477-488]	1	1251.66	Not Found	High	High	Not Found	n/a	High	High	n/a		0	0			3.67e-05	5.778e-05			115	63		K.KFAEALGSTEAK.A	[477-488]
	FALSE	High	[K].FAQALGLTEAVK.[V]			4.58156e-05	0	1	1	1	P78347	P78347 [583-594]	0	1247.7	Not Found	Not Found	High	Not Found	Medium	n/a	High	n/a	0.01611		0		0.1068		2.01e-07		11		83		K.FAQALGLTEAVK.V	[583-594]
	FALSE	High	[K].FEAHPNDLYVEGLPENIPFR.[S]			3.21617e-05	0	1	1	7	P78347	P78347 [495-514]	0	2357.16	High	High	High	High	High	High	High	High	0	0	0	0	2.208e-08	6.276e-05	2.561e-05	0.001849	61	50	40	22	K.FEAHPNDLYVEGLPENIPFR.S	[495-514]
	FALSE	High	[K].VPEIEVTVEGPNNNNPQTSAVR.[T]			4.10397e-06	0	1	1	3	P78347	P78347 [681-702]	0	2364.18	Not Found	High	High	Not Found	n/a	High	High	n/a		0	0.0001442			1.081e-05	0.0006316			114	32		K.VPEIEVTVEGPNNNNPQTSAVR.T	[681-702]
	FALSE	High	[K].VPYPVFESNPEFLYVEGLPEGIPFR.[S]			0.000134752	0	1	1	7	P78347	P78347 [595-619]	0	2895.46	High	High	High	High	High	High	High	High	0	0.000198	0	0	0.0002278	0.0005198	9.824e-05	0.0001315	33	44	31	37	K.VPYPVFESNPEFLYVEGLPEGIPFR.S	[595-619]
	FALSE	High	[K].ANELPQPPVPEPANAGKR.[K]			0.000124336	0	1	1	2	P78347	P78347 [327-344]	1	1884.99	Not Found	High	High	Not Found	n/a	High	High	n/a		0.0004281	0			0.0009614	2.967e-06			26	48		K.ANELPQPPVPEPANAGKR.K	[327-344]
	FALSE	High	[M].AQVAMSTLPVEDEESSESR.[M]	1xAcetyl [N-Term]	P78347 1xAcetyl [N-Term]	2.7043e-05	0	1	1	5	P78347	P78347 [2-20]	0	2106.95	High	High	High	High	High	High	High	High	0	0	0	0	2.152e-06	4.915e-05	2.381e-07	0.01141	75	82	94	25	M.AQVAMSTLPVEDEESSESR.M	[2-20]	1xAcetyl [N-Term]
	FALSE	High	[K].KPELVISYLPPGMASK.[I]			0.000206834	0.000146307	1	1	6	P78347	P78347 [645-660]	0	1729.96	Not Found	High	High	Not Found	n/a	High	High	Low		0.000198	0	0.1286		0.0002393	2.332e-05	0.4007		46	52	2	K.KPELVISYLPPGMASK.I	[645-660]
	FALSE	High	[R].GREFSFEAWNAK.[I]			0.000434227	0.000146307	1	1	1	P78347	P78347 [718-729]	1	1441.69	Not Found	Not Found	High	Not Found	n/a	n/a	High	n/a			0				0.0001056				36		R.GREFSFEAWNAK.I	[718-729]
	FALSE	High	[K].YCVEEEEKAAEMHK.[M]	1xPhospho [Y1(100)]	P78347 1xPhospho [Y79(100)]	0.000413232	0.000146307	1	1	1	P78347	P78347 [79-92]	1	1775.7	Not Found	Not Found	High	Not Found	n/a	n/a	High	n/a			0				9.378e-05				41		K.YCVEEEEKAAEMHK.M	[79-92]	1xPhospho [Y79(100)]
	FALSE	High	[R].MSVDAVEIETLR.[K]			0.000208913	0.000146307	1	1	4	P78347	P78347 [102-113]	0	1362.69	High	High	High	High	High	High	High	High	0	0.000198	0.0004632	0.003504	4.174e-05	0.0002413	0.003815	0.052	79	63	30	17	R.MSVDAVEIETLR.K	[102-113]
	FALSE	High	[R].RILDSAEFIK.[F]			0.000583408	0.000146307	1	1	2	P78347	P78347 [928-937]	1	1191.67	Not Found	High	High	Not Found	n/a	High	High	n/a		0.0008838	0			0.004188	0.0001997			50	48		R.RILDSAEFIK.F	[928-937]
	FALSE	High	[K].VKTEPTEDSGISLEMAAVTVK.[E]			0.000547038	0.000146307	1	1	2	P78347	P78347 [220-240]	1	2205.13	Not Found	High	High	Not Found	n/a	High	High	n/a		0.000198	0.0004632			0.0005297	0.00358			46	40		K.VKTEPTEDSGISLEMAAVTVK.E	[220-240]
	FALSE	High	[R].TPTQTNGSNVPFKPR.[G]			0.000225732	0.000146307	1	1	2	P78347	P78347 [703-717]	0	1643.85	Not Found	High	High	Not Found	n/a	High	High	n/a		0.000198	0			0.000598	1.776e-05			26	16		R.TPTQTNGSNVPFKPR.G	[703-717]
	FALSE	High	[R].TNTPVKEDWNVR.[I]			0.000305563	0.000146307	1	1	5	P78347	P78347 [556-567]	1	1458.73	Not Found	High	High	Not Found	n/a	High	High	n/a		0.000198	0.0001442			0.000324	0.001339			50	33		R.TNTPVKEDWNVR.I	[556-567]
	FALSE	High	[R].EDLQLDKPASGVK.[E]			0.000392259	0.000146307	1	1	4	P78347	P78347 [444-456]	0	1399.74	Not Found	High	High	Not Found	n/a	High	High	n/a		0.001039	0.0001442			0.00604	0.0003883			35	55		R.EDLQLDKPASGVK.E	[444-456]
	FALSE	High	[R].EDLQLDKPASGVKEEWYAR.[I]			0.000199862	0.000146307	1	1	3	P78347	P78347 [444-462]	1	2234.11	Not Found	High	High	Not Found	n/a	High	High	n/a		0.000198	0.001761			0.0002575	0.009607			49	18		R.EDLQLDKPASGVKEEWYAR.I	[444-462]
	FALSE	High	[K].FGEAIGMGFPVK.[V]			0.00018927	0.000146307	1	1	1	P78347	P78347 [880-891]	0	1252.64	Not Found	Not Found	High	Not Found	n/a	n/a	High	n/a			0				1.023e-05				80		K.FGEAIGMGFPVK.V	[880-891]
	FALSE	High	[K].FAEALGSTEAK.[A]			0.000247438	0.000146307	1	1	1	P78347	P78347 [478-488]	0	1123.56	Not Found	Not Found	High	Not Found	Low	n/a	High	Medium	0.1148		0	0.04522	0.5934		2.354e-05	0.1448	12		73	15	K.FAEALGSTEAK.A	[478-488]
	FALSE	High	[K].APSYLEISSMR.[R]			0.000266663	0.000146307	1	1	1	P78347	P78347 [917-927]	0	1253.62	Not Found	Not Found	High	Not Found	n/a	n/a	High	n/a			0				2.939e-05				37		K.APSYLEISSMR.R	[917-927]
	FALSE	High	[K].ANELPQPPVPEPANAGK.[R]			0.000361744	0.000146307	1	1	3	P78347	P78347 [327-343]	0	1728.89	Not Found	High	High	Not Found	n/a	High	High	n/a		0.00054	0			0.001863	6.775e-05			25	28		K.ANELPQPPVPEPANAGK.R	[327-343]
	FALSE	High	[K].AKGPVTIPYPLFQSHVEDLYVEGLPEGIPFR.[R]			0.000867843	0.00038936	1	1	2	P78347	P78347 [379-409]	1	3468.82	High	High	Not Found	Not Found	High	High	n/a	n/a	0	0.0004281			0.0003285	0.0008882			26	26			K.AKGPVTIPYPLFQSHVEDLYVEGLPEGIPFR.R	[379-409]
	FALSE	High	[R].SPSWYGIPR.[L]			0.000893753	0.00038936	1	1	5	P78347	P78347 [515-523]	0	1062.54	High	High	High	Not Found	High	High	High	n/a	0.005806	0.0009582	0.0001442		0.0454	0.004785	0.0004474		23	31	42		R.SPSWYGIPR.L	[515-523]
	FALSE	High	[R].SPGSNSKVPEIEVTVEGPNNNNPQTSAVR.[T]	1xPhospho [S/T]		0.000820944	0.00038936	1	1	3	P78347	P78347 [674-702]	1	3101.45	Not Found	Not Found	High	Not Found	n/a	n/a	High	n/a			0.0001442				0.0003842				40		R.SPGSNSKVPEIEVTVEGPNNNNPQTSAVR.T	[674-702]
	FALSE	High	[R].KFGEAIGMGFPVK.[V]			0.000904858	0.00038936	1	1	2	P78347	P78347 [879-891]	1	1380.73	Not Found	Not Found	High	Not Found	n/a	n/a	High	n/a			0.001542				0.005945				42		R.KFGEAIGMGFPVK.V	[879-891]
	FALSE	High	[R].SPTWFGIPR.[L]			0.00129609	0.000428664	1	1	15	P78347	P78347 [620-628]	0	1060.56	High	High	High	High	High	High	High	High	0.0006036	0.0007173	0.002688	0	0.008606	0.002847	0.01676	0.002335	41	37	34	41	R.SPTWFGIPR.L	[620-628]
	FALSE	High	[K].RPELLTHSTTEVTQPR.[T]			0.00115828	0.000428664	1	1	3	P78347	P78347 [540-555]	0	1864.99	High	High	High	Not Found	High	High	High	n/a	0.002668	0.002229	0.0001442		0.01045	0.009594	0.0006938		19	19	42		K.RPELLTHSTTEVTQPR.T	[540-555]
	FALSE	High	[K].AGISFIIK.[R]			0.0013659	0.000428664	1	1	2	P78347	P78347 [178-185]	0	848.524	Not Found	High	High	Not Found	n/a	High	High	n/a		0.0007173	0.0001442			0.00263	0.0008951			54	54		K.AGISFIIK.R	[178-185]
	FALSE	High	[K].STVVPVPYEK.[M]			0.00118081	0.000428664	1	1	2	P78347	P78347 [131-140]	0	1118.61	Not Found	High	High	Not Found	n/a	High	High	Low		0.0007173	0.0001442	0.0885		0.002291	0.0007161	0.3159		36	36	5	K.STVVPVPYEK.M	[131-140]
	FALSE	High	[R].MSVDAVEIETLRK.[T]	1xOxidation [M1]		0.00153201	0.000428664	1	1	2	P78347	P78347 [102-114]	1	1506.78	Not Found	Not Found	High	Not Found	n/a	Medium	High	n/a		0.02381	0.009458			0.2391	0.06134			4	22		R.MSVDAVEIETLRK.T	[102-114]
	FALSE	High	[R].EFSFEAWNAK.[I]			0.00100093	0.000428664	1	1	2	P78347	P78347 [720-729]	0	1228.56	Not Found	High	High	Not Found	n/a	High	High	n/a		0.0004281	0.0001442			0.0009286	0.0007931			49	46		R.EFSFEAWNAK.I	[720-729]
	FALSE	High	[R].KQVEELFER.[K]			0.00101656	0.000428664	1	1	2	P78347	P78347 [363-371]	1	1177.62	Not Found	High	High	Not Found	n/a	High	High	n/a		0.0004281	0.001542			0.0009418	0.005578			56	57		R.KQVEELFER.K	[363-371]
	FALSE	High	[K].GPVTIPYPLFQSHVEDLYVEGLPEGIPFR.[R]			0.00155596	0.000428664	1	1	4	P78347	P78347 [381-409]	0	3269.69	High	Not Found	High	Not Found	High	n/a	High	Medium	0		0.001542	0.02756	0.001405		0.005454	0.1013	13		23	9	K.GPVTIPYPLFQSHVEDLYVEGLPEGIPFR.R	[381-409]
	FALSE	High	[K].HPENYDLATLK.[W]			0.00149476	0.000428664	1	1	3	P78347	P78347 [161-171]	0	1300.65	Not Found	High	High	Not Found	n/a	High	High	n/a		0.0004281	0.000381			0.001361	0.002224			41	43		K.HPENYDLATLK.W	[161-171]
	FALSE	High	[R].ILDSAEFIK.[F]			0.00171118	0.000428664	1	1	2	P78347	P78347 [929-937]	0	1035.57	Not Found	High	High	Not Found	n/a	High	High	n/a		0.00054	0.0004632			0.00155	0.003213			53	53		R.ILDSAEFIK.F	[929-937]
	FALSE	High	[R].VMVTDADR.[S]			0.00314987	0.000720161	1	1	3	P78347	P78347 [199-206]	0	906.435	High	High	High	Not Found	High	High	High	Low	0.005715	0.002705	0.000381	0.1545	0.03747	0.01661	0.002677	0.475	33	40	43	16	R.VMVTDADR.S	[199-206]
	FALSE	High	[K].QVEELFER.[K]			0.00521099	0.000921048	1	1	1	P78347	P78347 [364-371]	0	1049.53	Not Found	Not Found	High	Not Found	n/a	n/a	High	n/a			0.001542				0.004549				49		K.QVEELFER.K	[364-371]
	FALSE	High	[K].KPELVISYLPPGMASK.[I]	1xOxidation [M13]		0.00620075	0.00104315	1	1	4	P78347	P78347 [645-660]	0	1745.95	Not Found	High	High	Not Found	n/a	High	High	n/a		0.006078	0.001542			0.06304	0.005334			7	19		K.KPELVISYLPPGMASK.I	[645-660]
	FALSE	High	[K].QVEEIFNLK.[F]			0.00557746	0.00104315	1	1	1	P78347	P78347 [574-582]	0	1119.6	Not Found	High	Not Found	Not Found	n/a	High	n/a	n/a		0.0009582				0.004699				36			K.QVEEIFNLK.F	[574-582]
	FALSE	High	[R].TNTPVKEDWNVR.[I]	1xPhospho [T3(100)]	P78347 1xPhospho [T558(100)]	0.00562861	0.00104315	1	1	1	P78347	P78347 [556-567]	1	1538.7	Not Found	Not Found	High	Not Found	n/a	n/a	High	n/a			0.001542				0.004877				13		R.TNTPVKEDWNVR.I	[556-567]	1xPhospho [T558(100)]
	FALSE	High	[K].KPEMFETAIK.[E]			0.0103328	0.00157781	1	1	2	P78347	P78347 [807-816]	0	1193.62	Not Found	High	Not Found	Not Found	n/a	High	Medium	n/a		0.001681	0.01741			0.008418	0.1155			41	38		K.KPEMFETAIK.E	[807-816]
	FALSE	High	[M].AQVAMSTLPVEDEESSESR.[M]	1xAcetyl [N-Term]; 1xOxidation [M5]	P78347 1xAcetyl [N-Term]	0.00988347	0.00157781	1	1	2	P78347	P78347 [2-20]	0	2122.94	High	High	Not Found	Not Found	High	High	Medium	n/a	0.0006036	0.0041	0.0183		0.009108	0.04437	0.1256		27	29	16		M.AQVAMSTLPVEDEESSESR.M	[2-20]	1xAcetyl [N-Term]
	FALSE	High	[K].EDWNVR.[I]			0.0113557	0.00185148	1	1	1	P78347	P78347 [562-567]	0	818.379	Not Found	High	Not Found	Not Found	n/a	High	Medium	n/a		0.001765	0.02151			0.009238	0.1564			45	34		K.EDWNVR.I	[562-567]
	FALSE	High	[R].KFGEAIGMGFPVKVPYR.[K]			0.0134027	0.00243857	1	1	1	P78347	P78347 [879-895]	2	1896.02	Not Found	High	Not Found	Not Found	n/a	High	n/a	n/a		0.002471				0.0109				24			R.KFGEAIGMGFPVKVPYR.K	[879-895]
	FALSE	High	[R].EQVNDLFSR.[K]			0.0171558	0.0028347	1	3	1	P78347	P78347 [870-878]	0	1107.54	Not Found	High	Not Found	Not Found	n/a	High	Medium	n/a		0.002556	0.02055			0.01392	0.1405			20	17		R.EQVNDLFSR.K	[870-878]
	FALSE	High	[R].KFGEAIGMGFPVK.[V]	1xOxidation [M8]		0.0245946	0.00352653	1	1	1	P78347	P78347 [879-891]	1	1396.73	Not Found	Not Found	High	Not Found	n/a	n/a	High	n/a			0.00305				0.01925				25		R.KFGEAIGMGFPVK.V	[879-891]
	FALSE	High	[R].KINSSPNVNTTASGVEDLNIIQVTIPDDDNER.[L]	1xPhospho [S/T]		0.0241907	0.00352653	1	1	5	P78347	P78347 [827-858]	1	3548.68	Not Found	Not Found	High	Not Found	n/a	n/a	High	n/a			0.00305				0.0189				9		R.KINSSPNVNTTASGVEDLNIIQVTIPDDDNER.L	[827-858]
	FALSE	High	[K].HELLNSTREDLQLDKPASGVK.[E]			0.0286012	0.00381145	1	1	1	P78347	P78347 [436-456]	1	2350.24	Not Found	Not Found	High	Not Found	n/a	n/a	High	n/a			0.003396				0.0222				19		K.HELLNSTREDLQLDKPASGVK.E	[436-456]
	FALSE	High	[K].HELLNSTR.[E]			0.0623428	0.00735832	1	1	2	P78347	P78347 [436-443]	0	969.511	Not Found	High	High	Not Found	n/a	High	High	n/a		0.006407	0.006398			0.06802	0.04501			23	48		K.HELLNSTR.E	[436-443]
	FALSE	High	[R].RPSTFGIPR.[L]			0.0645624	0.00755625	1	1	1	P78347	P78347 [782-790]	0	1030.58	Not Found	Not Found	High	Not Found	n/a	Medium	High	n/a		0.01107	0.006398			0.126	0.04638			33	26		R.RPSTFGIPR.L	[782-790]
	FALSE	High	[K].VPFALFESFPEDFYVEGLPEGVPFR.[R]			0.0804861	0.00878266	1	1	1	P78347	P78347 [757-781]	0	2888.42	Not Found	High	Not Found	Not Found	n/a	High	n/a	n/a		0.007058				0.08029				13			K.VPFALFESFPEDFYVEGLPEGVPFR.R	[757-781]
	FALSE	High	[R].MSVDAVEIETLR.[K]	1xOxidation [M1]		0.0862325	0.00952202	1	1	1	P78347	P78347 [102-113]	0	1378.69	Not Found	High	Not Found	Not Found	n/a	High	n/a	n/a		0.007628				0.08754				19			R.MSVDAVEIETLR.K	[102-113]
FALSE	High	Master Protein	P52732	Kinesin-like protein KIF11 OS=Homo sapiens GN=KIF11 PE=1 SV=2	0	248.725	48	48	102	48	1	1056	119.1	5.64	632	624	1813	45	cell division;cell organization and biogenesis;cellular component movement;regulation of biological process;transport	cytoplasm;cytoskeleton;cytosol;membrane	catalytic activity;motor activity;nucleotide binding;protein binding	Pf00225, Pf13931	3832	ENSG00000138160.5	KIF11	10			High	High	High	High	Phospho [S36(99.5); T437(100)]
	Checked	Confidence	Annotated Sequence	Modifications	Modifications in Master Proteins	Qvality PEP	Qvality q-value	# Protein Groups	# Proteins	# PSMs	Master Protein Accessions	Positions in Master Proteins	# Missed Cleavages	Theo. MH+ [Da]	Found in Sample: [S1] F1: Sample	Found in Sample: [S2] F2: Sample	Found in Sample: [S3] F3: Sample	Found in Sample: [S4] F4: Sample	Confidence (by Search Engine): A4 Mascot	Confidence (by Search Engine): B4 Mascot	Confidence (by Search Engine): C4 Mascot	Confidence (by Search Engine): D4 Mascot	Percolator q-Value (by Search Engine): A4 Mascot	Percolator q-Value (by Search Engine): B4 Mascot	Percolator q-Value (by Search Engine): C4 Mascot	Percolator q-Value (by Search Engine): D4 Mascot	Percolator PEP (by Search Engine): A4 Mascot	Percolator PEP (by Search Engine): B4 Mascot	Percolator PEP (by Search Engine): C4 Mascot	Percolator PEP (by Search Engine): D4 Mascot	Ions Score (by Search Engine): A4 Mascot	Ions Score (by Search Engine): B4 Mascot	Ions Score (by Search Engine): C4 Mascot	Ions Score (by Search Engine): D4 Mascot	Sequence in Protein	Positions in Protein	Peptide Group Modifications in Protein
	FALSE	High	[K].LTVQEEQIVELIEK.[I]			6.06122e-05	0	1	1	6	P52732	P52732 [412-425]	0	1670.92	High	High	High	Not Found	High	High	High	n/a	0	0.000348	0		3.736e-05	0.0007625	4.203e-07		83	43	90		K.LTVQEEQIVELIEK.I	[412-425]
	FALSE	High	[R].EAGNINQSLLTLGR.[V]			2.00823e-05	0	1	1	3	P52732	P52732 [284-297]	0	1485.8	High	High	High	Not Found	High	High	High	n/a	0	0.000198	0		3.177e-05	0.0002294	2.332e-08		81	54	87		R.EAGNINQSLLTLGR.V	[284-297]
	FALSE	High	[K].NLNSLFNNMEELIK.[D]			4.4965e-05	0	1	1	3	P52732	P52732 [537-550]	0	1678.85	High	Not Found	High	High	High	Medium	High	High	0	0.02478	0	0	2.127e-05	0.2476	1.907e-07	0.001941	84	14	82	37	K.NLNSLFNNMEELIK.D	[537-550]
	FALSE	High	[K].EEYITSALESTEEK.[L]			5.73248e-05	0	1	1	2	P52732	P52732 [478-491]	0	1628.75	Not Found	High	High	Not Found	n/a	High	High	n/a		0.00054	0			0.001562	3.627e-07			20	59		K.EEYITSALESTEEK.L	[478-491]
	FALSE	High	[K].EEYITSALESTEEKLHDAASK.[L]			4.55045e-05	0	1	1	3	P52732	P52732 [478-498]	1	2351.12	Not Found	High	High	Not Found	Medium	High	High	n/a	0.04308	0.003229	0		0.233	0.02612	1.974e-07		7	11	62		K.EEYITSALESTEEKLHDAASK.L	[478-498]
	FALSE	High	[K].QHNIFLDQMTIDEDKLIAQNLELNETIK.[I]			7.62863e-05	0	1	1	1	P52732	P52732 [876-903]	1	3326.69	Not Found	Not Found	High	Not Found	n/a	n/a	High	n/a			0				7.778e-07				61		K.QHNIFLDQMTIDEDKLIAQNLELNETIK.I	[876-903]
	FALSE	High	[K].KAVDQHNAEAQDIFGK.[N]			0.000144299	0	1	1	1	P52732	P52732 [521-536]	1	1770.88	Not Found	Not Found	High	Not Found	n/a	n/a	High	n/a			0				4.521e-06				57		K.KAVDQHNAEAQDIFGK.N	[521-536]
	FALSE	High	[K].GLEEITVHNKDEVYQILEK.[G]			4.92936e-05	0	1	1	3	P52732	P52732 [198-216]	1	2257.17	Not Found	High	High	Not Found	n/a	High	High	n/a		0	0			0.0001252	2.434e-07			58	52		K.GLEEITVHNKDEVYQILEK.G	[198-216]
	FALSE	High	[K].LLNTVEETTKDVSGLHSK.[L]			2.85219e-05	0	1	1	2	P52732	P52732 [499-516]	1	1971.04	Not Found	Not Found	High	Not Found	n/a	n/a	High	n/a			0				1.557e-07				83		K.LLNTVEETTKDVSGLHSK.L	[499-516]
	FALSE	High	[K].LNLVDLAGSENIGR.[S]			9.13973e-05	0	1	1	7	P52732	P52732 [261-274]	0	1470.79	High	High	High	High	High	High	High	High	0	0	0	0	1.042e-05	0.0001289	2.612e-05	0.00975	67	75	73	30	K.LNLVDLAGSENIGR.S	[261-274]
	FALSE	High	[R].TSIIATISPASLNLEETLSTLEYAHR.[A]			1.68459e-05	0	1	1	2	P52732	P52732 [330-355]	0	2830.48	Not Found	High	High	Not Found	n/a	High	High	n/a		0.000348	0			0.0007474	1.475e-08			22	67		R.TSIIATISPASLNLEETLSTLEYAHR.A	[330-355]
	FALSE	High	[R].TTAATLMNAYSSR.[S]	1xOxidation [M7]		3.11841e-05	0	1	1	1	P52732	P52732 [222-234]	0	1402.66	Not Found	Not Found	High	Not Found	n/a	n/a	High	n/a			0				7.325e-08				80		R.TTAATLMNAYSSR.S	[222-234]
	FALSE	High	[R].TTAATLMNAYSSR.[S]			0.000119482	0	1	1	2	P52732	P52732 [222-234]	0	1386.67	Not Found	High	High	Not Found	n/a	High	High	n/a		0.000198	0			0.0002474	2.647e-06			57	83		R.TTAATLMNAYSSR.S	[222-234]
	FALSE	High	[K].AVDQHNAEAQDIFGK.[N]			4.51954e-05	0	1	1	3	P52732	P52732 [522-536]	0	1642.78	Not Found	High	High	Not Found	n/a	High	High	n/a		0	0			0.0001777	1.936e-07			51	82		K.AVDQHNAEAQDIFGK.N	[522-536]
	FALSE	High	[R].TVYFSEQWVSSLNER.[E]			3.33404e-05	0	1	1	4	P52732	P52732 [826-840]	0	1844.88	High	High	High	Not Found	High	High	High	n/a	0	0	0		0.001931	5.811e-05	1.099e-07		26	77	85		R.TVYFSEQWVSSLNER.E	[826-840]
	FALSE	High	[R].SPNEEYTWEEDPLAGIIPR.[T]			5.96001e-06	0	1	1	9	P52732	P52732 [120-138]	0	2216.05	High	High	High	Not Found	High	High	High	n/a	0	0.000198	0		1.687e-07	0.000488	9.947e-10		73	50	116		R.SPNEEYTWEEDPLAGIIPR.T	[120-138]
	FALSE	High	[K].LLNTVEETTK.[D]			0.000596248	0.000146307	1	1	1	P52732	P52732 [499-508]	0	1147.62	Not Found	Not Found	High	Not Found	n/a	n/a	High	n/a			0				0.0002087				71		K.LLNTVEETTK.D	[499-508]
	FALSE	High	[K].LDIPTGTTPQR.[K]			0.000317778	0.000146307	1	1	1	P52732	P52732 [919-929]	0	1198.64	Not Found	Not Found	High	Not Found	n/a	n/a	High	n/a			0				4.834e-05				66		K.LDIPTGTTPQR.K	[919-929]
	FALSE	High	[K].TFTMEGERSPNEEYTWEEDPLAGIIPR.[T]			0.00025796	0.000146307	1	1	2	P52732	P52732 [112-138]	1	3167.46	High	Not Found	Not Found	Not Found	High	n/a	n/a	n/a	0				1.446e-05				58				K.TFTMEGERSPNEEYTWEEDPLAGIIPR.T	[112-138]
	FALSE	High	[K].NILNKPEVNQK.[L]			0.000476326	0.000146307	1	1	4	P52732	P52732 [358-368]	0	1296.73	Not Found	High	High	Not Found	n/a	High	High	n/a		0.000198	0.0001442			0.0004697	0.000886			29	44		K.NILNKPEVNQK.L	[358-368]
	FALSE	High	[K].TYTFDMVFGASTK.[Q]			0.000220278	0.000146307	1	1	1	P52732	P52732 [65-77]	0	1467.68	Not Found	Not Found	High	Not Found	n/a	n/a	High	n/a			0				1.642e-05				74		K.TYTFDMVFGASTK.Q	[65-77]
	FALSE	High	[K].TSLTVADKIEDQK.[K]			0.000568481	0.000146307	1	1	2	P52732	P52732 [660-672]	1	1447.76	Not Found	Not Found	High	Not Found	n/a	n/a	High	n/a			0				0.0001892				36		K.TSLTVADKIEDQK.K	[660-672]
	FALSE	High	[K].TSLTVADKIEDQKK.[E]			0.000716639	0.000284703	1	1	2	P52732	P52732 [660-673]	2	1575.86	Not Found	High	High	Not Found	n/a	High	High	n/a		0.000348	0.004732			0.0006772	0.03156			39	26		K.TSLTVADKIEDQKK.E	[660-673]
	FALSE	High	[K].TDLLSSLEMILSPTVVSILK.[I]			0.00083485	0.00038936	1	1	2	P52732	P52732 [630-649]	0	2159.22	Not Found	Not Found	High	Not Found	n/a	n/a	High	n/a			0.0001442				0.000397				37		K.TDLLSSLEMILSPTVVSILK.I	[630-649]
	FALSE	High	[K].LQLVKEEYITSALESTEEK.[L]			0.00150395	0.000428664	1	1	2	P52732	P52732 [473-491]	1	2210.14	Not Found	High	High	Not Found	n/a	High	High	n/a		0.007058	0.0001442			0.07803	0.001035			9	56		K.LQLVKEEYITSALESTEEK.L	[473-491]
	FALSE	High	[R].VTELFMDNKNELDQCK.[S]	1xPhospho [T2(100)]	P52732 1xPhospho [T437(100)]	0.00166245	0.000428664	1	1	1	P52732	P52732 [436-451]	1	2006.86	Not Found	Not Found	High	Not Found	n/a	n/a	High	n/a			0.0001442				0.001189				55		R.VTELFMDNKNELDQCK.S	[436-451]	1xPhospho [T437(100)]
	FALSE	High	[K].TVLQELINVLK.[T]			0.00107122	0.000428664	1	1	3	P52732	P52732 [619-629]	0	1269.78	High	High	High	Not Found	High	High	High	n/a	0	0.0004281	0.002688		0.0008603	0.0009891	0.01693		65	39	18		K.TVLQELINVLK.T	[619-629]
	FALSE	High	[K].ETTIDGEELVK.[I]			0.00145876	0.000428664	1	1	1	P52732	P52732 [247-257]	0	1233.62	Not Found	Not Found	High	Not Found	n/a	n/a	High	n/a			0.0001442				0.000987				42		K.ETTIDGEELVK.I	[247-257]
	FALSE	High	[K].SYLYPSTLVR.[T]			0.00130359	0.000428664	1	1	1	P52732	P52732 [931-940]	0	1198.65	Not Found	Not Found	High	Not Found	n/a	n/a	High	n/a			0.0001442				0.0008342				42		K.SYLYPSTLVR.T	[931-940]
	FALSE	High	[R].ILQDSLGGR.[T]			0.00109135	0.000428664	1	1	3	P52732	P52732 [319-327]	0	958.532	High	High	High	Not Found	High	High	High	n/a	0.006765	0.0004281	0.009131		0.06611	0.001007	0.05747		19	66	22		R.ILQDSLGGR.T	[319-327]
	FALSE	High	[K].LIAQNLELNETIK.[I]			0.00165716	0.000428664	1	1	1	P52732	P52732 [891-903]	0	1498.85	Not Found	Not Found	High	Not Found	n/a	n/a	High	n/a			0.0001442				0.001188				37		K.LIAQNLELNETIK.I	[891-903]
	FALSE	High	[R].EHLLDQLKR.[K]			0.00186334	0.00050591	1	1	2	P52732	P52732 [945-953]	1	1151.65	Not Found	High	High	Not Found	n/a	High	High	n/a		0.00054	0.000381			0.00168	0.002276			17	28		R.EHLLDQLKR.K	[945-953]
	FALSE	High	[K].TQELETTQK.[H]			0.00223466	0.000686842	1	1	2	P52732	P52732 [458-466]	0	1077.54	Not Found	High	High	Not Found	n/a	High	High	n/a		0.0006494	0.0002786			0.002045	0.001774			39	58		K.TQELETTQK.H	[458-466]
	FALSE	High	[K].LDIPTGTTPQRK.[S]			0.00282582	0.000720161	1	1	1	P52732	P52732 [919-930]	1	1326.74	Not Found	Not Found	High	Not Found	n/a	n/a	High	n/a			0.000381				0.002368				22		K.LDIPTGTTPQRK.S	[919-930]
	FALSE	High	[K].NLNSLFNNMEELIK.[D]	1xOxidation [M9]		0.00282582	0.000720161	1	1	1	P52732	P52732 [537-550]	0	1694.84	Not Found	Not Found	High	Not Found	n/a	n/a	High	n/a			0.000381				0.002363				20		K.NLNSLFNNMEELIK.D	[537-550]
	FALSE	High	[K].TFTMEGER.[S]			0.00247093	0.000720161	1	1	1	P52732	P52732 [112-119]	0	970.43	Not Found	High	Not Found	Not Found	n/a	High	Medium	n/a		0.0006494	0.01519			0.002192	0.1001			40	40		K.TFTMEGER.S	[112-119]
	FALSE	High	[K].ALIKEYTEEIER.[L]			0.00281508	0.000720161	1	1	1	P52732	P52732 [373-384]	1	1493.78	Not Found	Not Found	High	Not Found	n/a	n/a	High	n/a			0.000381				0.002347				33		K.ALIKEYTEEIER.L	[373-384]
	FALSE	High	[R].LQMFDDPR.[N]			0.00411267	0.000781629	1	1	1	P52732	P52732 [182-189]	0	1021.48	Not Found	High	Not Found	Not Found	n/a	High	n/a	n/a		0.0008054				0.00354				45			R.LQMFDDPR.N	[182-189]
	FALSE	High	[R].KASAHSIVECDPVRK.[E]	1xPhospho [S3(99.5)]	P52732 1xPhospho [S36(99.5)]	0.00483008	0.000841204	1	1	1	P52732	P52732 [34-48]	2	1719.82	Not Found	Not Found	High	Not Found	n/a	n/a	High	n/a			0.0004632				0.004207				28		R.KASAHSIVECDPVRK.E	[34-48]	1xPhospho [S36(99.5)]
	FALSE	High	[K].LMNLWTER.[F]			0.00557746	0.00104315	1	1	2	P52732	P52732 [725-732]	0	1062.54	Not Found	High	High	Not Found	n/a	High	High	n/a		0.0009582	0.002688			0.004705	0.01405			39	40		K.LMNLWTER.F	[725-732]
	FALSE	High	[R].NFNQEGTKLVEESVK.[H]			0.00586582	0.00104315	1	1	1	P52732	P52732 [785-799]	1	1721.87	Not Found	Not Found	High	Not Found	n/a	n/a	High	n/a			0.001542				0.005081				11		R.NFNQEGTKLVEESVK.H	[785-799]
	FALSE	High	[R].SKVEETTEHLVTK.[S]			0.00895913	0.00137368	1	1	1	P52732	P52732 [1033-1045]	1	1500.79	Not Found	Not Found	High	Not Found	n/a	n/a	High	n/a			0.001542				0.00745				23		R.SKVEETTEHLVTK.S	[1033-1045]
	FALSE	High	[R].VITALVER.[T]			0.0110764	0.00185148	1	1	1	P52732	P52732 [298-305]	0	900.551	Not Found	Not Found	High	Not Found	Low	Low	High	n/a	0.05248	0.09561	0.001685		0.2824	0.6	0.009052		9	14	42		R.VITALVER.T	[298-305]
	FALSE	High	[K].HSDKLNGNLEK.[I]			0.0152262	0.00245905	1	1	1	P52732	P52732 [800-810]	1	1254.64	Not Found	Not Found	High	Not Found	n/a	n/a	High	n/a			0.001943				0.01217				13		K.HSDKLNGNLEK.I	[800-810]
	FALSE	High	[K].EQSLAAESK.[T]			0.0149932	0.00245905	1	1	1	P52732	P52732 [610-618]	0	962.479	Not Found	Not Found	High	Not Found	n/a	n/a	High	n/a			0.001943				0.01202				36		K.EQSLAAESK.T	[610-618]
	FALSE	High	[K].EYTEEIER.[L]			0.0224037	0.00320293	1	1	1	P52732	P52732 [377-384]	0	1068.48	Not Found	High	Not Found	Not Found	n/a	High	n/a	n/a		0.002849				0.01846				31			K.EYTEEIER.L	[377-384]
	FALSE	High	[R].KSYLYPSTLVR.[T]			0.0286012	0.00381145	1	1	1	P52732	P52732 [930-940]	1	1326.74	Not Found	Not Found	High	Not Found	n/a	n/a	High	n/a			0.003396				0.02212				23		R.KSYLYPSTLVR.T	[930-940]
	FALSE	High	[K].LVEESVK.[H]			0.0315039	0.00395835	1	1	1	P52732	P52732 [793-799]	0	803.451	Not Found	High	Not Found	Not Found	n/a	High	n/a	n/a		0.003229				0.02668				31			K.LVEESVK.H	[793-799]
	FALSE	High	[K].LQLVKEEYITSALESTEEKLHDAASK.[L]			0.0532378	0.00617176	1	1	1	P52732	P52732 [473-498]	2	2932.51	Not Found	Not Found	High	Not Found	Low	n/a	High	n/a	0.09702		0.00574		0.5079		0.03911		3		27		K.LQLVKEEYITSALESTEEKLHDAASK.L	[473-498]
	FALSE	High	[K].MTFHSQKFCADSDGFSQELR.[N]	1xPhospho [T/S]		0.0645624	0.00755625	1	1	2	P52732	P52732 [765-784]	1	2413.99	Not Found	Not Found	High	Not Found	n/a	n/a	High	n/a			0.006398				0.04623				9		K.MTFHSQKFCADSDGFSQELR.N	[765-784]
FALSE	High	Master Protein	P11021	78 kDa glucose-regulated protein OS=Homo sapiens GN=HSPA5 PE=1 SV=2	0	241.552	54	40	146	38	1	654	72.3	5.16	325	2104	1578	169	cell communication;cell death;cell differentiation;cell organization and biogenesis;metabolic process;regulation of biological process;response to stimulus;transport	cell surface;cytoplasm;endoplasmic reticulum;membrane;mitochondrion;nucleus;organelle lumen	catalytic activity;metal ion binding;nucleotide binding;protein binding	Pf00012, Pf01968, Pf06723	3309	ENSG00000044574.7	HSPA5	9	Prion diseases; Protein export; Protein processing in endoplasmic reticulum; Thyroid hormone synthesis; Antigen processing and presentation	Apoptosis-related network due to altered Notch3 in ovarian cancer; MAPK Signaling Pathway; Photodynamic therapy-induced unfolded protein response; Parkin-Ubiquitin Proteasomal System pathway	High	High	High	High
	Checked	Confidence	Annotated Sequence	Modifications	Modifications in Master Proteins	Qvality PEP	Qvality q-value	# Protein Groups	# Proteins	# PSMs	Master Protein Accessions	Positions in Master Proteins	# Missed Cleavages	Theo. MH+ [Da]	Found in Sample: [S1] F1: Sample	Found in Sample: [S2] F2: Sample	Found in Sample: [S3] F3: Sample	Found in Sample: [S4] F4: Sample	Confidence (by Search Engine): A4 Mascot	Confidence (by Search Engine): B4 Mascot	Confidence (by Search Engine): C4 Mascot	Confidence (by Search Engine): D4 Mascot	Percolator q-Value (by Search Engine): A4 Mascot	Percolator q-Value (by Search Engine): B4 Mascot	Percolator q-Value (by Search Engine): C4 Mascot	Percolator q-Value (by Search Engine): D4 Mascot	Percolator PEP (by Search Engine): A4 Mascot	Percolator PEP (by Search Engine): B4 Mascot	Percolator PEP (by Search Engine): C4 Mascot	Percolator PEP (by Search Engine): D4 Mascot	Ions Score (by Search Engine): A4 Mascot	Ions Score (by Search Engine): B4 Mascot	Ions Score (by Search Engine): C4 Mascot	Ions Score (by Search Engine): D4 Mascot	Sequence in Protein	Positions in Protein	Peptide Group Modifications in Protein
	FALSE	High	[K].MKETAEAYLGKK.[V]			0.000113141	0	1	1	2	P11021	P11021 [153-164]	2	1368.72	Not Found	High	High	Not Found	n/a	High	High	n/a		0	0.005778			0.0001521	0.04019			57	19		K.MKETAEAYLGKK.V	[153-164]
	FALSE	High	[K].SDIDEIVLVGGSTR.[I]			0.000145642	0	1	1	2	P11021	P11021 [354-367]	0	1460.76	Not Found	Not Found	High	High	n/a	n/a	High	High			0	0			4.645e-06	0.007454			66	25	K.SDIDEIVLVGGSTR.I	[354-367]
	FALSE	High	[K].DNHLLGTFDLTGIPPAPR.[G]			6.35427e-05	0	1	1	20	P11021	P11021 [475-492]	0	1934.01	High	High	High	High	High	High	High	High	0	0	0	0	6.315e-06	9.7e-05	6.091e-06	0.006615	46	67	54	22	K.DNHLLGTFDLTGIPPAPR.G	[475-492]
	FALSE	High	[R].MVNDAEKFAEEDK.[K]			9.04984e-05	0	1	1	3	P11021	P11021 [541-553]	1	1525.68	Not Found	High	High	Not Found	n/a	High	High	n/a		0	0			0.000128	5.965e-05			59	46		R.MVNDAEKFAEEDK.K	[541-553]
	FALSE	High	[K].NQLTSNPENTVFDAK.[R]			1.42515e-05	0	1	1	4	P11021	P11021 [82-96]	0	1677.81	Not Found	High	High	Not Found	n/a	High	High	n/a		0	0			0.0001631	9.568e-09			80	95		K.NQLTSNPENTVFDAK.R	[82-96]
	FALSE	High	[K].NQLTSNPENTVFDAKR.[L]			2.69502e-05	0	1	1	3	P11021	P11021 [82-97]	1	1833.91	Not Found	High	High	Not Found	n/a	High	High	n/a		0	0			4.899e-05	2.56e-07			73	57		K.NQLTSNPENTVFDAKR.L	[82-97]
	FALSE	High	[K].KSDIDEIVLVGGSTR.[I]			3.44436e-05	0	1	1	4	P11021	P11021 [353-367]	1	1588.85	Not Found	High	High	High	n/a	High	High	High		0	0.001943	0.002115		5.963e-05	0.012	0.0264		99	34	25	K.KSDIDEIVLVGGSTR.I	[353-367]
	FALSE	High	[K].KTKPYIQVDIGGGQTK.[T]			0.000101503	0	1	1	3	P11021	P11021 [123-138]	1	1732.96	Not Found	High	High	Not Found	n/a	High	High	n/a		0	0.002688			0.0001399	0.01584			59	26		K.KTKPYIQVDIGGGQTK.T	[123-138]
	FALSE	High	[R].IEIESFYEGEDFSETLTR.[A]			3.78392e-06	0	1	1	6	P11021	P11021 [307-324]	0	2164.99	High	High	High	High	High	High	High	High	0.0006036	0	0	0.002115	0.008548	1.013e-05	7.257e-06	0.02472	26	109	71	20	R.IEIESFYEGEDFSETLTR.A	[307-324]
	FALSE	High	[K].IEWLESHQDADIEDFK.[A]			4.55821e-05	0	1	1	2	P11021	P11021 [602-617]	0	1974.91	Not Found	High	Not Found	Not Found	n/a	High	n/a	n/a		0				7.456e-05				48			K.IEWLESHQDADIEDFK.A	[602-617]
	FALSE	High	[R].IDTRNELESYAYSLK.[N]			0.000161046	0	1	1	1	P11021	P11021 [559-573]	1	1801.9	Not Found	High	Not Found	Not Found	n/a	High	n/a	n/a		0				0.0001988				55			R.IDTRNELESYAYSLK.N	[559-573]
	FALSE	High	[K].IEWLESHQDADIEDFKAK.[K]			5.76164e-05	0	1	1	4	P11021	P11021 [602-619]	1	2174.04	Not Found	High	High	Not Found	n/a	High	High	n/a		0	0			8.97e-05	7.011e-07			60	66		K.IEWLESHQDADIEDFKAK.K	[602-619]
	FALSE	High	[R].IINEPTAAAIAYGLDKR.[E]			1.84102e-06	0	1	1	4	P11021	P11021 [198-214]	1	1816	Not Found	High	High	Not Found	n/a	High	High	Medium		0	0	0.02733		3.319e-05	5.931e-08	0.08794		100	101	10	R.IINEPTAAAIAYGLDKR.E	[198-214]
	FALSE	High	[R].IINEPTAAAIAYGLDK.[KRG]			1.07391e-05	0	3	4	4	P54652; P11142; P11021	P54652 [173-188]; P11142 [172-187]; P11021 [198-213]	0	1659.9	Not Found	High	High	High	n/a	High	High	High		0	0	0		5.432e-05	4.588e-09	0.0009124		96	93	41	R.IINEPTAAAIAYGLDK.R	[198-213]
	FALSE	High	[K].FEELNMDLFR.[S]			0.000142083	0	1	1	2	P11021	P11021 [327-336]	0	1313.62	Not Found	High	High	Not Found	Medium	High	High	n/a	0.01732	0	0		0.112	0.0001809	0.0001065		16	74	57		K.FEELNMDLFR.S	[327-336]
	FALSE	High	[K].TFAPEEISAMVLTK.[M]			3.38006e-05	0	1	1	8	P11021	P11021 [139-152]	0	1536.8	High	High	High	High	High	High	High	High	0	0.000198	0	0	5.446e-05	0.0003916	0.0001199	1.334e-06	51	61	52	67	K.TFAPEEISAMVLTK.M	[139-152]
	FALSE	High	[K].AVEEKIEWLESHQDADIEDFKAK.[K]			3.31695e-05	0	1	1	1	P11021	P11021 [597-619]	2	2730.33	Not Found	High	Not Found	Not Found	n/a	High	n/a	n/a		0				5.781e-05				34			K.AVEEKIEWLESHQDADIEDFKAK.K	[597-619]
	FALSE	High	[K].VLEDSDLKKSDIDEIVLVGGSTR.[I]			8.04625e-05	0	1	1	4	P11021	P11021 [345-367]	2	2488.31	Not Found	High	High	Not Found	n/a	High	High	n/a		0	0			0.000125	1.16e-05			69	46		K.VLEDSDLKKSDIDEIVLVGGSTR.I	[345-367]
	FALSE	High	[K].SQIFSTASDNQPTVTIK.[V]			0.00013946	0	1	1	4	P11021	P11021 [448-464]	0	1836.93	Not Found	High	High	Not Found	n/a	High	High	Low		0	0	0.1066		0.0001933	4.099e-06	0.3666		72	83	15	K.SQIFSTASDNQPTVTIK.V	[448-464]
	FALSE	High	[K].VTHAVVTVPAYFNDAQR.[Q]			0.00057588	0.000146307	1	1	4	P11021	P11021 [165-181]	0	1887.97	Not Found	High	High	Not Found	n/a	High	High	Medium		0.000198	0.0001442	0.04764		0.0005544	0.0005595	0.1798		27	47	8	K.VTHAVVTVPAYFNDAQR.Q	[165-181]
	FALSE	High	[K].VYEGERPLTK.[D]			0.000224758	0.000146307	1	1	5	P11021	P11021 [465-474]	0	1191.64	High	High	High	Not Found	High	High	High	n/a	0	0.0004281	0		0.001991	0.0009362	1.753e-05		17	44	56		K.VYEGERPLTK.D	[465-474]
	FALSE	High	[K].TKPYIQVDIGGGQTK.[T]			0.000385152	0.000146307	1	1	2	P11021	P11021 [124-138]	0	1604.86	Not Found	High	High	Not Found	n/a	High	High	n/a		0.000198	0.0001442			0.0003918	0.0005764			51	37		K.TKPYIQVDIGGGQTK.T	[124-138]
	FALSE	High	[R].ITPSYVAFTPEGER.[L]			0.000327429	0.000146307	1	1	5	P11021	P11021 [61-74]	0	1566.78	Not Found	High	High	High	n/a	High	High	High		0.000198	0	0		0.0004827	0.0001707	0.004123		51	69	38	R.ITPSYVAFTPEGER.L	[61-74]
	FALSE	High	[R].TWNDPSVQQDIK.[F]			0.000287612	0.000146307	1	1	1	P11021	P11021 [102-113]	0	1430.69	Not Found	Not Found	High	Not Found	n/a	Low	High	n/a		0.07016	0			0.5004	3.658e-05			4	61		R.TWNDPSVQQDIK.F	[102-113]
	FALSE	High	[K].LYGSAGPPPTGEEDTAEKDEL.[-]			0.000360472	0.000146307	1	1	5	P11021	P11021 [634-654]	1	2175.99	Not Found	High	High	Not Found	n/a	High	High	n/a		0.000198	0.002109			0.0003704	0.01304			44	25		K.LYGSAGPPPTGEEDTAEKDEL.-	[634-654]
	FALSE	High	[K].EFFNGKEPSR.[G]			0.000497042	0.000146307	1	1	4	P11021	P11021 [377-386]	1	1210.59	Not Found	High	High	Not Found	n/a	High	High	n/a		0.0004281	0			0.0009091	0.0001423			52	55		K.EFFNGKEPSR.G	[377-386]
	FALSE	High	[R].AKFEELNMDLFR.[S]			0.000526681	0.000146307	1	1	5	P11021	P11021 [325-336]	1	1512.75	High	High	High	Not Found	High	High	High	n/a	0.002668	0.0004281	0		0.0113	0.001168	0.0001616		38	48	68		R.AKFEELNMDLFR.S	[325-336]
	FALSE	High	[K].ELEEIVQPIISK.[L]			0.000254134	0.000146307	1	1	3	P11021	P11021 [622-633]	0	1397.79	High	High	Not Found	Not Found	High	High	n/a	Low	0	0.000198		0.2457	8.737e-05	0.0002801		0.7694	51	45		6	K.ELEEIVQPIISK.L	[622-633]
	FALSE	High	[R].MVNDAEKFAEEDKK.[L]			0.00067385	0.000284703	1	1	2	P11021	P11021 [541-554]	2	1653.78	Not Found	High	Not Found	Not Found	n/a	High	n/a	n/a		0.000348				0.00064				43			R.MVNDAEKFAEEDKK.L	[541-554]
	FALSE	High	[RK].VEIIANDQGNR.[TI]			0.000795925	0.00038936	4	7	8	P54652; P11142; P11021; P0DMV8	P54652 [27-37]; P11142 [26-36]; P11021 [50-60]; P0DMV8 [26-36]	0	1228.63	Not Found	High	High	High	Medium	High	High	High	0.01728	0.0008054	0.0001442	0	0.1116	0.003563	0.0003637	0.006232	7	36	37	29	R.VEIIANDQGNR.I	[50-60]
	FALSE	High	[K].ITITNDQNR.[L]			0.00096576	0.000428664	1	1	2	P11021	P11021 [524-532]	0	1074.55	Not Found	High	High	Not Found	n/a	High	High	n/a		0.0004281	0.0004632			0.0008978	0.003463			59	42		K.ITITNDQNR.L	[524-532]
	FALSE	High	[K].DAGTIAGLNVMR.[I]			0.000936972	0.000428664	1	1	4	P11021	P11021 [186-197]	0	1217.63	High	High	High	High	High	High	High	High	0	0.0007173	0.0001442	0	0.0008625	0.002495	0.001003	0.001503	59	33	37	46	K.DAGTIAGLNVMR.I	[186-197]
	FALSE	High	[R].NELESYAYSLK.[N]			0.0011031	0.000428664	1	1	3	P11021	P11021 [563-573]	0	1316.64	High	High	High	Not Found	High	High	High	n/a	0.005806	0.0004281	0.0001442		0.04353	0.001019	0.0006918		12	42	46		R.NELESYAYSLK.N	[563-573]
	FALSE	High	[K].KSQIFSTASDNQPTVTIK.[V]			0.00189467	0.00050591	1	1	1	P11021	P11021 [447-464]	1	1965.03	Not Found	High	Not Found	Not Found	n/a	High	n/a	n/a		0.00054				0.001708				43			K.KSQIFSTASDNQPTVTIK.V	[447-464]
	FALSE	High	[K].VLEDSDLKK.[S]			0.00219566	0.000686842	1	1	1	P11021	P11021 [345-353]	1	1046.57	Not Found	Not Found	High	Not Found	n/a	n/a	High	n/a			0.0002786				0.001729				38		K.VLEDSDLKK.S	[345-353]
	FALSE	High	[K].KVTHAVVTVPAYFNDAQR.[Q]			0.00233209	0.000686842	1	1	2	P11021	P11021 [164-181]	1	2016.07	Not Found	High	High	Not Found	n/a	High	High	n/a		0.0006494	0.000381			0.002078	0.002927			29	30		K.KVTHAVVTVPAYFNDAQR.Q	[164-181]
	FALSE	High	[K].KKELEEIVQPIISK.[L]			0.00225851	0.000686842	1	1	4	P11021	P11021 [620-633]	2	1653.98	Not Found	High	High	Not Found	n/a	High	High	n/a		0.007258	0.003113			0.08629	0.02117			26	35		K.KKELEEIVQPIISK.L	[620-633]
	FALSE	High	[K].MKETAEAYLGK.[K]			0.00273108	0.000720161	1	1	1	P11021	P11021 [153-163]	1	1240.62	Not Found	High	Not Found	Not Found	n/a	High	Low	n/a		0.0007173	0.1947			0.002409	0.8635			41	0		K.MKETAEAYLGK.K	[153-163]
	FALSE	High	[R].LTPEEIER.[MA]			0.00801168	0.00109113	1	2	4	P11021	P11021 [533-540]	0	986.515	Not Found	High	High	Not Found	Medium	High	High	Low	0.04308	0.001134	0.001761	0.0566	0.2347	0.006623	0.009443	0.2502	10	38	34	14	R.LTPEEIER.M	[533-540]
	FALSE	High	[K].VLEDSDLK.[K]			0.0079347	0.00109113	1	1	2	P11021	P11021 [345-352]	0	918.478	Not Found	High	High	Not Found	n/a	High	High	Low		0.001134	0.005378	0.07497		0.006546	0.03434	0.2926		36	32	10	K.VLEDSDLK.K	[345-352]
	FALSE	High	[R].AKFEELNMDLFR.[S]	1xOxidation [M8]		0.0103328	0.00157781	1	1	1	P11021	P11021 [325-336]	1	1528.75	Not Found	High	Not Found	Not Found	n/a	High	n/a	n/a		0.001681				0.008444				32			R.AKFEELNMDLFR.S	[325-336]
	FALSE	High	[K].DAGTIAGLNVMR.[I]	1xOxidation [M11]		0.0143182	0.00245905	1	1	2	P11021	P11021 [186-197]	0	1233.63	Not Found	High	High	Not Found	n/a	High	High	n/a		0.002503	0.003763			0.0116	0.02439			24	23		K.DAGTIAGLNVMR.I	[186-197]
FALSE	High	Master Protein	P35579	Myosin-9 OS=Homo sapiens GN=MYH9 PE=1 SV=4	0	235.537	34	54	103	50	1	1960	226.4	5.6	170	1575	1425		cell differentiation;cell organization and biogenesis;cellular component movement;metabolic process;regulation of biological process;response to stimulus;transport	cytoplasm;cytoskeleton;cytosol;extracellular;membrane;nucleus	catalytic activity;motor activity;nucleotide binding;protein binding;RNA binding;transporter activity	Pf00063, Pf01442, Pf01496, Pf01576, Pf01765, Pf02736, Pf03962, Pf04111, Pf04156, Pf05911, Pf06637, Pf07888, Pf09731, Pf11068, Pf11559, Pf12128, Pf13094	4627	ENSG00000100345.20	MYH9	22	Tight junction; Salmonella infection; Regulation of actin cytoskeleton	Primary Focal Segmental Glomerulosclerosis FSGS; VEGFA-VEGFR2 Signaling Pathway	High	High	High	Not Found	Acetyl [N-Term]
	Checked	Confidence	Annotated Sequence	Modifications	Modifications in Master Proteins	Qvality PEP	Qvality q-value	# Protein Groups	# Proteins	# PSMs	Master Protein Accessions	Positions in Master Proteins	# Missed Cleavages	Theo. MH+ [Da]	Found in Sample: [S1] F1: Sample	Found in Sample: [S2] F2: Sample	Found in Sample: [S3] F3: Sample	Found in Sample: [S4] F4: Sample	Confidence (by Search Engine): A4 Mascot	Confidence (by Search Engine): B4 Mascot	Confidence (by Search Engine): C4 Mascot	Confidence (by Search Engine): D4 Mascot	Percolator q-Value (by Search Engine): A4 Mascot	Percolator q-Value (by Search Engine): B4 Mascot	Percolator q-Value (by Search Engine): C4 Mascot	Percolator q-Value (by Search Engine): D4 Mascot	Percolator PEP (by Search Engine): A4 Mascot	Percolator PEP (by Search Engine): B4 Mascot	Percolator PEP (by Search Engine): C4 Mascot	Percolator PEP (by Search Engine): D4 Mascot	Ions Score (by Search Engine): A4 Mascot	Ions Score (by Search Engine): B4 Mascot	Ions Score (by Search Engine): C4 Mascot	Ions Score (by Search Engine): D4 Mascot	Sequence in Protein	Positions in Protein	Peptide Group Modifications in Protein
	FALSE	High	[R].ELESQISELQEDLESER.[A]			0.000100843	0	1	1	1	P35579	P35579 [1108-1124]	0	2033.95	Not Found	Not Found	High	Not Found	n/a	n/a	High	n/a			0				1.654e-06				74		R.ELESQISELQEDLESER.A	[1108-1124]
	FALSE	High	[R].ELEDATETADAMNR.[E]			3.7393e-05	0	1	1	1	P35579	P35579 [1899-1912]	0	1565.67	Not Found	High	Not Found	Not Found	n/a	High	Medium	n/a		0	0.03041			6.361e-05	0.2378			90	4		R.ELEDATETADAMNR.E	[1899-1912]
	FALSE	High	[K].LQVELDNVTGLLSQSDSK.[S]			1.45997e-05	0	1	1	5	P35579	P35579 [1278-1295]	0	1946.01	High	High	High	Not Found	High	High	High	Medium	0	0	0	0.02501	2.228e-09	3.345e-05	2.256e-08	0.08646	106	98	112	9	K.LQVELDNVTGLLSQSDSK.S	[1278-1295]
	FALSE	High	[R].LTEMETLQSQLMAEK.[L]			5.69382e-05	0	1	1	4	P35579	P35579 [868-882]	0	1751.86	Not Found	High	High	Not Found	n/a	High	High	n/a		0	0			0.000131	3.555e-07			75	96		R.LTEMETLQSQLMAEK.L	[868-882]
	FALSE	High	[R].IAEFTTNLTEEEEKSK.[S]			3.58885e-05	0	1	1	1	P35579	P35579 [1001-1016]	1	1868.91	Not Found	Not Found	High	Not Found	n/a	n/a	High	n/a			0				1.059e-07				67		R.IAEFTTNLTEEEEKSK.S	[1001-1016]
	FALSE	High	[R].IAEFTTNLTEEEEK.[S]			2.88667e-05	0	1	1	2	P35579	P35579 [1001-1014]	0	1653.79	Not Found	High	High	Not Found	n/a	High	High	n/a		0	0			5.175e-05	7.581e-05			111	65		R.IAEFTTNLTEEEEK.S	[1001-1014]
	FALSE	High	[K].IAQLEEQLDNETKER.[Q]			7.81637e-06	0	1	1	4	P35579	P35579 [1816-1830]	1	1815.91	Not Found	High	High	Not Found	n/a	High	High	n/a		0	0			2.856e-05	2.006e-09			65	57		K.IAQLEEQLDNETKER.Q	[1816-1830]
	FALSE	High	[R].IAQLEEELEEEQGNTELINDR.[L]			7.08754e-05	0	1	1	3	P35579	P35579 [1731-1751]	0	2472.17	Not Found	High	High	Not Found	n/a	High	High	Medium		0.000198	0	0.03342		0.0002347	6.374e-07	0.1185		54	81	7	R.IAQLEEELEEEQGNTELINDR.L	[1731-1751]
	FALSE	High	[K].HSQAVEELAEQLEQTKR.[V]			1.50082e-05	0	1	1	1	P35579	P35579 [1194-1210]	1	1996.01	Not Found	Not Found	High	Not Found	n/a	n/a	High	n/a			0				1.09e-08				77		K.HSQAVEELAEQLEQTKR.V	[1194-1210]
	FALSE	High	[R].IIGLDQVAGMSETALPGAFK.[T]			4.18994e-06	0	1	1	6	P35579	P35579 [618-637]	0	2018.06	High	High	High	Not Found	High	High	High	Low	0.002668	0	0	0.2335	0.01439	1.099e-05	6.165e-07	0.713	13	99	64	8	R.IIGLDQVAGMSETALPGAFK.T	[618-637]
	FALSE	High	[K].SMEAEMIQLQEELAAAER.[A]			0.000149269	0	1	1	3	P35579	P35579 [1677-1694]	0	2048.96	High	Not Found	High	Not Found	High	n/a	High	n/a	0.004135		0		0.02347		5.005e-06		19		55		K.SMEAEMIQLQEELAAAER.A	[1677-1694]
	FALSE	High	[K].ANLQIDQINTDLNLER.[S]			6.65661e-06	0	1	1	2	P35579	P35579 [1755-1770]	0	1869.97	High	High	Not Found	Not Found	High	High	n/a	n/a	0	0			0.003035	1.594e-05			37	112			K.ANLQIDQINTDLNLER.S	[1755-1770]
	FALSE	High	[RK].TQLEELEDELQATEDAK.[L]			1.08509e-05	0	2	3	2	P35580; P35579	P35580 [1546-1562]; P35579 [1539-1555]	0	1961.92	Not Found	High	High	Not Found	n/a	High	High	n/a		0	0			2.362e-05	0.00025			120	48		K.TQLEELEDELQATEDAK.L	[1539-1555]
	FALSE	High	[K].DFSALESQLQDTQELLQEENR.[Q]			1.08696e-05	0	1	1	4	P35579	P35579 [1302-1322]	0	2493.17	Not Found	High	High	Not Found	Low	High	High	n/a	0.05064	0	0.0001442		0.264	2.365e-05	0.0009731		2	111	33		K.DFSALESQLQDTQELLQEENR.Q	[1302-1322]
	FALSE	High	[R].LEVNLQAMK.[A]			0.000601488	0.000146307	1	1	2	P35579	P35579 [1558-1566]	0	1045.57	Not Found	High	High	Not Found	n/a	High	High	n/a		0.000198	0.0001442			0.0005772	0.0008154			57	45		R.LEVNLQAMK.A	[1558-1566]
	FALSE	High	[K].VSHLLGINVTDFTR.[G]			0.000297807	0.000146307	1	1	3	P35579	P35579 [374-387]	0	1571.85	Not Found	High	High	Not Found	n/a	High	High	n/a		0.000198	0			0.0003879	4.044e-05			55	59		K.VSHLLGINVTDFTR.G	[374-387]
	FALSE	High	[K].IAQLEEQLDNETK.[E]			0.000641337	0.000146307	1	1	1	P35579	P35579 [1816-1828]	0	1530.76	Not Found	Not Found	High	Not Found	n/a	n/a	High	n/a			0				0.0002411				53		K.IAQLEEQLDNETK.E	[1816-1828]
	FALSE	High	[K].LDPHLVLDQLR.[C]			0.000290799	0.000146307	2	2	3	P35580; P35579	P35580 [690-700]; P35579 [683-693]	0	1318.75	Not Found	High	High	Not Found	n/a	High	High	n/a		0.000198	0.0001442			0.0003112	0.0003354			37	35		K.LDPHLVLDQLR.C	[683-693]
	FALSE	High	[R].TEMEDLMSSKDDVGK.[S]			0.000374176	0.000146307	1	1	2	P35579	P35579 [1504-1518]	1	1684.74	Not Found	High	High	Not Found	n/a	High	High	n/a		0.000198	0			0.0005566	7.379e-05			33	30		R.TEMEDLMSSKDDVGK.S	[1504-1518]
	FALSE	High	[R].NTDQASMPDNTAAQK.[V]			0.000450572	0.000146307	1	2	2	P35579	P35579 [359-373]	0	1591.7	Not Found	High	High	Not Found	n/a	High	High	n/a		0.000198	0.001943			0.0004473	0.01194			53	19		R.NTDQASMPDNTAAQK.V	[359-373]
	FALSE	High	[R].TEMEDLMSSK.[D]			0.000323623	0.000146307	1	1	1	P35579	P35579 [1504-1513]	0	1170.5	Not Found	High	Not Found	Not Found	n/a	High	n/a	n/a		0.000198				0.0003392				53			R.TEMEDLMSSK.D	[1504-1513]
	FALSE	High	[R].QEEEMMAKEEELVK.[V]			0.000505268	0.000146307	1	1	2	P35579	P35579 [843-856]	1	1722.79	Not Found	High	High	Not Found	n/a	High	High	n/a		0.005212	0			0.05276	0.0001481			8	39		R.QEEEMMAKEEELVK.V	[843-856]
	FALSE	High	[K].TLEEEAKTHEAQIQEMR.[Q]			0.000259512	0.000146307	1	1	2	P35579	P35579 [1175-1191]	1	2042.98	Not Found	High	High	Not Found	n/a	High	High	n/a		0.000198	0.00245			0.0002844	0.01364			51	12		K.TLEEEAKTHEAQIQEMR.Q	[1175-1191]
	FALSE	High	[K].NLPIYSEEIVEMYK.[G]			0.000202449	0.000146307	1	1	2	P35579	P35579 [126-139]	0	1727.86	High	Not Found	High	Not Found	High	n/a	High	n/a	0.0006036		0		0.006976		1.263e-05		20		74		K.NLPIYSEEIVEMYK.G	[126-139]
	FALSE	High	[KR].QLLQANPILEAFGNAK.[T]			0.000186564	0.000146307	1	3	3	P35579	P35579 [210-225]	0	1726.95	High	High	Not Found	Not Found	High	High	n/a	n/a	0	0.000198			0.004411	0.0002217			32	69			R.QLLQANPILEAFGNAK.T	[210-225]
	FALSE	High	[R].RGDLPFVVPR.[R]			0.000467823	0.000146307	1	1	2	P35579	P35579 [1923-1932]	1	1155.66	Not Found	High	High	Not Found	n/a	High	High	n/a		0.000198	0.0004632			0.0004623	0.004491			46	35		R.RGDLPFVVPR.R	[1923-1932]
	FALSE	High	[R].IMGIPEEEQMGLLR.[V]			0.000331861	0.000146307	1	1	2	P35579	P35579 [328-341]	0	1615.82	Not Found	High	High	Not Found	Low	High	High	n/a	0.05064	0.0004281	0		0.2569	0.000947	5.417e-05		3	47	42		R.IMGIPEEEQMGLLR.V	[328-341]
	FALSE	High	[K].MQQNIQELEEQLEEEESAR.[Q]			0.000346315	0.000146307	1	1	2	P35579	P35579 [941-959]	0	2333.06	Not Found	High	High	Not Found	n/a	High	High	n/a		0.000198	0.0001442			0.0003586	0.0003849			52	45		K.MQQNIQELEEQLEEEESAR.Q	[941-959]
	FALSE	High	[R].ALEQQVEEMK.[T]			0.000660303	0.000146307	1	1	1	P35579	P35579 [1529-1538]	0	1204.59	Not Found	High	Not Found	Not Found	n/a	High	n/a	n/a		0.000198				0.000628				43			R.ALEQQVEEMK.T	[1529-1538]
	FALSE	High	[K].EQADFAIEALAK.[A]			0.000323623	0.000146307	1	2	4	P35579	P35579 [408-419]	0	1305.67	Not Found	High	High	Not Found	n/a	High	High	n/a		0.000198	0.0001442			0.0003391	0.0004668			52	31		K.EQADFAIEALAK.A	[408-419]
	FALSE	High	[K].FDQLLAEEK.[SNTA]			0.000541277	0.000146307	2	4	1	P35580; P35579	P35580 [1453-1461]; P35579 [1446-1454]	0	1092.56	Not Found	Not Found	High	Not Found	n/a	n/a	High	n/a			0				0.0001714				52		K.FDQLLAEEK.T	[1446-1454]
	FALSE	High	[R].FLSNGHVTIPGQQDKDMFQETMEAMR.[I]			0.000488011	0.000146307	1	1	1	P35579	P35579 [302-327]	1	3010.39	Not Found	Not Found	High	Not Found	n/a	n/a	High	n/a			0				0.0001373				31		R.FLSNGHVTIPGQQDKDMFQETMEAMR.I	[302-327]
	FALSE	High	[R].EMEAELEDER.[K]			0.000516892	0.000146307	1	1	1	P35579	P35579 [1593-1602]	0	1250.52	Not Found	Not Found	High	Not Found	n/a	n/a	High	n/a			0				0.000155				68		R.EMEAELEDER.K	[1593-1602]
	FALSE	High	[R].AGVLAHLEEER.[D]			0.000395156	0.000146307	2	2	3	P35580; P35579	P35580 [772-782]; P35579 [765-775]	0	1223.64	Not Found	High	High	Not Found	n/a	High	High	n/a		0.000198	0			0.0003999	9.906e-05			37	35		R.AGVLAHLEEER.D	[765-775]
	FALSE	High	[K].ASITALEAK.[I]			0.000620312	0.000146307	1	1	1	P35579	P35579 [1807-1815]	0	903.515	Not Found	High	Not Found	Not Found	n/a	High	n/a	n/a		0.000198				0.0005927				56			K.ASITALEAK.I	[1807-1815]
	FALSE	High	[K].ALELDSNLYR.[I]			0.000902622	0.00038936	1	1	2	P35579	P35579 [746-755]	0	1193.62	Not Found	High	High	Not Found	n/a	High	High	n/a		0.0008054	0.0001442			0.003183	0.0004558			45	50		K.ALELDSNLYR.I	[746-755]
	FALSE	High	[K].IRELESQISELQEDLESER.[A]			0.00114567	0.000428664	1	1	1	P35579	P35579 [1106-1124]	1	2303.14	Not Found	Not Found	High	Not Found	n/a	n/a	High	n/a			0.0001442				0.0006801				51		K.IRELESQISELQEDLESER.A	[1106-1124]
	FALSE	High	[K].TDLLLEPYNK.[Y]			0.00110606	0.000428664	1	1	2	P35579	P35579 [290-299]	0	1205.64	Not Found	High	High	Not Found	n/a	High	High	n/a		0.0007173	0.0001442			0.002623	0.0006442			27	32		K.TDLLLEPYNK.Y	[290-299]
	FALSE	High	[KR].KEEELQAALAR.[LVA]			0.000980617	0.000428664	1	3	1	P35579	P35579 [1081-1091]	1	1257.68	Not Found	Not Found	High	Not Found	n/a	n/a	High	n/a			0.0001442				0.0005256				46		K.KEEELQAALAR.V	[1081-1091]
	FALSE	High	[R].YEILTPNSIPK.[G]			0.00118408	0.000428664	1	1	2	P35579	P35579 [721-731]	0	1274.7	Not Found	High	High	Not Found	n/a	High	High	n/a		0.001681	0.0001442			0.008322	0.0007176			21	40		R.YEILTPNSIPK.G	[721-731]
	FALSE	High	[K].YLYVDKNFINNPLAQADWAAK.[K]			0.001851	0.00050591	1	1	1	P35579	P35579 [9-29]	1	2454.25	Not Found	Not Found	High	Not Found	n/a	n/a	High	n/a			0.0001442				0.001381				33		K.YLYVDKNFINNPLAQADWAAK.K	[9-29]
	FALSE	High	[R].LQQELDDLLVDLDHQR.[Q]			0.00209111	0.00050591	1	1	3	P35579	P35579 [1418-1433]	0	1949.99	High	High	High	Not Found	High	High	High	n/a	0	0.00054	0.0004632		0.004634	0.00187	0.003355		37	22	30		R.LQQELDDLLVDLDHQR.Q	[1418-1433]
	FALSE	High	[K].NMDPLNDNIATLLHQSSDKFVSELWK.[D]			0.00233209	0.000686842	1	1	1	P35579	P35579 [588-613]	1	3015.49	Not Found	High	Not Found	Not Found	n/a	High	Medium	n/a		0.0006494	0.01816			0.00208	0.1235			14	6		K.NMDPLNDNIATLLHQSSDKFVSELWK.D	[588-613]
	FALSE	High	[R].ALEEAMEQK.[A]			0.00338435	0.000720161	1	1	1	P35579	P35579 [1484-1492]	0	1048.5	Not Found	High	Not Found	Not Found	n/a	High	n/a	n/a		0.0007173				0.00295				40			R.ALEEAMEQK.A	[1484-1492]
	FALSE	High	[R].KLEGDSTDLSDQIAELQAQIAELK.[M]			0.00381204	0.000781629	1	1	1	P35579	P35579 [1052-1075]	1	2615.34	Not Found	Not Found	High	Not Found	n/a	n/a	High	n/a			0.0004632				0.003306				33		R.KLEGDSTDLSDQIAELQAQIAELK.M	[1052-1075]
	FALSE	High	[M].AQQAADKYLYVDKNFINNPLAQADWAAK.[K]	1xAcetyl [N-Term]	P35579 1xAcetyl [N-Term]	0.00845022	0.00123668	1	1	1	P35579	P35579 [2-29]	2	3208.61	Not Found	Not Found	High	Not Found	n/a	n/a	High	n/a			0.001542				0.007072				25		M.AQQAADKYLYVDKNFINNPLAQADWAAK.K	[2-29]	1xAcetyl [N-Term]
	FALSE	High	[K].NMDPLNDNIATLLHQSSDK.[F]			0.0101806	0.00157781	1	1	1	P35579	P35579 [588-606]	0	2126.02	Not Found	Not Found	High	Not Found	n/a	n/a	High	n/a			0.001618				0.008376				18		K.NMDPLNDNIATLLHQSSDK.F	[588-606]
	FALSE	High	[R].ALEQQVEEMKTQLEELEDELQATEDAK.[L]			0.0189627	0.00298648	1	1	1	P35579	P35579 [1529-1555]	1	3147.49	Not Found	High	Not Found	Not Found	n/a	High	n/a	n/a		0.00262				0.01547				19			R.ALEQQVEEMKTQLEELEDELQATEDAK.L	[1529-1555]
	FALSE	High	[R].QQQLTAMK.[V]			0.0224037	0.00320293	1	2	1	P35579	P35579 [803-810]	0	947.498	Not Found	Not Found	High	Not Found	n/a	Medium	High	n/a		0.02381	0.002688			0.2394	0.01756			18	33		R.QQQLTAMK.V	[803-810]
	FALSE	High	[K].GALALEEKR.[R]			0.0232774	0.00338151	1	1	1	P35579	P35579 [1717-1725]	1	986.563	Not Found	High	Not Found	Not Found	n/a	High	n/a	n/a		0.003006				0.0192				28			K.GALALEEKR.R	[1717-1725]
	FALSE	High	[K].QIATLHAQVADMK.[K]			0.027341	0.00364132	1	1	1	P35579	P35579 [1358-1370]	0	1425.75	Not Found	Not Found	High	Not Found	n/a	n/a	High	n/a			0.00319				0.02127				4		K.QIATLHAQVADMK.K	[1358-1370]
	FALSE	High	[K].FVSELWK.[D]			0.0359685	0.00427235	1	1	1	P35579	P35579 [607-613]	0	908.488	Not Found	Not Found	High	Not Found	n/a	n/a	High	n/a			0.003954				0.02743				40		K.FVSELWK.D	[607-613]
	FALSE	High	[K].LVWVPSDK.[S]			0.0532378	0.00617176	1	1	1	P35579	P35579 [31-38]	0	943.525	Not Found	High	Not Found	Not Found	n/a	High	n/a	n/a		0.004475				0.04871				26			K.LVWVPSDK.S	[31-38]
	FALSE	High	[R].VVFQEFR.[Q]			0.0867276	0.00957254	1	1	2	P35579	P35579 [712-718]	0	924.494	Not Found	High	High	Not Found	n/a	High	High	n/a		0.007755	0.009458			0.08839	0.06077			31	39		R.VVFQEFR.Q	[712-718]
FALSE	High	Master Protein	P11142	Heat shock cognate 71 kDa protein OS=Homo sapiens GN=HSPA8 PE=1 SV=1	0	230.561	64	37	110	23	1	646	70.9	5.52	294	1922	1076	228	cell communication;cell organization and biogenesis;metabolic process;regulation of biological process;response to stimulus;transport	cytoplasm;cytosol;endosome;extracellular;membrane;nucleus;organelle lumen;spliceosomal complex	catalytic activity;nucleotide binding;protein binding;RNA binding	Pf00012, Pf02463, Pf06723	3312	ENSG00000109971.13	HSPA8	11	Endocytosis; Longevity regulating pathway - multiple species; Epstein-Barr virus infection; Spliceosome; MAPK signaling pathway; Protein processing in endoplasmic reticulum; Toxoplasmosis; Measles; Influenza A; Estrogen signaling pathway; Legionellosis; Antigen processing and presentation	Exercise-induced Circadian Regulation; Parkin-Ubiquitin Proteasomal System pathway; MAPK Signaling Pathway	High	High	High	High	Phospho [T13(99.4)]
	Checked	Confidence	Annotated Sequence	Modifications	Modifications in Master Proteins	Qvality PEP	Qvality q-value	# Protein Groups	# Proteins	# PSMs	Master Protein Accessions	Positions in Master Proteins	# Missed Cleavages	Theo. MH+ [Da]	Found in Sample: [S1] F1: Sample	Found in Sample: [S2] F2: Sample	Found in Sample: [S3] F3: Sample	Found in Sample: [S4] F4: Sample	Confidence (by Search Engine): A4 Mascot	Confidence (by Search Engine): B4 Mascot	Confidence (by Search Engine): C4 Mascot	Confidence (by Search Engine): D4 Mascot	Percolator q-Value (by Search Engine): A4 Mascot	Percolator q-Value (by Search Engine): B4 Mascot	Percolator q-Value (by Search Engine): C4 Mascot	Percolator q-Value (by Search Engine): D4 Mascot	Percolator PEP (by Search Engine): A4 Mascot	Percolator PEP (by Search Engine): B4 Mascot	Percolator PEP (by Search Engine): C4 Mascot	Percolator PEP (by Search Engine): D4 Mascot	Ions Score (by Search Engine): A4 Mascot	Ions Score (by Search Engine): B4 Mascot	Ions Score (by Search Engine): C4 Mascot	Ions Score (by Search Engine): D4 Mascot	Sequence in Protein	Positions in Protein	Peptide Group Modifications in Protein
	FALSE	High	[K].MKEIAEAYLGK.[T]			0.000168178	0	1	1	3	P11142	P11142 [127-137]	1	1252.66	Not Found	High	High	Not Found	n/a	High	High	n/a		0.000198	0			0.0005442	0.000122			68	43		K.MKEIAEAYLGK.T	[127-137]
	FALSE	High	[K].QTQTFTTYSDNQPGVLIQVYEGER.[A]			1.09449e-05	0	1	1	5	P11142	P11142 [424-447]	0	2774.33	High	High	High	High	High	High	High	High	0	0	0	0	2.965e-05	2.379e-05	1.224e-06	0.002508	67	136	54	42	K.QTQTFTTYSDNQPGVLIQVYEGER.A	[424-447]
	FALSE	High	[R].RFDDAVVQSDMK.[H]			5.59826e-05	0	1	1	3	P11142	P11142 [77-88]	1	1410.67	Not Found	High	High	Not Found	n/a	High	High	Low		0	0	0.05864		8.777e-05	2.429e-05	0.264		72	65	21	R.RFDDAVVQSDMK.H	[77-88]
	FALSE	High	[K].SINPDEAVAYGAAVQAAILSGDK.[S]			1.04465e-05	0	1	1	4	P11142	P11142 [362-384]	0	2260.15	Not Found	High	High	Not Found	n/a	High	High	Medium		0	0	0.03342		5.212e-05	4.718e-07	0.1186		98	92	4	K.SINPDEAVAYGAAVQAAILSGDK.S	[362-384]
	FALSE	High	[K].SFYPEEVSSMVLTK.[M]			9.16987e-05	0	1	1	6	P11142	P11142 [113-126]	0	1616.79	High	High	High	Not Found	High	High	High	n/a	0	0	0.0001442		5.018e-05	0.0001292	0.001356		72	69	46		K.SFYPEEVSSMVLTK.M	[113-126]
	FALSE	High	[KR].NVLIFDLGGGTFDVSILTIEDGIFEVK.[S]			8.27471e-06	0	2	2	4	P54652; P11142	P54652 [197-223]; P11142 [194-220]	0	2911.53	High	High	High	High	High	High	High	High	0	0	0	0	7.063e-06	8.909e-05	9.562e-07	6.796e-08	64	80	72	80	R.NVLIFDLGGGTFDVSILTIEDGIFEVK.S	[194-220]
	FALSE	High	[K].NQVAMNPTNTVFDAK.[R]	1xOxidation [M5]		5.48563e-05	0	1	1	2	P11142	P11142 [57-71]	0	1665.79	Not Found	High	High	Not Found	n/a	High	High	n/a		0.000198	0			0.0003521	3.233e-07			51	100		K.NQVAMNPTNTVFDAK.R	[57-71]
	FALSE	High	[K].NQVAMNPTNTVFDAKR.[L]			5.43014e-05	0	1	1	2	P11142	P11142 [57-72]	1	1805.9	Not Found	High	High	Not Found	n/a	High	High	n/a		0	0			8.565e-05	1.378e-06			61	80		K.NQVAMNPTNTVFDAKR.L	[57-72]
	FALSE	High	[K].LDKSQIHDIVLVGGSTR.[I]			6.38633e-06	0	1	1	5	P11142	P11142 [326-342]	1	1838.01	Not Found	High	High	Not Found	n/a	High	High	n/a		0	0			1.542e-05	2.927e-08			61	61		K.LDKSQIHDIVLVGGSTR.I	[326-342]
	FALSE	High	[K].HWPFMVVNDAGRPK.[V]			1.28946e-05	0	1	1	1	P11142	P11142 [89-102]	0	1653.83	Not Found	High	Not Found	Not Found	n/a	High	n/a	n/a		0				2.714e-05				63			K.HWPFMVVNDAGRPK.V	[89-102]
	FALSE	High	[R].FDDAVVQSDMK.[H]			6.79647e-05	0	1	1	1	P11142	P11142 [78-88]	0	1254.57	Not Found	High	Not Found	Not Found	n/a	High	n/a	n/a		0				0.0001022				75			R.FDDAVVQSDMK.H	[78-88]
	FALSE	High	[R].IINEPTAAAIAYGLDKK.[GV]			7.62966e-06	0	2	2	4	P54652; P11142	P54652 [173-189]; P11142 [172-188]	1	1787.99	Not Found	High	High	High	n/a	High	High	High		0	0	0		7.267e-05	1.592e-08	8.542e-06		85	56	67	R.IINEPTAAAIAYGLDKK.V	[172-188]
	FALSE	High	[R].IINEPTAAAIAYGLDK.[KRG]			1.07391e-05	0	3	4	4	P54652; P11142; P11021	P54652 [173-188]; P11142 [172-187]; P11021 [198-213]	0	1659.9	Not Found	High	High	High	n/a	High	High	High		0	0	0		5.432e-05	4.588e-09	0.0009124		96	93	41	R.IINEPTAAAIAYGLDK.K	[172-187]
	FALSE	High	[K].GPAVGIDLGTTYSCVGVFQHGK.[V]	1xPhospho [T10(99.4)]	P11142 1xPhospho [T13(99.4)]	9.95343e-05	0	1	1	1	P11142	P11142 [4-25]	0	2286.06	Not Found	High	Not Found	Not Found	n/a	High	n/a	n/a		0				0.0001378				46			K.GPAVGIDLGTTYSCVGVFQHGK.V	[4-25]	1xPhospho [T13(99.4)]
	FALSE	High	[K].STAGDTHLGGEDFDNR.[M]			6.84227e-05	0	2	2	7	P54652; P11142	P54652 [224-239]; P11142 [221-236]	0	1691.73	High	High	High	Not Found	High	High	High	n/a	0	0.000198	0		0.004285	0.0004214	9.241e-07		9	42	38		K.STAGDTHLGGEDFDNR.M	[221-236]
	FALSE	High	[R].TTPSYVAFTDTER.[L]			0.000127529	0	3	6	5	P54652; P11142; P0DMV8	P54652 [38-50]; P11142 [37-49]; P0DMV8 [37-49]	0	1487.7	Not Found	High	High	High	n/a	High	High	High		0	0	0.002115		0.0001667	7.651e-05	0.03162		66	53	25	R.TTPSYVAFTDTER.L	[37-49]
	FALSE	High	[K].LLQDFFNGKELNK.[S]			0.000294039	0.000146307	2	3	1	P54652; P11142	P54652 [352-364]; P11142 [349-361]	1	1565.83	Not Found	High	Not Found	Not Found	n/a	High	n/a	n/a		0.000198				0.0003139				43			K.LLQDFFNGKELNK.S	[349-361]
	FALSE	High	[K].NSLESYAFNMK.[A]	1xOxidation [M10]		0.000526681	0.000146307	1	1	1	P11142	P11142 [540-550]	0	1319.59	Not Found	Not Found	High	Not Found	n/a	n/a	High	n/a			0				0.0001616				52		K.NSLESYAFNMK.A	[540-550]
	FALSE	High	[R].MVNHFIAEFK.[R]			0.000219017	0.000146307	1	1	3	P11142	P11142 [237-246]	0	1235.62	Not Found	High	High	Not Found	n/a	High	High	n/a		0.000198	0.0002786			0.00025	0.001794			46	38		R.MVNHFIAEFK.R	[237-246]
	FALSE	High	[R].MVNHFIAEFK.[R]	1xOxidation [M1]		0.00023507	0.000146307	1	1	1	P11142	P11142 [237-246]	0	1251.62	Not Found	High	Not Found	Not Found	n/a	High	n/a	n/a		0.000198				0.0002637				63			R.MVNHFIAEFK.R	[237-246]
	FALSE	High	[R].MVNHFIAEFKR.[K]			0.000558814	0.000146307	1	1	1	P11142	P11142 [237-247]	1	1391.73	Not Found	High	Not Found	Not Found	n/a	High	n/a	n/a		0.000198				0.0005406				33			R.MVNHFIAEFKR.K	[237-247]
	FALSE	High	[K].SQIHDIVLVGGSTR.[I]			0.000644209	0.000146307	1	1	2	P11142	P11142 [329-342]	0	1481.81	Not Found	High	High	Not Found	n/a	High	High	Medium		0.000198	0	0.04863		0.0006138	0.0002455	0.1831		43	36	16	K.SQIHDIVLVGGSTR.I	[329-342]
	FALSE	High	[K].MKEIAEAYLGK.[T]	1xOxidation [M1]		0.000484071	0.000146307	1	1	3	P11142	P11142 [127-137]	1	1268.66	Not Found	High	High	Not Found	n/a	High	High	n/a		0.000198	0.000381			0.0004765	0.002308			62	44		K.MKEIAEAYLGK.T	[127-137]
	FALSE	High	[K].TVTNAVVTVPAYFNDSQR.[Q]			0.000186296	0.000146307	1	1	6	P11142	P11142 [138-155]	0	1982	High	High	High	High	High	High	High	High	0	0.000198	0	0	0.0001597	0.0004175	9.756e-06	0.006515	38	49	41	32	K.TVTNAVVTVPAYFNDSQR.Q	[138-155]
	FALSE	High	[K].DAGTIAGLNVLR.[I]			0.000431726	0.000146307	1	1	3	P11142	P11142 [160-171]	0	1199.67	High	High	Not Found	Not Found	High	High	Medium	Low	0	0.000198	0.04788	0.05474	0.0005086	0.0004316	0.3909	0.2249	54	63	14	18	K.DAGTIAGLNVLR.I	[160-171]
	FALSE	High	[R].ARFEELNADLFR.[G]			0.000679983	0.000284703	2	2	4	P54652; P11142	P54652 [303-314]; P11142 [300-311]	1	1480.75	Not Found	High	High	Not Found	Low	High	High	Low	0.05656	0.000348	0.0004632	0.05426	0.3146	0.0006454	0.003931	0.1976	14	48	44	17	R.ARFEELNADLFR.G	[300-311]
	FALSE	High	[R].FEELNADLFR.[G]			0.000738459	0.00038936	2	2	2	P54652; P11142	P54652 [305-314]; P11142 [302-311]	0	1253.62	High	Not Found	High	Not Found	High	n/a	High	n/a	0		0.0001442		0.0004822		0.0003156		66		61		R.FEELNADLFR.G	[302-311]
	FALSE	High	[RK].VEIIANDQGNR.[TI]			0.000795925	0.00038936	4	7	8	P54652; P11142; P11021; P0DMV8	P54652 [27-37]; P11142 [26-36]; P11021 [50-60]; P0DMV8 [26-36]	0	1228.63	Not Found	High	High	High	Medium	High	High	High	0.01728	0.0008054	0.0001442	0	0.1116	0.003563	0.0003637	0.006232	7	36	37	29	K.VEIIANDQGNR.T	[26-36]
	FALSE	High	[K].NQVAMNPTNTVFDAKR.[L]	1xOxidation [M5]		0.000773716	0.00038936	1	1	1	P11142	P11142 [57-72]	1	1821.89	Not Found	High	Not Found	Not Found	n/a	High	n/a	n/a		0.000348				0.0007268				39			K.NQVAMNPTNTVFDAKR.L	[57-72]
	FALSE	High	[K].SFYPEEVSSMVLTK.[M]	1xOxidation [M10]		0.000993243	0.000428664	1	1	4	P11142	P11142 [113-126]	0	1632.78	Not Found	High	High	Not Found	n/a	High	High	n/a		0.0004281	0.0004632			0.000976	0.003652			40	23		K.SFYPEEVSSMVLTK.M	[113-126]
	FALSE	High	[K].LLQDFFNGK.[E]			0.00160041	0.000428664	2	3	1	P54652; P11142	P54652 [352-360]; P11142 [349-357]	0	1081.57	Not Found	High	Not Found	Not Found	Medium	High	n/a	n/a	0.01962	0.0004281			0.1317	0.001455			30	46			K.LLQDFFNGK.E	[349-357]
	FALSE	High	[K].VQVEYKGETK.[TS]			0.00202043	0.00050591	2	2	2	P54652; P11142	P54652 [104-113]; P11142 [103-112]	1	1180.62	Not Found	High	High	Not Found	n/a	High	High	n/a		0.0008054	0.0001442			0.003652	0.001552			26	50		K.VQVEYKGETK.S	[103-112]
	FALSE	High	[K].NSLESYAFNMK.[A]			0.00183269	0.00050591	1	1	1	P11142	P11142 [540-550]	0	1303.6	Not Found	High	Not Found	Not Found	n/a	High	n/a	n/a		0.00054				0.001651				34			K.NSLESYAFNMK.A	[540-550]
	FALSE	High	[K].NQTAEKEEFEHQQK.[E]			0.00397547	0.000781629	1	1	1	P11142	P11142 [584-597]	1	1745.81	Not Found	High	Not Found	Not Found	n/a	High	n/a	n/a		0.0008054				0.003436				13			K.NQTAEKEEFEHQQK.E	[584-597]
	FALSE	High	[K].NQVAMNPTNTVFDAK.[R]			0.00625874	0.00104315	1	1	2	P11142	P11142 [57-71]	0	1649.8	Not Found	Not Found	High	High	n/a	Medium	High	High		0.02848	0.001542	0.005189		0.2769	0.005394	0.06782		9	32	8	K.NQVAMNPTNTVFDAK.R	[57-71]
	FALSE	High	[K].HWPFMVVNDAGRPK.[V]	1xOxidation [M5]		0.00900304	0.00137368	1	1	2	P11142	P11142 [89-102]	0	1669.83	Not Found	High	Not Found	Not Found	n/a	High	n/a	n/a		0.001515				0.007398				24			K.HWPFMVVNDAGRPK.V	[89-102]
	FALSE	High	[R].MVQEAEKYK.[A]			0.0183695	0.00294358	2	2	1	P11142; P0DMV8	P11142 [518-526]; P0DMV8 [518-526]	1	1125.56	Not Found	High	Not Found	Not Found	n/a	High	n/a	n/a		0.002556				0.01499				15			R.MVQEAEKYK.A	[518-526]
	FALSE	High	[R].TLSSSTQASIEIDSLYEGIDFYTSITR.[A]			0.027806	0.0036997	1	1	1	P11142	P11142 [273-299]	0	2997.46	Not Found	High	Not Found	Not Found	n/a	High	n/a	n/a		0.003187				0.02332				16			R.TLSSSTQASIEIDSLYEGIDFYTSITR.A	[273-299]
	FALSE	High	[K].DNNLLGK.[F]			0.0345399	0.00427235	2	2	1	P54652; P11142	P54652 [455-461]; P11142 [452-458]	0	773.415	Not Found	High	Not Found	Not Found	n/a	High	n/a	n/a		0.0035				0.02957				36			K.DNNLLGK.F	[452-458]
	FALSE	High	[R].GTLDPVEK.[A]			0.040178	0.00464956	1	1	1	P11142	P11142 [312-319]	0	858.457	Not Found	High	Not Found	Not Found	n/a	High	Medium	n/a		0.003639	0.02143			0.03505	0.1535			12	26		R.GTLDPVEK.A	[312-319]
	FALSE	High	[K].EIAEAYLGK.[T]			0.0449084	0.00537596	1	1	1	P11142	P11142 [129-137]	0	993.525	Not Found	High	Not Found	Not Found	n/a	High	Low	n/a		0.003827	0.3			0.03998	1			32	2		K.EIAEAYLGK.T	[129-137]
	FALSE	High	[R].LSKEDIER.[M]			0.0457059	0.00543059	1	1	1	P11142	P11142 [510-517]	1	989.526	Not Found	Not Found	High	Not Found	n/a	n/a	High	n/a			0.005246				0.03397				47		R.LSKEDIER.M	[510-517]
	FALSE	High	[K].ITITNDK.[G]			0.0708621	0.007996	3	5	1	P54652; P11142; P0DMV8	P54652 [504-510]; P11142 [501-507]; P0DMV8 [501-507]	0	804.446	Not Found	High	Not Found	Not Found	n/a	High	n/a	Low		0.006407		0.1637		0.06903		0.5186		55		20	K.ITITNDK.G	[501-507]
	FALSE	High	[K].DNNLLGKFELTGIPPAPR.[G]			0.091297	0.00984991	1	1	1	P11142	P11142 [452-469]	1	1952.06	Not Found	High	Not Found	Not Found	n/a	High	n/a	n/a		0.008093				0.09384				14			K.DNNLLGKFELTGIPPAPR.G	[452-469]
FALSE	High	Master Protein	P0DMV8	Heat shock 70 kDa protein 1A OS=Homo sapiens GN=HSPA1A PE=1 SV=1	0	214.201	78	41	113	37	1	641	70	5.66	56	1923	550	112	cell organization and biogenesis;metabolic process;regulation of biological process;response to stimulus;transport	cytoplasm;cytoskeleton;cytosol;endoplasmic reticulum;extracellular;mitochondrion;nucleus	catalytic activity;nucleotide binding;protein binding;receptor activity;RNA binding	Pf00012, Pf06723	3303; 3304	ENSG00000232804.5; ENSG00000234475.5; ENSG00000231555.4; ENSG00000235941.5; ENSG00000204389.9; ENSG00000204388.6; ENSG00000212866.6; ENSG00000237724.5; ENSG00000224501.5	HSPA1A; HSPA1B	6; CHR_HSCHR6_MHC_APD_CTG1; CHR_HSCHR6_MHC_DBB_CTG1; CHR_HSCHR6_MHC_QBL_CTG1; CHR_HSCHR6_MHC_COX_CTG1	Endocytosis; Longevity regulating pathway - multiple species; Prion diseases; Epstein-Barr virus infection; Spliceosome; MAPK signaling pathway; Protein processing in endoplasmic reticulum; Toxoplasmosis; Measles; Influenza A; Estrogen signaling pathway; Legionellosis; Antigen processing and presentation	NRF2 pathway; Parkin-Ubiquitin Proteasomal System pathway; Apoptosis Modulation by HSP70; VEGFA-VEGFR2 Signaling Pathway; Apoptosis Modulation and Signaling; MAPK Signaling Pathway	High	High	High	High	Phospho [T13(100); S579(100); Y611(99.4)]
	Checked	Confidence	Annotated Sequence	Modifications	Modifications in Master Proteins	Qvality PEP	Qvality q-value	# Protein Groups	# Proteins	# PSMs	Master Protein Accessions	Positions in Master Proteins	# Missed Cleavages	Theo. MH+ [Da]	Found in Sample: [S1] F1: Sample	Found in Sample: [S2] F2: Sample	Found in Sample: [S3] F3: Sample	Found in Sample: [S4] F4: Sample	Confidence (by Search Engine): A4 Mascot	Confidence (by Search Engine): B4 Mascot	Confidence (by Search Engine): C4 Mascot	Confidence (by Search Engine): D4 Mascot	Percolator q-Value (by Search Engine): A4 Mascot	Percolator q-Value (by Search Engine): B4 Mascot	Percolator q-Value (by Search Engine): C4 Mascot	Percolator q-Value (by Search Engine): D4 Mascot	Percolator PEP (by Search Engine): A4 Mascot	Percolator PEP (by Search Engine): B4 Mascot	Percolator PEP (by Search Engine): C4 Mascot	Percolator PEP (by Search Engine): D4 Mascot	Ions Score (by Search Engine): A4 Mascot	Ions Score (by Search Engine): B4 Mascot	Ions Score (by Search Engine): C4 Mascot	Ions Score (by Search Engine): D4 Mascot	Sequence in Protein	Positions in Protein	Peptide Group Modifications in Protein
	FALSE	High	[K].EIAEAYLGYPVTNAVITVPAYFNDSQR.[Q]			1.77703e-05	0	1	1	2	P0DMV8	P0DMV8 [129-155]	0	3001.49	Not Found	High	Not Found	High	n/a	High	n/a	High		0		0		3.508e-05		0.01281		66		22	K.EIAEAYLGYPVTNAVITVPAYFNDSQR.Q	[129-155]
	FALSE	High	[K].MKEIAEAYLGYPVTNAVITVPAYFNDSQR.[Q]			8.97421e-06	0	1	1	1	P0DMV8	P0DMV8 [127-155]	1	3260.63	Not Found	High	Not Found	Not Found	n/a	High	Low	Low		0	0.071	0.1455		2.028e-05	0.5274	0.4644		78	8	3	K.MKEIAEAYLGYPVTNAVITVPAYFNDSQR.Q	[127-155]
	FALSE	High	[K].RKELEQVCNPIISGLYQGAGGPGPGGFGAQGPK.[G]	1xPhospho [Y16(99.4)]	P0DMV8 1xPhospho [Y611(99.4)]	5.56213e-06	0	1	1	1	P0DMV8	P0DMV8 [596-628]	2	3362.64	Not Found	High	Not Found	Not Found	n/a	High	n/a	n/a		0				1.38e-05				83			K.RKELEQVCNPIISGLYQGAGGPGPGGFGAQGPK.G	[596-628]	1xPhospho [Y611(99.4)]
	FALSE	High	[K].QTQIFTTYSDNQPGVLIQVYEGER.[A]			4.12187e-05	0	1	2	4	P0DMV8	P0DMV8 [424-447]	0	2786.36	Not Found	High	High	High	n/a	High	High	High		0	0.0001442	0.002115		8.07e-05	0.0004051	0.03667		72	37	6	K.QTQIFTTYSDNQPGVLIQVYEGER.A	[424-447]
	FALSE	High	[K].SINPDEAVAYGAAVQAAILMGDK.[S]			4.74832e-05	0	1	2	6	P0DMV8	P0DMV8 [362-384]	0	2304.15	High	High	High	High	High	High	High	High	0.005472	0	0.001542	0.002115	0.03328	7.699e-05	0.007146	0.02924	25	85	20	10	K.SINPDEAVAYGAAVQAAILMGDK.S	[362-384]
	FALSE	High	[K].SENVQDLLLLDVAPLSLGLETAGGVMTALIK.[R]			4.71611e-05	0	1	1	1	P0DMV8	P0DMV8 [385-415]	0	3180.74	Not Found	High	Not Found	Not Found	n/a	High	n/a	n/a		0				7.655e-05				65			K.SENVQDLLLLDVAPLSLGLETAGGVMTALIK.R	[385-415]
	FALSE	High	[K].LDKAQIHDLVLVGGSTR.[I]			2.63549e-05	0	1	1	3	P0DMV8	P0DMV8 [326-342]	1	1822.02	Not Found	High	High	Not Found	n/a	High	High	Low		0	0.0002786	0.196		4.812e-05	0.001894	0.5816		61	20	14	K.LDKAQIHDLVLVGGSTR.I	[326-342]
	FALSE	High	[K].HWPFQVINDGDKPK.[V]			4.65232e-05	0	1	1	4	P0DMV8	P0DMV8 [89-102]	0	1680.85	Not Found	High	Not Found	Not Found	n/a	High	n/a	n/a		0				7.571e-05				45			K.HWPFQVINDGDKPK.V	[89-102]
	FALSE	High	[R].KFGDPVVQSDMK.[H]			3.02359e-05	0	1	1	2	P0DMV8	P0DMV8 [77-88]	1	1350.67	Not Found	High	Not Found	Not Found	n/a	High	Low	Low		0	0.05303	0.1644		5.371e-05	0.4252	0.5216		89	26	2	R.KFGDPVVQSDMK.H	[77-88]
	FALSE	High	[R].IINEPTAAAIAYGLDR.[RT]			2.71361e-05	0	1	2	7	P0DMV8	P0DMV8 [172-187]	0	1687.9	High	High	High	High	High	High	High	High	0.0006036	0	0	0	0.006451	4.928e-05	8.329e-08	0.00542	34	67	83	35	R.IINEPTAAAIAYGLDR.T	[172-187]
	FALSE	High	[K].ATAGDTHLGGEDFDNR.[L]			3.50385e-05	0	1	4	5	P0DMV8	P0DMV8 [221-236]	0	1675.73	Not Found	High	High	Not Found	n/a	High	High	n/a		0.0009582	0			0.005357	9.93e-08			37	48		K.ATAGDTHLGGEDFDNR.L	[221-236]
	FALSE	High	[K].AFYPEEISSMVLTK.[ML]			9.21525e-05	0	1	2	7	P0DMV8	P0DMV8 [113-126]	0	1614.81	High	High	High	High	High	High	High	High	0	0	0.0001442	0	0.003784	0.0001298	0.001591	0.01526	33	69	39	29	K.AFYPEEISSMVLTK.M	[113-126]
	FALSE	High	[K].AQIHDLVLVGGSTR.[I]			9.41429e-05	0	1	1	3	P0DMV8	P0DMV8 [329-342]	0	1465.81	Not Found	High	High	Not Found	n/a	High	High	Low		0	0	0.05474		0.0001319	8e-05	0.2091		68	58	19	K.AQIHDLVLVGGSTR.I	[329-342]
	FALSE	High	[R].TTPSYVAFTDTER.[L]			0.000127529	0	3	6	5	P54652; P11142; P0DMV8	P54652 [38-50]; P11142 [37-49]; P0DMV8 [37-49]	0	1487.7	Not Found	High	High	High	n/a	High	High	High		0	0	0.002115		0.0001667	7.651e-05	0.03162		66	53	25	R.TTPSYVAFTDTER.L	[37-49]
	FALSE	High	[K].NQVALNPQNTVFDAK.[R]			0.000186564	0.000146307	1	1	3	P0DMV8	P0DMV8 [57-71]	0	1658.85	Not Found	High	High	Not Found	n/a	High	High	Medium		0.000198	0.001542	0.03342		0.0002217	0.007593	0.126		66	25	10	K.NQVALNPQNTVFDAK.R	[57-71]
	FALSE	High	[K].NQVALNPQNTVFDAKR.[L]			0.000180196	0.000146307	1	1	1	P0DMV8	P0DMV8 [57-72]	1	1814.95	Not Found	High	Not Found	Not Found	n/a	High	n/a	n/a		0.000198				0.0002159				42			K.NQVALNPQNTVFDAKR.L	[57-72]
	FALSE	High	[R].NVLIFDLGGGTFDVSILTIDDGIFEVK.[A]			0.000303107	0.000146307	1	1	1	P0DMV8	P0DMV8 [194-220]	0	2897.52	Not Found	Not Found	High	Not Found	n/a	n/a	High	n/a			0				4.236e-05				43		R.NVLIFDLGGGTFDVSILTIDDGIFEVK.A	[194-220]
	FALSE	High	[R].MVQEAEKYKAEDEVQR.[E]			0.000265855	0.000146307	1	1	2	P0DMV8	P0DMV8 [518-533]	2	1952.94	Not Found	High	Not Found	Not Found	n/a	High	n/a	n/a		0.000198				0.0002902				36			R.MVQEAEKYKAEDEVQR.E	[518-533]
	FALSE	High	[R].LVNHFVEEFK.[R]			0.000375522	0.000146307	1	1	2	P0DMV8	P0DMV8 [237-246]	0	1261.66	Not Found	High	High	Not Found	n/a	High	High	n/a		0.000198	0.008306			0.0003835	0.05487			33	13		R.LVNHFVEEFK.R	[237-246]
	FALSE	High	[R].LVNHFVEEFKR.[K]			0.000220595	0.000146307	1	1	3	P0DMV8	P0DMV8 [237-247]	1	1417.76	Not Found	High	High	Not Found	n/a	High	High	n/a		0.0004281	0			0.001105	1.65e-05			47	43		R.LVNHFVEEFKR.K	[237-247]
	FALSE	High	[R].FELSGIPPAPR.[G]			0.000252625	0.000146307	1	2	4	P0DMV8	P0DMV8 [459-469]	0	1183.65	Not Found	High	Not Found	Not Found	n/a	High	n/a	n/a		0.000198				0.0003945				57			R.FELSGIPPAPR.G	[459-469]
	FALSE	High	[K].AFYPEEISSMVLTK.[ML]	1xOxidation [M10]		0.000414793	0.000146307	1	2	2	P0DMV8	P0DMV8 [113-126]	0	1630.8	Not Found	High	Not Found	Not Found	n/a	High	n/a	n/a		0.000198				0.0004171				50			K.AFYPEEISSMVLTK.M	[113-126]
	FALSE	High	[K].FGDPVVQSDMK.[H]			0.0002039	0.000146307	1	1	2	P0DMV8	P0DMV8 [78-88]	0	1222.58	Not Found	High	High	Not Found	n/a	High	High	Medium		0.000198	0	0.04602		0.0003094	1.294e-05	0.1665		61	52	7	K.FGDPVVQSDMK.H	[78-88]
	FALSE	High	[K].DAGVIAGLNVLR.[I]			0.000580884	0.000146307	1	2	5	P0DMV8	P0DMV8 [160-171]	0	1197.69	Not Found	High	High	High	n/a	High	High	High		0.000198	0	0		0.0005589	0.0001998	0.000989		51	39	38	K.DAGVIAGLNVLR.I	[160-171]
	FALSE	High	[K].CQEVISWLDANTLAEKDEFEHK.[R]	1xPhospho [S6(100)]	P0DMV8 1xPhospho [S579(100)]	0.000410135	0.000146307	1	1	2	P0DMV8	P0DMV8 [574-595]	1	2685.19	Not Found	High	High	Not Found	n/a	High	High	Medium		0.000198	0.008353	0.02733		0.0004128	0.05616	0.09186		24	16	25	K.CQEVISWLDANTLAEKDEFEHK.R	[574-595]	1xPhospho [S579(100)]
	FALSE	High	[K].AAAIGIDLGTTYSCVGVFQHGK.[V]	1xPhospho [T10(100)]	P0DMV8 1xPhospho [T13(100)]	0.000277922	0.000146307	1	1	2	P0DMV8	P0DMV8 [4-25]	0	2288.08	Not Found	High	Not Found	Not Found	n/a	High	n/a	Low		0.000198		0.05282		0.0003519		0.1866		42		9	K.AAAIGIDLGTTYSCVGVFQHGK.V	[4-25]	1xPhospho [T13(100)]
	FALSE	High	[RK].VEIIANDQGNR.[TI]			0.000795925	0.00038936	4	7	8	P54652; P11142; P11021; P0DMV8	P54652 [27-37]; P11142 [26-36]; P11021 [50-60]; P0DMV8 [26-36]	0	1228.63	Not Found	High	High	High	Medium	High	High	High	0.01728	0.0008054	0.0001442	0	0.1116	0.003563	0.0003637	0.006232	7	36	37	29	K.VEIIANDQGNR.T	[26-36]
	FALSE	High	[K].VQVSYKGETK.[A]			0.00131115	0.000428664	1	1	4	P0DMV8	P0DMV8 [103-112]	1	1138.61	Not Found	High	High	Not Found	n/a	High	High	n/a		0.0008838	0.002688			0.004082	0.01425			46	28		K.VQVSYKGETK.A	[103-112]
	FALSE	High	[K].SINPDEAVAYGAAVQAAILMGDK.[S]	1xOxidation [M20]		0.000993243	0.000428664	1	2	2	P0DMV8	P0DMV8 [362-384]	0	2320.15	Not Found	High	Not Found	Not Found	n/a	High	n/a	n/a		0.0004281				0.001276				39			K.SINPDEAVAYGAAVQAAILMGDK.S	[362-384]
	FALSE	High	[K].SAVEDEGLKGK.[I]			0.00095603	0.000428664	1	1	1	P0DMV8	P0DMV8 [551-561]	1	1132.58	Not Found	High	Not Found	Not Found	n/a	High	n/a	n/a		0.0004281				0.0008891				50			K.SAVEDEGLKGK.I	[551-561]
	FALSE	High	[K].ELEQVCNPIISGLYQGAGGPGPGGFGAQGPK.[G]	1xPhospho [S/Y]		0.00141125	0.000428664	1	1	2	P0DMV8	P0DMV8 [598-628]	0	3078.44	Not Found	Not Found	High	Not Found	n/a	n/a	High	n/a			0.0001442				0.0009387				24		K.ELEQVCNPIISGLYQGAGGPGPGGFGAQGPK.G	[598-628]
	FALSE	High	[K].NALESYAFNMK.[S]			0.00095603	0.000428664	1	2	4	P0DMV8	P0DMV8 [540-550]	0	1287.6	Not Found	High	High	High	n/a	High	High	High		0.0004281	0.0001442	0.003504		0.001193	0.0005042	0.04847		48	51	23	K.NALESYAFNMK.S	[540-550]
	FALSE	High	[K].FGDPVVQSDMK.[H]	1xOxidation [M10]		0.00148564	0.000428664	1	1	1	P0DMV8	P0DMV8 [78-88]	0	1238.57	Not Found	High	Not Found	Not Found	n/a	High	n/a	n/a		0.0004281				0.001354				41			K.FGDPVVQSDMK.H	[78-88]
	FALSE	High	[K].LLQDFFNGR.[D]			0.00249817	0.000720161	1	1	2	P0DMV8	P0DMV8 [349-357]	0	1109.57	Not Found	High	Not Found	Not Found	n/a	High	Low	Low		0.0006494	0.08126	0.07734		0.002214	0.5707	0.3031		54	13	12	K.LLQDFFNGR.D	[349-357]
	FALSE	High	[R].LSKEEIER.[M]			0.00681017	0.00104315	1	2	1	P0DMV8	P0DMV8 [510-517]	1	1003.54	Not Found	Not Found	High	Not Found	n/a	n/a	High	n/a			0.001542				0.005811				39		R.LSKEEIER.M	[510-517]
	FALSE	High	[R].AMTKDNNLLGR.[F]			0.00681017	0.00104315	1	3	1	P0DMV8	P0DMV8 [448-458]	1	1232.64	Not Found	High	Not Found	Not Found	n/a	High	n/a	n/a		0.0009582				0.005675				22			R.AMTKDNNLLGR.F	[448-458]
	FALSE	High	[K].SAVEDEGLK.[G]			0.00741856	0.00109113	1	1	2	P0DMV8	P0DMV8 [551-559]	0	947.468	Not Found	High	High	Not Found	n/a	High	High	Medium		0.002318	0.001542	0.04602		0.01006	0.006274	0.1767		26	32	20	K.SAVEDEGLK.G	[551-559]
	FALSE	High	[K].DNNLLGR.[F]			0.0146888	0.00245905	1	3	1	P0DMV8	P0DMV8 [452-458]	0	801.421	Not Found	High	Not Found	Not Found	n/a	High	Medium	Medium		0.002503	0.01112	0.03658		0.01192	0.07523	0.1297		37	35	30	K.DNNLLGR.F	[452-458]
	FALSE	High	[R].TLSSSTQASLEIDSLFEGIDFYTSITR.[A]			0.0145393	0.00245905	1	1	1	P0DMV8	P0DMV8 [273-299]	0	2981.46	Not Found	High	Not Found	Not Found	n/a	High	n/a	n/a		0.002503				0.01183				9			R.TLSSSTQASLEIDSLFEGIDFYTSITR.A	[273-299]
	FALSE	High	[R].STLEPVEK.[A]			0.015786	0.00245905	1	3	2	P0DMV8	P0DMV8 [312-319]	0	902.483	Not Found	High	High	Not Found	n/a	High	High	n/a		0.002503	0.00943			0.01284	0.0594			40	40		R.STLEPVEK.A	[312-319]
	FALSE	High	[R].MVQEAEKYK.[A]			0.0183695	0.00294358	2	2	1	P11142; P0DMV8	P11142 [518-526]; P0DMV8 [518-526]	1	1125.56	Not Found	High	Not Found	Not Found	n/a	High	n/a	n/a		0.002556				0.01499				15			R.MVQEAEKYK.A	[518-526]
	FALSE	High	[K].YKAEDEVQR.[E]			0.0236639	0.00344596	1	2	1	P0DMV8	P0DMV8 [525-533]	1	1137.55	Not Found	Not Found	High	Not Found	n/a	n/a	High	n/a			0.003014				0.01854				36		K.YKAEDEVQR.E	[525-533]
	FALSE	High	[R].MVQEAEKYKAEDEVQR.[E]	1xOxidation [M1]		0.028121	0.00375827	1	1	1	P0DMV8	P0DMV8 [518-533]	2	1968.93	Not Found	High	Not Found	Not Found	n/a	High	n/a	n/a		0.003187				0.02352				33			R.MVQEAEKYKAEDEVQR.E	[518-533]
	FALSE	High	[R].FEELCSDLFR.[S]			0.0516999	0.00606845	1	3	1	P0DMV8	P0DMV8 [302-311]	0	1258.58	Not Found	High	Not Found	Not Found	n/a	High	n/a	n/a		0.004248				0.04704				25			R.FEELCSDLFR.S	[302-311]
	FALSE	High	[K].ITITNDK.[G]			0.0708621	0.007996	3	5	1	P54652; P11142; P0DMV8	P54652 [504-510]; P11142 [501-507]; P0DMV8 [501-507]	0	804.446	Not Found	High	Not Found	Not Found	n/a	High	n/a	Low		0.006407		0.1637		0.06903		0.5186		55		20	K.ITITNDK.G	[501-507]
FALSE	High	Master Protein	Q9P2R3	Rabankyrin-5 OS=Homo sapiens GN=ANKFY1 PE=1 SV=2	0	202.102	42	35	124	35	1	1169	128.3	6.1	464	1241	1352	86	cell organization and biogenesis;regulation of biological process;transport	cytoplasm;cytosol;endosome;membrane	metal ion binding;protein binding	Pf00023, Pf00651, Pf01363, Pf07707, Pf12796, Pf13606, Pf13637, Pf13857	51479	ENSG00000185722.16	ANKFY1	17			High	High	High	High	Acetyl [N-Term]; Phospho [S448(100); T740(100); T993(100)]
	Checked	Confidence	Annotated Sequence	Modifications	Modifications in Master Proteins	Qvality PEP	Qvality q-value	# Protein Groups	# Proteins	# PSMs	Master Protein Accessions	Positions in Master Proteins	# Missed Cleavages	Theo. MH+ [Da]	Found in Sample: [S1] F1: Sample	Found in Sample: [S2] F2: Sample	Found in Sample: [S3] F3: Sample	Found in Sample: [S4] F4: Sample	Confidence (by Search Engine): A4 Mascot	Confidence (by Search Engine): B4 Mascot	Confidence (by Search Engine): C4 Mascot	Confidence (by Search Engine): D4 Mascot	Percolator q-Value (by Search Engine): A4 Mascot	Percolator q-Value (by Search Engine): B4 Mascot	Percolator q-Value (by Search Engine): C4 Mascot	Percolator q-Value (by Search Engine): D4 Mascot	Percolator PEP (by Search Engine): A4 Mascot	Percolator PEP (by Search Engine): B4 Mascot	Percolator PEP (by Search Engine): C4 Mascot	Percolator PEP (by Search Engine): D4 Mascot	Ions Score (by Search Engine): A4 Mascot	Ions Score (by Search Engine): B4 Mascot	Ions Score (by Search Engine): C4 Mascot	Ions Score (by Search Engine): D4 Mascot	Sequence in Protein	Positions in Protein	Peptide Group Modifications in Protein
	FALSE	High	[K].ELDLSDANPEVTMTMLR.[W]			2.22291e-05	0	1	1	6	Q9P2R3	Q9P2R3 [103-119]	0	1934.92	High	High	High	High	High	High	High	High	0	0	0	0.002115	0.004013	4.197e-05	6.085e-07	0.02468	31	81	87	21	K.ELDLSDANPEVTMTMLR.W	[103-119]
	FALSE	High	[K].LTPLHLAVQAGSEIIVR.[N]			8.14041e-05	0	1	1	10	Q9P2R3	Q9P2R3 [907-923]	0	1817.06	High	High	High	Not Found	High	High	High	Medium	0	0	0	0.02501	1.676e-05	0.0001907	9.225e-07	0.08414	52	43	79	14	K.LTPLHLAVQAGSEIIVR.N	[907-923]
	FALSE	High	[R].RLESIATTLVSHK.[A]			0.00013349	0	1	1	3	Q9P2R3	Q9P2R3 [267-279]	1	1454.83	Not Found	High	High	Not Found	n/a	High	High	n/a		0	0			0.0001727	1.2e-05			42	52		R.RLESIATTLVSHK.A	[267-279]
	FALSE	High	[K].SALFLLEHQADINVR.[T]			2.10742e-05	0	1	1	3	Q9P2R3	Q9P2R3 [637-651]	0	1725.93	Not Found	High	High	Not Found	n/a	High	High	Low		0	0	0.2582		4.026e-05	4.728e-05	0.8287		88	62	7	K.SALFLLEHQADINVR.T	[637-651]
	FALSE	High	[R].QPGANGEGEEEAR.[D]			0.000144076	0	1	1	2	Q9P2R3	Q9P2R3 [756-768]	0	1343.58	Not Found	High	High	Not Found	n/a	High	High	n/a		0	0			0.000183	5.88e-06			78	71		R.QPGANGEGEEEAR.D	[756-768]
	FALSE	High	[K].NGAFVNAATLGAQETPLHLVALYSSK.[K]			1.64757e-07	0	1	1	3	Q9P2R3	Q9P2R3 [311-336]	0	2672.4	High	High	High	Not Found	High	High	High	n/a	0	0	0		1.135e-05	1.452e-05	9.083e-14		34	79	92		K.NGAFVNAATLGAQETPLHLVALYSSK.K	[311-336]
	FALSE	High	[K].EDFSSMSAQLLYK.[M]			0.000150877	0	1	1	3	Q9P2R3	Q9P2R3 [200-212]	0	1518.71	Not Found	High	High	High	n/a	High	High	High		0	0	0		0.0001893	2.655e-05	0.01395		85	85	26	K.EDFSSMSAQLLYK.M	[200-212]
	FALSE	High	[R].HGLANLTAELLQQGANPNLQTEEALPLPK.[E]			1.61169e-06	0	1	1	6	Q9P2R3	Q9P2R3 [501-529]	0	3080.64	High	High	High	Not Found	High	High	High	Low	0	0	0	0.0885	0.0004824	6.373e-05	1.482e-07	0.3301	15	81	74	2	R.HGLANLTAELLQQGANPNLQTEEALPLPK.E	[501-529]
	FALSE	High	[K].LNEADHNGDLALDLALSR.[R]			1.61353e-05	0	1	1	4	Q9P2R3	Q9P2R3 [249-266]	0	1936.97	High	High	High	High	High	High	High	High	0	0.0004281	0	0.002115	2.966e-09	0.001277	3.068e-06	0.03756	81	31	51	21	K.LNEADHNGDLALDLALSR.R	[249-266]
	FALSE	High	[R].LLAIVADLYEQEQYSDLK.[I]			8.88715e-05	0	1	1	5	Q9P2R3	Q9P2R3 [54-71]	0	2111.09	High	High	Not Found	Not Found	High	High	n/a	Low	0.005806	0		0.107	0.04533	0.0001261		0.3717	20	71		6	R.LLAIVADLYEQEQYSDLK.I	[54-71]
	FALSE	High	[R].LGVNNNQGVNIFNYQVATK.[Q]			4.37486e-06	0	1	1	4	Q9P2R3	Q9P2R3 [1070-1088]	0	2093.08	High	High	High	Not Found	High	High	High	n/a	0	0	0		7.897e-05	1.137e-05	4.699e-05		35	134	59		R.LGVNNNQGVNIFNYQVATK.Q	[1070-1088]
	FALSE	High	[K].ANALHATNNLQIIPDFSLK.[D]			6.44046e-05	0	1	1	7	Q9P2R3	Q9P2R3 [567-585]	0	2080.12	High	High	High	High	High	High	High	High	0	0.000198	0	0	1.688e-07	0.0003551	7.174e-05	0.001679	69	45	51	43	K.ANALHATNNLQIIPDFSLK.D	[567-585]
	FALSE	High	[R].TQDGETALQLAIR.[N]			0.000109373	0	1	1	4	Q9P2R3	Q9P2R3 [652-664]	0	1415.75	High	High	High	Not Found	High	High	High	n/a	0	0	0		0.004279	0.0001481	5.512e-06		33	79	78		R.TQDGETALQLAIR.N	[652-664]
	FALSE	High	[R].VLLTECTVDAEAFNLR.[G]	1xPhospho [T4(100)]	Q9P2R3 1xPhospho [T993(100)]	0.000105031	0	1	1	1	Q9P2R3	Q9P2R3 [990-1005]	0	1873.88	Not Found	Not Found	High	Not Found	Low	n/a	High	n/a	0.06858		0		0.3635		1.85e-06		3		66		R.VLLTECTVDAEAFNLR.G	[990-1005]	1xPhospho [T993(100)]
	FALSE	High	[R].KEDFSSMSAQLLYK.[M]			0.000410135	0.000146307	1	1	3	Q9P2R3	Q9P2R3 [199-212]	1	1646.81	Not Found	High	High	Not Found	n/a	High	High	n/a		0.0008054	0			0.003357	9.241e-05			44	67		R.KEDFSSMSAQLLYK.M	[199-212]
	FALSE	High	[R].GQSPLHILGQYGK.[E]			0.000219017	0.000146307	1	1	4	Q9P2R3	Q9P2R3 [1006-1018]	0	1397.75	Not Found	High	High	Not Found	n/a	High	High	n/a		0.000198	0			0.0004323	1.614e-05			52	49		R.GQSPLHILGQYGK.E	[1006-1018]
	FALSE	High	[R].LESIATTLVSHK.[A]			0.000490995	0.000146307	1	1	3	Q9P2R3	Q9P2R3 [268-279]	0	1298.73	Not Found	High	High	Not Found	n/a	High	High	n/a		0.000348	0			0.0007704	0.0001387			53	42		R.LESIATTLVSHK.A	[268-279]
	FALSE	High	[R].SDSWSLANLSSTK.[E]			0.00032908	0.000146307	1	1	3	Q9P2R3	Q9P2R3 [90-102]	0	1395.68	High	High	High	Not Found	High	High	High	Low	0	0.000198	0	0.0885	5.12e-05	0.0005492	5.309e-05	0.3177	83	46	70	5	R.SDSWSLANLSSTK.E	[90-102]
	FALSE	High	[R].GDLFAATFLIK.[N]			0.000511563	0.000146307	1	1	4	Q9P2R3	Q9P2R3 [300-310]	0	1195.67	High	High	High	High	High	High	High	High	0.004135	0.000348	0	0	0.02414	0.0008052	0.0001519	0.005691	44	46	46	43	R.GDLFAATFLIK.N	[300-310]
	FALSE	High	[K].ESSSESFISR.[L]			0.000217765	0.000146307	1	1	2	Q9P2R3	Q9P2R3 [44-53]	0	1128.52	Not Found	High	High	Not Found	Medium	High	High	n/a	0.01732	0.000198	0		0.1117	0.0002488	0.0002546		10	61	51		K.ESSSESFISR.L	[44-53]
	FALSE	High	[K].ELDLSDANPEVTMTMLR.[W]	1xOxidation [M]		0.000507354	0.000146307	1	1	10	Q9P2R3	Q9P2R3 [103-119]	0	1950.91	High	High	High	Not Found	High	High	High	n/a	0	0.001039	0.0004632		9.935e-05	0.005987	0.003348		46	25	36		K.ELDLSDANPEVTMTMLR.W	[103-119]
	FALSE	High	[K].GVMSLVNVR.[N]	1xOxidation [M3]		0.00138215	0.000428664	1	1	1	Q9P2R3	Q9P2R3 [157-165]	0	990.54	Not Found	Not Found	High	Not Found	n/a	n/a	High	n/a			0.0001442				0.0009108				66		K.GVMSLVNVR.N	[157-165]
	FALSE	High	[K].GVMSLVNVR.[N]			0.00159538	0.000428664	1	1	3	Q9P2R3	Q9P2R3 [157-165]	0	974.545	High	High	High	Not Found	High	High	High	n/a	0.004913	0.0008838	0.0001442		0.02585	0.003887	0.001126		22	38	53		K.GVMSLVNVR.N	[157-165]
	FALSE	High	[K].HSADVMSEMAQIAEALLQAGANPNMQDSK.[G]	1xOxidation [M]		0.00120399	0.000428664	1	1	11	Q9P2R3	Q9P2R3 [338-366]	0	3073.4	High	High	High	Not Found	High	High	High	n/a	0.005806	0.0007173	0.0001442		0.04719	0.002998	0.0007364		6	20	24		K.HSADVMSEMAQIAEALLQAGANPNMQDSK.G	[338-366]
	FALSE	High	[R].GADMSVPDEK.[G]			0.00141972	0.000428664	1	1	1	Q9P2R3	Q9P2R3 [678-687]	0	1048.46	High	Not Found	Not Found	Not Found	High	n/a	n/a	n/a	0				0.0008195				40				R.GADMSVPDEK.G	[678-687]
	FALSE	High	[M].AEEEVAKLEK.[H]	1xAcetyl [N-Term]	Q9P2R3 1xAcetyl [N-Term]	0.00241762	0.000686842	1	1	2	Q9P2R3	Q9P2R3 [2-11]	1	1187.62	Not Found	High	High	Not Found	Low	High	High	n/a	0.1603	0.0007173	0.0002786		0.827	0.002544	0.001958		8	56	56		M.AEEEVAKLEK.H	[2-11]	1xAcetyl [N-Term]
	FALSE	High	[K].EAASLTSLADSVHLQTPLHMAIAYNHPDVVSVILEQK.[A]			0.00279376	0.000720161	1	1	1	Q9P2R3	Q9P2R3 [530-566]	0	3998.07	Not Found	Not Found	High	Not Found	n/a	n/a	High	n/a			0.000381				0.002328				1		K.EAASLTSLADSVHLQTPLHMAIAYNHPDVVSVILEQK.A	[530-566]
	FALSE	High	[K].EDFSSMSAQLLYK.[M]	1xOxidation [M6]		0.00460165	0.000841204	1	1	2	Q9P2R3	Q9P2R3 [200-212]	0	1534.71	Not Found	High	High	Not Found	n/a	High	High	n/a		0.002503	0.0004632			0.01362	0.004021			20	36		K.EDFSSMSAQLLYK.M	[200-212]
	FALSE	High	[R].WIYTDELEFREDDVFLTELMK.[L]			0.00530582	0.000921048	1	1	1	Q9P2R3	Q9P2R3 [120-140]	1	2692.29	Not Found	High	Not Found	Not Found	n/a	High	n/a	n/a		0.0008838				0.004486				15			R.WIYTDELEFREDDVFLTELMK.L	[120-140]
	FALSE	High	[R].AIDENNEPTACFLIR.[S]	1xPhospho [T9(100)]	Q9P2R3 1xPhospho [T740(100)]	0.0101304	0.00157781	1	1	1	Q9P2R3	Q9P2R3 [732-746]	0	1785.79	Not Found	Not Found	High	Not Found	Low	Medium	High	n/a	0.1027	0.01608	0.001618		0.5317	0.1734	0.008313		9	9	30		R.AIDENNEPTACFLIR.S	[732-746]	1xPhospho [T740(100)]
	FALSE	High	[R].FQLQLLR.[E]			0.0101304	0.00157781	1	1	1	Q9P2R3	Q9P2R3 [145-151]	0	917.557	Not Found	High	Not Found	Not Found	Low	High	Medium	Low	0.06858	0.001681	0.01188	0.19	0.3658	0.008297	0.08276	0.554	46	34	39	10	R.FQLQLLR.E	[145-151]
	FALSE	High	[R].LLDMLSK.[E]			0.013608	0.00243857	1	1	1	Q9P2R3	Q9P2R3 [1094-1100]	0	819.464	Not Found	High	Not Found	Not Found	Low	High	n/a	Low	0.08871	0.002471		0.3212	0.4856	0.01103		0.8922	12	33		15	R.LLDMLSK.E	[1094-1100]
	FALSE	High	[R].GSHTDAPDTATGNCLLQR.[A]	1xPhospho [S2(100)]	Q9P2R3 1xPhospho [S448(100)]	0.0185648	0.00294358	1	1	1	Q9P2R3	Q9P2R3 [447-464]	0	1936.82	Not Found	High	Not Found	Not Found	n/a	High	Low	n/a		0.002556	0.08578			0.01513	0.5876			27	4		R.GSHTDAPDTATGNCLLQR.A	[447-464]	1xPhospho [S448(100)]
	FALSE	High	[R].NLLLAGAK.[V]			0.019474	0.00298648	1	1	2	Q9P2R3	Q9P2R3 [924-931]	0	799.504	Not Found	High	High	Not Found	Low	High	High	n/a	0.055	0.00262	0.00305		0.2964	0.01593	0.01945		20	28	27		R.NLLLAGAK.V	[924-931]
	FALSE	High	[K].SGWSLLHK.[G]			0.0221611	0.00320293	1	1	1	Q9P2R3	Q9P2R3 [288-295]	0	927.505	Not Found	High	Not Found	Not Found	n/a	High	n/a	n/a		0.002849				0.01818				37			K.SGWSLLHK.G	[288-295]
	FALSE	High	[K].HSADVMSEMAQIAEALLQAGANPNMQDSK.[G]			0.0265856	0.00358613	1	1	1	Q9P2R3	Q9P2R3 [338-366]	0	3057.41	Not Found	Not Found	High	Not Found	n/a	n/a	High	Medium			0.003113	0.04522			0.02069	0.141			11	9	K.HSADVMSEMAQIAEALLQAGANPNMQDSK.G	[338-366]
	FALSE	High	[K].ANALHATNNLQIIPDFSLKDSR.[D]			0.027963	0.00375827	1	1	1	Q9P2R3	Q9P2R3 [567-588]	1	2438.28	Not Found	Not Found	High	Not Found	n/a	n/a	High	n/a			0.003268				0.02173				14		K.ANALHATNNLQIIPDFSLKDSR.D	[567-588]
	FALSE	High	[K].FDLNKPVR.[V]			0.0372442	0.00431406	1	1	1	Q9P2R3	Q9P2R3 [1147-1154]	0	988.557	Not Found	High	Not Found	Not Found	n/a	High	Medium	n/a		0.0035	0.03963			0.03216	0.3212			29	35		K.FDLNKPVR.V	[1147-1154]
	FALSE	High	[K].ADVDMVDK.[S]			0.0591516	0.00710609	1	1	1	Q9P2R3	Q9P2R3 [280-287]	0	892.408	Not Found	Not Found	High	Not Found	n/a	Medium	High	n/a		0.01837	0.006317			0.1871	0.04282			27	29		K.ADVDMVDK.S	[280-287]
	FALSE	High	[R].GADMSVPDEK.[G]	1xOxidation [M4]		0.0933941	0.00999867	1	1	1	Q9P2R3	Q9P2R3 [678-687]	0	1064.46	Not Found	High	Not Found	Not Found	n/a	High	n/a	n/a		0.008299				0.09612				17			R.GADMSVPDEK.G	[678-687]
FALSE	High	Master Protein	Q7L014	Probable ATP-dependent RNA helicase DDX46 OS=Homo sapiens GN=DDX46 PE=1 SV=2	0	196.377	46	49	114	49	1	1031	117.3	9.29	224	1122	1397	49	metabolic process;regulation of biological process	cytoplasm;membrane;nucleus	catalytic activity;nucleotide binding;RNA binding	Pf00270, Pf00271	9879	ENSG00000145833.15	DDX46	5	Spliceosome		High	High	High	High	Phospho [Y480(100)]
	Checked	Confidence	Annotated Sequence	Modifications	Modifications in Master Proteins	Qvality PEP	Qvality q-value	# Protein Groups	# Proteins	# PSMs	Master Protein Accessions	Positions in Master Proteins	# Missed Cleavages	Theo. MH+ [Da]	Found in Sample: [S1] F1: Sample	Found in Sample: [S2] F2: Sample	Found in Sample: [S3] F3: Sample	Found in Sample: [S4] F4: Sample	Confidence (by Search Engine): A4 Mascot	Confidence (by Search Engine): B4 Mascot	Confidence (by Search Engine): C4 Mascot	Confidence (by Search Engine): D4 Mascot	Percolator q-Value (by Search Engine): A4 Mascot	Percolator q-Value (by Search Engine): B4 Mascot	Percolator q-Value (by Search Engine): C4 Mascot	Percolator q-Value (by Search Engine): D4 Mascot	Percolator PEP (by Search Engine): A4 Mascot	Percolator PEP (by Search Engine): B4 Mascot	Percolator PEP (by Search Engine): C4 Mascot	Percolator PEP (by Search Engine): D4 Mascot	Ions Score (by Search Engine): A4 Mascot	Ions Score (by Search Engine): B4 Mascot	Ions Score (by Search Engine): C4 Mascot	Ions Score (by Search Engine): D4 Mascot	Sequence in Protein	Positions in Protein	Peptide Group Modifications in Protein
	FALSE	High	[K].IYLAIESANELAVQK.[A]			2.18123e-05	0	1	1	4	Q7L014	Q7L014 [986-1000]	0	1661.91	Not Found	High	High	Not Found	n/a	High	High	Medium		0	0	0.03342		4.135e-05	3.05e-08	0.1278		86	79	10	K.IYLAIESANELAVQK.A	[986-1000]
	FALSE	High	[R].MIDMLAANSGR.[V]			7.60321e-05	0	1	1	2	Q7L014	Q7L014 [506-516]	0	1178.57	Not Found	High	High	Not Found	n/a	High	High	n/a		0.000198	0			0.0002736	7.693e-07			54	74		R.MIDMLAANSGR.V	[506-516]
	FALSE	High	[R].RILSKPIEVQVGGR.[S]			4.01077e-05	0	1	1	1	Q7L014	Q7L014 [573-586]	1	1551.93	Not Found	Not Found	High	Not Found	n/a	n/a	High	n/a			0				1.416e-07				51		R.RILSKPIEVQVGGR.S	[573-586]
	FALSE	High	[R].SLEEGEGPIAVIMTPTR.[E]	1xOxidation [M13]		9.49188e-05	0	1	1	1	Q7L014	Q7L014 [439-455]	0	1815.92	Not Found	Not Found	High	Not Found	Medium	n/a	High	n/a	0.01525		0		0.09292		1.401e-06		10		61		R.SLEEGEGPIAVIMTPTR.E	[439-455]
	FALSE	High	[R].SLEEGEGPIAVIMTPTR.[E]			8.34646e-06	0	1	1	6	Q7L014	Q7L014 [439-455]	0	1799.92	High	High	High	Not Found	High	High	High	n/a	0	0	0		3.289e-07	2.785e-05	2.385e-09		79	114	105		R.SLEEGEGPIAVIMTPTR.E	[439-455]
	FALSE	High	[K].GFKFDETEQALANER.[K]			8.6996e-06	0	1	1	3	Q7L014	Q7L014 [777-791]	1	1754.83	Not Found	High	High	Not Found	n/a	High	High	n/a		0	0.001542			1.977e-05	0.006342			118	26		K.GFKFDETEQALANER.K	[777-791]
	FALSE	High	[K].HGYEKPTPIQTQAIPAIMSGR.[D]			3.43258e-05	0	1	1	1	Q7L014	Q7L014 [390-410]	0	2295.19	Not Found	Not Found	High	Not Found	n/a	n/a	High	n/a			0				9.407e-08				57		K.HGYEKPTPIQTQAIPAIMSGR.D	[390-410]
	FALSE	High	[K].FDETEQALANER.[K]			8.8725e-05	0	1	1	1	Q7L014	Q7L014 [780-791]	0	1422.65	Not Found	High	Not Found	Not Found	n/a	High	Medium	n/a		0	0.01505			0.0001259	0.09832			82	17		K.FDETEQALANER.K	[780-791]
	FALSE	High	[R].YEEELEINDFPQTAR.[W]			0.000367554	0.000146307	1	1	3	Q7L014	Q7L014 [932-946]	0	1853.86	Not Found	High	High	Not Found	n/a	High	High	n/a		0.0004281	0.0001442			0.0009744	0.0004821			41	53		R.YEEELEINDFPQTAR.W	[932-946]
	FALSE	High	[R].KIYLAIESANELAVQK.[A]			0.000625831	0.000146307	1	1	2	Q7L014	Q7L014 [985-1000]	1	1790.01	Not Found	High	High	Not Found	n/a	High	High	n/a		0.000198	0			0.0005978	0.0002581			58	64		R.KIYLAIESANELAVQK.A	[985-1000]
	FALSE	High	[R].VTYVVLDEADR.[M]			0.000365602	0.000146307	1	1	1	Q7L014	Q7L014 [523-533]	0	1279.65	Not Found	Not Found	High	Not Found	n/a	n/a	High	n/a			0				6.972e-05				48		R.VTYVVLDEADR.M	[523-533]
	FALSE	High	[K].RYEEELEINDFPQTAR.[W]			0.000266258	0.000146307	1	1	2	Q7L014	Q7L014 [931-946]	1	2009.96	Not Found	High	High	Not Found	n/a	High	High	n/a		0.000198	0.0001442			0.0002904	0.0008842			49	53		K.RYEEELEINDFPQTAR.W	[931-946]
	FALSE	High	[K].MSQEEVNVFR.[L]			0.000614856	0.000146307	1	1	2	Q7L014	Q7L014 [345-354]	0	1238.58	Not Found	High	High	Not Found	n/a	High	High	n/a		0.000348	0			0.0008199	0.0002223			37	55		K.MSQEEVNVFR.L	[345-354]
	FALSE	High	[R].ISEYSEAAITIR.[G]			0.000233708	0.000146307	1	1	2	Q7L014	Q7L014 [958-969]	0	1352.71	Not Found	High	High	Not Found	n/a	High	High	n/a		0.000198	0.000381			0.0002624	0.002191			62	42		R.ISEYSEAAITIR.G	[958-969]
	FALSE	High	[R].ILSKPIEVQVGGR.[S]			0.000374849	0.000146307	1	1	3	Q7L014	Q7L014 [574-586]	0	1395.83	Not Found	High	High	Not Found	n/a	High	High	n/a		0.0008838	0			0.00386	7.412e-05			27	59		R.ILSKPIEVQVGGR.S	[574-586]
	FALSE	High	[K].LLVATSVAAR.[G]			0.00032908	0.000146307	1	1	2	Q7L014	Q7L014 [672-681]	0	1000.61	Not Found	High	High	Not Found	n/a	High	High	n/a		0.000198	0			0.0003437	0.000135			55	56		K.LLVATSVAAR.G	[672-681]
	FALSE	High	[K].LNYVPLEKQEEER.[Q]			0.000403292	0.000146307	1	1	1	Q7L014	Q7L014 [908-920]	1	1646.84	Not Found	Not Found	High	Not Found	n/a	n/a	High	n/a			0				8.869e-05				35		K.LNYVPLEKQEEER.Q	[908-920]
	FALSE	High	[R].MFDMGFEPQVMR.[I]			0.000219647	0.000146307	1	1	5	Q7L014	Q7L014 [534-545]	0	1487.65	High	High	High	High	High	High	High	High	0.006502	0.000198	0	0	0.05917	0.0002505	2.108e-05	0.002628	21	63	50	30	R.MFDMGFEPQVMR.I	[534-545]
	FALSE	High	[R].MFDMGFEPQVMR.[I]	1xOxidation [M]		0.000341587	0.000146307	1	1	5	Q7L014	Q7L014 [534-545]	0	1503.64	Not Found	High	High	Not Found	n/a	High	High	n/a		0.000198	0.0001442			0.0003545	0.0003446			42	48		R.MFDMGFEPQVMR.I	[534-545]
	FALSE	High	[K].DAGNFDQNKLEEEMR.[K]			0.000338106	0.000146307	1	1	2	Q7L014	Q7L014 [147-161]	1	1795.79	Not Found	High	High	Not Found	n/a	High	High	n/a		0.000198	0			0.0003515	0.000187			38	20		K.DAGNFDQNKLEEEMR.K	[147-161]
	FALSE	High	[K].AMENIGELKK.[E]			0.000370843	0.000146307	1	1	3	Q7L014	Q7L014 [178-187]	1	1132.6	Not Found	High	High	Not Found	n/a	High	High	n/a		0.000198	0.001542			0.0004287	0.00461			42	47		K.AMENIGELKK.E	[178-187]
	FALSE	High	[R].SVVCSDVEQQVIVIEEEKK.[F]	1xPhospho [S1(99.3)]	Q7L014 1xPhospho [S587(99.3)]	0.000687748	0.000284703	1	1	4	Q7L014	Q7L014 [587-605]	1	2241.07	Not Found	Not Found	High	Not Found	n/a	n/a	High	n/a			0				0.0002763				29		R.SVVCSDVEQQVIVIEEEKK.F	[587-605]	1xPhospho [S587(99.3)]
	FALSE	High	[K].NLGIESQDVMQQATNAILR.[G]			0.00071172	0.000284703	1	1	5	Q7L014	Q7L014 [864-882]	0	2101.07	High	High	High	Not Found	High	High	High	n/a	0.0006036	0.000348	0		0.004973	0.0007947	0.0002954		31	40	50		K.NLGIESQDVMQQATNAILR.G	[864-882]
	FALSE	High	[K].ALELSGTAVPPDLEK.[L]			0.000805426	0.00038936	1	1	4	Q7L014	Q7L014 [737-751]	0	1539.83	Not Found	High	High	Not Found	n/a	High	High	n/a		0.000348	0.0001442			0.0007709	0.0003723			43	48		K.ALELSGTAVPPDLEK.L	[737-751]
	FALSE	High	[R].VVCVYGGTGISEQIAELKR.[G]	1xPhospho [Y5(100)]	Q7L014 1xPhospho [Y480(100)]	0.00168928	0.000428664	1	1	2	Q7L014	Q7L014 [476-494]	1	2102.04	Not Found	Not Found	High	Not Found	n/a	n/a	High	n/a			0.0001442				0.001219				27		R.VVCVYGGTGISEQIAELKR.G	[476-494]	1xPhospho [Y480(100)]
	FALSE	High	[K].TIAEQLAEK.[I]			0.00138625	0.000428664	1	1	1	Q7L014	Q7L014 [895-903]	0	1002.55	Not Found	High	Not Found	Not Found	n/a	High	n/a	n/a		0.0004281				0.001266				42			K.TIAEQLAEK.I	[895-903]
	FALSE	High	[K].TIAFLLPMFR.[H]			0.00108554	0.000428664	1	1	6	Q7L014	Q7L014 [423-432]	0	1208.69	High	High	High	High	High	High	High	High	0	0.0004281	0.0001442	0.003504	0.002607	0.001224	0.000624	0.04456	39	45	42	18	K.TIAFLLPMFR.H	[423-432]
	FALSE	High	[K].NFYVEVPELAK.[M]			0.00169472	0.000428664	1	1	4	Q7L014	Q7L014 [334-344]	0	1308.68	High	High	High	Not Found	High	High	High	n/a	0	0.0008838	0.0001442		0.003961	0.004612	0.001222		39	33	44		K.NFYVEVPELAK.M	[334-344]
	FALSE	High	[R].LEMEGITVK.[G]			0.00121413	0.000428664	1	1	3	Q7L014	Q7L014 [355-363]	0	1019.54	Not Found	High	High	High	n/a	High	High	High		0.0004281	0.001542	0		0.001116	0.006138	0.01093		50	56	36	R.LEMEGITVK.G	[355-363]
	FALSE	High	[R].MIDMLAANSGR.[V]	1xOxidation [M1]		0.00240019	0.000686842	1	1	1	Q7L014	Q7L014 [506-516]	0	1194.56	Not Found	Not Found	High	Not Found	n/a	n/a	High	n/a			0.0002786				0.00194				33		R.MIDMLAANSGR.V	[506-516]
	FALSE	High	[K].LNYVPLEK.[Q]			0.00232376	0.000686842	1	1	2	Q7L014	Q7L014 [908-915]	0	975.551	Not Found	High	High	Not Found	n/a	High	High	n/a		0.001134	0.0002786			0.00671	0.001861			46	56		K.LNYVPLEK.Q	[908-915]
	FALSE	High	[K].VVTVVTTK.[K]			0.00257278	0.000720161	1	1	2	Q7L014	Q7L014 [264-271]	0	846.529	Not Found	High	High	Not Found	Low	High	High	n/a	0.05248	0.0007173	0.000381		0.2837	0.002967	0.00211		15	54	57		K.VVTVVTTK.K	[264-271]
	FALSE	High	[K].TIAFLLPMFR.[H]	1xOxidation [M8]		0.00286933	0.000720161	1	1	1	Q7L014	Q7L014 [423-432]	0	1224.68	Not Found	Not Found	High	Not Found	Low	Medium	High	n/a	0.1569	0.01119	0.000381		0.8175	0.1291	0.00241		2	18	32		K.TIAFLLPMFR.H	[423-432]
	FALSE	High	[K].AMENIGELKK.[E]	1xOxidation [M2]		0.00281508	0.000720161	1	1	1	Q7L014	Q7L014 [178-187]	1	1148.6	Not Found	Not Found	High	Not Found	n/a	n/a	High	n/a			0.000381				0.002358				37		K.AMENIGELKK.E	[178-187]
	FALSE	High	[K].DMAAPGTSSVPAPTAGNAEKLEIAK.[R]			0.0040952	0.000781629	1	1	1	Q7L014	Q7L014 [829-853]	1	2426.22	Not Found	Not Found	High	Not Found	n/a	n/a	High	n/a			0.0004632				0.003567				19		K.DMAAPGTSSVPAPTAGNAEKLEIAK.R	[829-853]
	FALSE	High	[R].ASYPCMSLHGGIDQYDRDSIINDFK.[N]	1xPhospho [S/Y]		0.00387637	0.000781629	1	1	3	Q7L014	Q7L014 [642-666]	1	2925.26	Not Found	High	High	Not Found	n/a	High	High	n/a		0.0008054	0.001761			0.003352	0.009481			16	7		R.ASYPCMSLHGGIDQYDRDSIINDFK.N	[642-666]
	FALSE	High	[K].DAGNFDQNKLEEEMRK.[R]			0.00489478	0.000841204	1	1	1	Q7L014	Q7L014 [147-162]	2	1923.89	Not Found	High	Not Found	Not Found	n/a	High	n/a	n/a		0.0008838				0.004162				19			K.DAGNFDQNKLEEEMRK.R	[147-162]
	FALSE	High	[R].LIKEELIR.[L]			0.00491658	0.000841204	1	1	1	Q7L014	Q7L014 [1008-1015]	1	1013.64	Not Found	High	Not Found	Not Found	n/a	High	Low	n/a		0.0008838	0.07595			0.004184	0.5485			39	18		R.LIKEELIR.L	[1008-1015]
	FALSE	High	[R].KNFYVEVPELAK.[M]			0.00450222	0.000841204	1	1	1	Q7L014	Q7L014 [333-344]	1	1436.78	Not Found	Not Found	High	Not Found	n/a	n/a	High	n/a			0.0004632				0.003927				26		R.KNFYVEVPELAK.M	[333-344]
	FALSE	High	[R].VKDMAAPGTSSVPAPTAGNAEKLEIAK.[R]			0.00545198	0.000998538	1	1	1	Q7L014	Q7L014 [827-853]	2	2653.39	Not Found	Not Found	High	Not Found	n/a	n/a	High	n/a			0.001542				0.004733				12		R.VKDMAAPGTSSVPAPTAGNAEKLEIAK.R	[827-853]
	FALSE	High	[K].GYAYTFITEDQAR.[Y]			0.00617199	0.00104315	1	1	1	Q7L014	Q7L014 [717-729]	0	1534.72	Not Found	Not Found	High	Not Found	n/a	n/a	High	n/a			0.001542				0.005311				23		K.GYAYTFITEDQAR.Y	[717-729]
	FALSE	High	[R].GTYFPPGKEPK.[E]			0.0100805	0.00157781	1	1	1	Q7L014	Q7L014 [970-980]	1	1220.63	Not Found	Not Found	High	Not Found	n/a	n/a	High	n/a			0.001618				0.008278				18		R.GTYFPPGKEPK.E	[970-980]
	FALSE	High	[K].DMAAPGTSSVPAPTAGNAEK.[L]			0.0100805	0.00157781	1	1	1	Q7L014	Q7L014 [829-848]	0	1871.88	Not Found	Not Found	High	Not Found	n/a	n/a	High	n/a			0.001618				0.008292				25		K.DMAAPGTSSVPAPTAGNAEK.L	[829-848]
	FALSE	High	[R].KLLEPVDHGK.[I]			0.0138872	0.00243857	1	1	2	Q7L014	Q7L014 [316-325]	1	1135.65	Not Found	High	High	Not Found	n/a	High	High	n/a		0.002471	0.007032			0.0113	0.05121			18	23		R.KLLEPVDHGK.I	[316-325]
	FALSE	High	[R].VTYVVLDEADRMFDMGFEPQVMR.[I]			0.0134027	0.00243857	1	1	1	Q7L014	Q7L014 [523-545]	1	2748.28	Not Found	High	Not Found	Not Found	n/a	High	n/a	n/a		0.002471				0.01089				2			R.VTYVVLDEADRMFDMGFEPQVMR.I	[523-545]
	FALSE	High	[R].QTVMFSATFPR.[A]			0.0168889	0.00278431	1	1	2	Q7L014	Q7L014 [555-565]	0	1284.64	Not Found	High	High	Not Found	n/a	High	High	n/a		0.002556	0.00975			0.01375	0.06898			20	11		R.QTVMFSATFPR.A	[555-565]
	FALSE	High	[R].LQNSYQPTNK.[G]			0.0179858	0.00289312	1	1	2	Q7L014	Q7L014 [1016-1025]	0	1192.6	Not Found	High	High	Not Found	n/a	High	High	n/a		0.003006	0.002688			0.01923	0.0143			30	31		R.LQNSYQPTNK.G	[1016-1025]
	FALSE	High	[R].YAGDIIK.[A]			0.0191654	0.00298648	1	1	2	Q7L014	Q7L014 [730-736]	0	779.43	Not Found	High	High	Not Found	n/a	High	High	n/a		0.00262	0.006398			0.0156	0.04632			37	35		R.YAGDIIK.A	[730-736]
	FALSE	High	[R].AMEALAR.[R]			0.0226495	0.00326577	1	1	1	Q7L014	Q7L014 [566-572]	0	761.397	Not Found	High	Not Found	Not Found	n/a	High	n/a	n/a		0.002935				0.0186				38			R.AMEALAR.R	[566-572]
	FALSE	High	[K].IEYEPFR.[K]			0.0248683	0.00352653	1	1	1	Q7L014	Q7L014 [326-332]	0	953.473	Not Found	Not Found	High	Not Found	n/a	Medium	High	n/a		0.01102	0.00305			0.122	0.01944			32	36		K.IEYEPFR.K	[326-332]
	FALSE	High	[R].ELALQITK.[E]			0.0376803	0.00431406	1	1	1	Q7L014	Q7L014 [456-463]	0	915.551	Not Found	Not Found	High	Not Found	n/a	n/a	High	n/a			0.004175				0.02858				35		R.ELALQITK.E	[456-463]
	FALSE	High	[R].RVTYVVLDEADR.[M]			0.0457059	0.00543059	1	1	1	Q7L014	Q7L014 [522-533]	1	1435.75	Not Found	Not Found	High	Not Found	n/a	Low	High	n/a		0.1722	0.00532			0.8494	0.03404			12	34		R.RVTYVVLDEADR.M	[522-533]
	FALSE	High	[K].LNYVPLEKQEEERQDGGQNESFK.[R]			0.0557917	0.00672778	1	1	1	Q7L014	Q7L014 [908-930]	2	2737.31	Not Found	Not Found	High	Not Found	n/a	n/a	High	n/a			0.005778				0.04065				14		K.LNYVPLEKQEEERQDGGQNESFK.R	[908-930]
	FALSE	High	[R].VKDMAAPGTSSVPAPTAGNAEK.[L]			0.0668587	0.00784801	1	1	1	Q7L014	Q7L014 [827-848]	1	2099.04	Not Found	Not Found	High	Not Found	n/a	Low	High	n/a		0.216	0.006713			0.9196	0.04768			3	7		R.VKDMAAPGTSSVPAPTAGNAEK.L	[827-848]
FALSE	High	Master Protein	Q14204	Cytoplasmic dynein 1 heavy chain 1 OS=Homo sapiens GN=DYNC1H1 PE=1 SV=5	0	195.26	21	67	95	67	1	4646	532.1	6.4	54	713	866		cell division;cell organization and biogenesis;cellular component movement;regulation of biological process;transport	cytoplasm;cytoskeleton;cytosol;extracellular;membrane;organelle lumen	catalytic activity;motor activity;nucleotide binding;protein binding;RNA binding	Pf00769, Pf03028, Pf03915, Pf04156, Pf07246, Pf07728, Pf08385, Pf08393, Pf12774, Pf12775, Pf12777, Pf12780, Pf12781, Pf13173, Pf13207, Pf13401	1778	ENSG00000197102.10	DYNC1H1	14	Phagosome; Salmonella infection; Vasopressin-regulated water reabsorption		High	High	High	Not Found
	Checked	Confidence	Annotated Sequence	Modifications	Modifications in Master Proteins	Qvality PEP	Qvality q-value	# Protein Groups	# Proteins	# PSMs	Master Protein Accessions	Positions in Master Proteins	# Missed Cleavages	Theo. MH+ [Da]	Found in Sample: [S1] F1: Sample	Found in Sample: [S2] F2: Sample	Found in Sample: [S3] F3: Sample	Found in Sample: [S4] F4: Sample	Confidence (by Search Engine): A4 Mascot	Confidence (by Search Engine): B4 Mascot	Confidence (by Search Engine): C4 Mascot	Confidence (by Search Engine): D4 Mascot	Percolator q-Value (by Search Engine): A4 Mascot	Percolator q-Value (by Search Engine): B4 Mascot	Percolator q-Value (by Search Engine): C4 Mascot	Percolator q-Value (by Search Engine): D4 Mascot	Percolator PEP (by Search Engine): A4 Mascot	Percolator PEP (by Search Engine): B4 Mascot	Percolator PEP (by Search Engine): C4 Mascot	Percolator PEP (by Search Engine): D4 Mascot	Ions Score (by Search Engine): A4 Mascot	Ions Score (by Search Engine): B4 Mascot	Ions Score (by Search Engine): C4 Mascot	Ions Score (by Search Engine): D4 Mascot	Sequence in Protein	Positions in Protein	Peptide Group Modifications in Protein
	FALSE	High	[K].LSLSNAISTALPLTQLR.[W]			0.000146091	0	1	1	3	Q14204	Q14204 [4575-4591]	0	1798.04	High	High	High	Not Found	High	High	High	n/a	0.006502	0.002503	0		0.0619	0.01297	4.7e-06		2	31	66		K.LSLSNAISTALPLTQLR.W	[4575-4591]
	FALSE	High	[K].QALETVNDYNPLMK.[D]			6.77368e-05	0	1	1	1	Q14204	Q14204 [324-337]	0	1635.8	Not Found	Not Found	High	Not Found	n/a	n/a	High	n/a			0				5.66e-07				71		K.QALETVNDYNPLMK.D	[324-337]
	FALSE	High	[R].KLVPLLLEDGGEAPAALEAALEEK.[S]			3.58885e-05	0	1	1	3	Q14204	Q14204 [36-59]	1	2476.35	High	High	High	Not Found	High	High	High	n/a	0	0	0		1.843e-05	0.0001874	1.057e-07		46	57	67		R.KLVPLLLEDGGEAPAALEAALEEK.S	[36-59]
	FALSE	High	[R].HVPVVYVDYPGPASLTQIYGTFNR.[A]			0.000140986	0	1	1	1	Q14204	Q14204 [2730-2753]	0	2693.37	Not Found	Not Found	High	Not Found	n/a	n/a	High	n/a			0				4.229e-06				44		R.HVPVVYVDYPGPASLTQIYGTFNR.A	[2730-2753]
	FALSE	High	[R].EWTDGLFTHVLR.[K]			0.000142083	0	1	1	3	Q14204	Q14204 [2274-2285]	0	1473.75	High	High	High	Not Found	High	High	High	n/a	0.002668	0	0.0001442		0.01029	0.0001809	0.0006406		1	40	21		R.EWTDGLFTHVLR.K	[2274-2285]
	FALSE	High	[K].SPLVMDVLNIQGVQR.[S]			8.34563e-05	0	1	1	1	Q14204	Q14204 [1585-1599]	0	1668.91	Not Found	High	Not Found	Not Found	n/a	High	Medium	n/a		0	0.04894			0.0001202	0.3973			89	6		K.SPLVMDVLNIQGVQR.S	[1585-1599]
	FALSE	High	[R].VLLTTQGVDMISK.[M]			0.000155782	0	1	1	2	Q14204	Q14204 [4330-4342]	0	1404.78	Not Found	High	High	Not Found	n/a	High	High	n/a		0.000348	0			0.0007408	5.679e-06			47	67		R.VLLTTQGVDMISK.M	[4330-4342]
	FALSE	High	[K].VLQLYQITQINHGLMMVGPSGSGK.[S]			0.000373506	0.000146307	1	1	1	Q14204	Q14204 [2207-2230]	0	2571.34	Not Found	High	Not Found	Not Found	n/a	High	Medium	n/a		0.000198	0.0241			0.0003818	0.1804			28	5		K.VLQLYQITQINHGLMMVGPSGSGK.S	[2207-2230]
	FALSE	High	[K].YTGEDFDEDLR.[T]			0.000612152	0.000146307	1	1	1	Q14204	Q14204 [2967-2977]	0	1359.57	Not Found	Not Found	High	Not Found	n/a	n/a	High	n/a			0				0.0002197				37		K.YTGEDFDEDLR.T	[2967-2977]
	FALSE	High	[K].GTVGEPTYDAEFQHFLR.[G]			0.000199291	0.000146307	1	1	1	Q14204	Q14204 [3894-3910]	0	1966.93	Not Found	Not Found	High	Not Found	n/a	n/a	High	n/a			0				1.205e-05				50		K.GTVGEPTYDAEFQHFLR.G	[3894-3910]
	FALSE	High	[R].WTDENIDTVALK.[H]			0.000444448	0.000146307	1	1	1	Q14204	Q14204 [2845-2856]	0	1404.7	Not Found	High	Not Found	Not Found	n/a	High	Low	n/a		0.000198	0.05009			0.0004425	0.408			46	2		R.WTDENIDTVALK.H	[2845-2856]
	FALSE	High	[K].SLLQALNEVK.[G]			0.000608124	0.000146307	1	1	2	Q14204	Q14204 [3748-3757]	0	1114.65	Not Found	High	High	Not Found	n/a	High	High	n/a		0.000198	0.0004632			0.0005824	0.003577			44	42		K.SLLQALNEVK.G	[3748-3757]
	FALSE	High	[R].VDNEFDQR.[L]			0.000313112	0.000146307	1	1	1	Q14204	Q14204 [4256-4263]	0	1022.45	Not Found	Not Found	High	Not Found	n/a	n/a	High	n/a			0				4.643e-05				65		R.VDNEFDQR.L	[4256-4263]
	FALSE	High	[R].IQGLTVEQAEAVVR.[L]			0.000543572	0.000146307	1	1	1	Q14204	Q14204 [3924-3937]	0	1512.84	Not Found	High	Not Found	Not Found	n/a	High	n/a	n/a		0.000198				0.0005267				55			R.IQGLTVEQAEAVVR.L	[3924-3937]
	FALSE	High	[K].INEWLTLVEK.[E]			0.000587221	0.000146307	1	1	2	Q14204	Q14204 [1698-1707]	0	1244.69	Not Found	High	High	Not Found	n/a	High	High	n/a		0.0006494	0			0.002076	0.0002018			29	50		K.INEWLTLVEK.E	[1698-1707]
	FALSE	High	[R].TYAEPLTAAMVEFYTMSQER.[F]			0.00039298	0.000146307	1	1	2	Q14204	Q14204 [2764-2783]	0	2338.07	High	High	Not Found	Not Found	High	High	n/a	n/a	0.00531	0.000198			0.02771	0.0003984			13	44			R.TYAEPLTAAMVEFYTMSQER.F	[2764-2783]
	FALSE	High	[R].TTDLLTDWEK.[T]			0.000658819	0.000146307	1	1	2	Q14204	Q14204 [1254-1263]	0	1221.6	Not Found	High	High	Not Found	n/a	High	High	n/a		0.001681	0			0.008491	0.0002547			25	36		R.TTDLLTDWEK.T	[1254-1263]
	FALSE	High	[R].FTQDTQPHYIYSPR.[E]			0.000396617	0.000146307	1	1	2	Q14204	Q14204 [2784-2797]	0	1752.83	Not Found	High	High	Not Found	n/a	High	High	n/a		0.000198	0			0.0004012	0.0002532			20	27		R.FTQDTQPHYIYSPR.E	[2784-2797]
	FALSE	High	[R].EVWNTYELDLVNYQNK.[C]			0.000256804	0.000146307	1	1	1	Q14204	Q14204 [1468-1483]	0	2027.97	Not Found	High	Not Found	Not Found	n/a	High	Medium	n/a		0.000198	0.0362			0.0002823	0.3004			44	3		R.EVWNTYELDLVNYQNK.C	[1468-1483]
	FALSE	High	[R].FGNPLLVQDVESYDPVLNPVLNR.[E]			0.000844976	0.00038936	1	1	4	Q14204	Q14204 [3629-3651]	0	2598.36	High	High	High	Not Found	High	High	High	n/a	0	0.0008838	0.0001442		0.002638	0.004018	0.0004057		21	29	43		R.FGNPLLVQDVESYDPVLNPVLNR.E	[3629-3651]
	FALSE	High	[K].VAAPDVVVPTLDTVR.[H]			0.000830845	0.00038936	1	1	1	Q14204	Q14204 [2562-2576]	0	1551.87	Not Found	Not Found	High	Not Found	n/a	n/a	High	n/a			0.0001442				0.0003927				29		K.VAAPDVVVPTLDTVR.H	[2562-2576]
	FALSE	High	[R].QNLDALLNQLK.[S]			0.000735048	0.00038936	1	1	1	Q14204	Q14204 [1361-1371]	0	1269.72	Not Found	Not Found	High	Not Found	n/a	n/a	High	n/a			0.0001442				0.0003128				47		R.QNLDALLNQLK.S	[1361-1371]
	FALSE	High	[R].GNEIVLSAGSTPR.[I]			0.000807345	0.00038936	1	1	2	Q14204	Q14204 [3911-3923]	0	1300.69	Not Found	High	High	Not Found	n/a	High	High	n/a		0.000348	0.006984			0.0007569	0.04995			43	11		R.GNEIVLSAGSTPR.I	[3911-3923]
	FALSE	High	[R].EYQTQLIQR.[V]			0.000773716	0.00038936	1	1	2	Q14204	Q14204 [603-611]	0	1178.62	Not Found	High	High	Not Found	n/a	High	High	n/a		0.0006494	0.0001442			0.002101	0.0003445			47	51		R.EYQTQLIQR.V	[603-611]
	FALSE	High	[R].IMFEVQDLK.[Y]			0.00159538	0.000428664	1	1	2	Q14204	Q14204 [2341-2349]	0	1122.59	Not Found	High	High	Not Found	n/a	High	High	n/a		0.0006494	0.0001442			0.002092	0.001124			43	51		R.IMFEVQDLK.Y	[2341-2349]
	FALSE	High	[K].LNTQEIFDDWAR.[K]			0.00139451	0.000428664	1	1	2	Q14204	Q14204 [693-704]	0	1507.72	Not Found	High	High	Not Found	n/a	High	High	n/a		0.0009582	0.0001442			0.004828	0.0009224			34	47		K.LNTQEIFDDWAR.K	[693-704]
	FALSE	High	[K].NYMSNPSYNYEIVNR.[A]			0.00140704	0.000428664	1	1	1	Q14204	Q14204 [3370-3384]	0	1863.83	Not Found	Not Found	High	Not Found	n/a	n/a	High	n/a			0.0001442				0.0009343				38		K.NYMSNPSYNYEIVNR.A	[3370-3384]
	FALSE	High	[K].MDLEKPNYIVPDYMPVVYDK.[L]			0.0010972	0.000428664	1	1	1	Q14204	Q14204 [3113-3132]	0	2429.18	Not Found	Not Found	High	Not Found	n/a	n/a	High	n/a			0.0001442				0.0006334				29		K.MDLEKPNYIVPDYMPVVYDK.L	[3113-3132]
	FALSE	High	[R].NVAQYNANHPDFPMQIEQLER.[Y]			0.00121753	0.000428664	1	1	2	Q14204	Q14204 [2468-2488]	0	2514.18	Not Found	High	High	Not Found	n/a	High	High	n/a		0.00054	0.0001442			0.001783	0.0007506			11	24		R.NVAQYNANHPDFPMQIEQLER.Y	[2468-2488]
	FALSE	High	[K].VAEVLFDAADANAIEEVNLAYENVK.[E]			0.00129983	0.000428664	1	1	1	Q14204	Q14204 [507-531]	0	2707.35	Not Found	High	Not Found	Not Found	n/a	High	n/a	n/a		0.0004281				0.001192				34			K.VAEVLFDAADANAIEEVNLAYENVK.E	[507-531]
	FALSE	High	[K].EALELTDTGLLSGSEER.[V]			0.00111502	0.000428664	1	1	1	Q14204	Q14204 [1302-1318]	0	1819.89	Not Found	Not Found	High	Not Found	n/a	n/a	High	n/a			0.0001442				0.0006513				39		K.EALELTDTGLLSGSEER.V	[1302-1318]
	FALSE	High	[R].LGGSPFGPAGTGK.[T]			0.00095603	0.000428664	1	1	1	Q14204	Q14204 [1900-1912]	0	1145.59	Not Found	Not Found	High	Not Found	n/a	n/a	High	n/a			0.0001442				0.0005031				34		R.LGGSPFGPAGTGK.T	[1900-1912]
	FALSE	High	[K].TLMAQSIYGGR.[V]			0.00190103	0.00050591	1	1	1	Q14204	Q14204 [4245-4255]	0	1196.61	Not Found	High	Not Found	Not Found	n/a	High	n/a	n/a		0.00054				0.00171				30			K.TLMAQSIYGGR.V	[4245-4255]
	FALSE	High	[K].RSELEEQQMHLNVGLR.[K]			0.00216509	0.000686842	1	1	1	Q14204	Q14204 [3191-3206]	1	1938.98	Not Found	Not Found	High	Not Found	n/a	n/a	High	n/a			0.0002786				0.001703				40		K.RSELEEQQMHLNVGLR.K	[3191-3206]
	FALSE	High	[R].TPVIDADKPVSSQLR.[V]			0.00235732	0.000686842	1	1	2	Q14204	Q14204 [122-136]	0	1625.89	Not Found	High	High	Not Found	n/a	High	High	n/a		0.0006494	0.006381			0.0021	0.04396			15	1		R.TPVIDADKPVSSQLR.V	[122-136]
	FALSE	High	[R].TSFLDDAFRK.[N]			0.00300529	0.000720161	1	1	2	Q14204	Q14204 [3612-3621]	1	1199.61	Not Found	High	High	Not Found	n/a	High	High	n/a		0.0007173	0.0039			0.002641	0.02655			14	9		R.TSFLDDAFRK.N	[3612-3621]
	FALSE	High	[K].MQMLEDEDDLAYAETEKK.[T]			0.00341179	0.000720161	1	1	1	Q14204	Q14204 [4346-4363]	1	2158.95	Not Found	Not Found	High	Not Found	n/a	Medium	High	n/a		0.01833	0.000381			0.1857	0.002936			4	28		K.MQMLEDEDDLAYAETEKK.T	[4346-4363]
	FALSE	High	[K].IAFIMDESNVLDSGFLER.[M]			0.00283662	0.000720161	1	1	1	Q14204	Q14204 [2990-3007]	0	2056.01	Not Found	Not Found	High	Not Found	n/a	n/a	High	n/a			0.000381				0.002372				31		K.IAFIMDESNVLDSGFLER.M	[2990-3007]
	FALSE	High	[K].ANEVEQMIR.[D]			0.00379617	0.000781629	1	1	1	Q14204	Q14204 [3430-3438]	0	1089.54	Not Found	High	Not Found	Not Found	n/a	High	n/a	n/a		0.0008054				0.00328				33			K.ANEVEQMIR.D	[3430-3438]
	FALSE	High	[K].DLFQVAFNR.[V]			0.00392552	0.000781629	1	1	1	Q14204	Q14204 [3862-3870]	0	1109.57	Not Found	High	Not Found	Not Found	Low	High	n/a	n/a	0.06858	0.0008054			0.3639	0.003384			8	35			K.DLFQVAFNR.V	[3862-3870]
	FALSE	High	[K].AVDDLNLHSYSNLPIWVNK.[L]			0.00436744	0.000781629	1	1	1	Q14204	Q14204 [884-902]	0	2198.12	Not Found	Not Found	High	Not Found	n/a	n/a	High	n/a			0.0004632				0.003809				12		K.AVDDLNLHSYSNLPIWVNK.L	[884-902]
	FALSE	High	[R].GWDDLFNK.[V]			0.00496053	0.000841204	1	1	1	Q14204	Q14204 [1489-1496]	0	994.463	Not Found	Not Found	High	Not Found	n/a	n/a	High	n/a			0.0004632				0.004337				31		R.GWDDLFNK.V	[1489-1496]
	FALSE	High	[K].LLAESVTEVEIFGK.[A]			0.0048731	0.000841204	1	1	1	Q14204	Q14204 [1716-1729]	0	1534.84	Not Found	Not Found	High	Not Found	n/a	n/a	High	n/a			0.0004632				0.004244				20		K.LLAESVTEVEIFGK.A	[1716-1729]
	FALSE	High	[R].ILDDDTIITTLENLKR.[E]			0.00649714	0.00104315	1	1	1	Q14204	Q14204 [3760-3775]	1	1873.03	Not Found	Not Found	High	Not Found	n/a	Low	High	n/a		0.0681	0.001542			0.4898	0.005569			5	20		R.ILDDDTIITTLENLKR.E	[3760-3775]
	FALSE	High	[K].HLLPVETQR.[F]			0.00658926	0.00104315	1	1	2	Q14204	Q14204 [1559-1567]	0	1092.62	Not Found	High	High	Not Found	n/a	High	High	n/a		0.006472	0.001542			0.07018	0.005644			21	31		K.HLLPVETQR.F	[1559-1567]
	FALSE	High	[K].MVVLSLPR.[I]			0.00727815	0.00109113	1	1	1	Q14204	Q14204 [991-998]	0	914.549	Not Found	High	Not Found	Not Found	n/a	High	n/a	n/a		0.001039				0.006031				35			K.MVVLSLPR.I	[991-998]
	FALSE	High	[R].IFTIESTR.[V]			0.0079347	0.00109113	1	1	2	Q14204	Q14204 [717-724]	0	966.525	Not Found	High	High	Not Found	n/a	High	High	n/a		0.002849	0.001542			0.01808	0.006662			34	37		R.IFTIESTR.V	[717-724]
	FALSE	High	[R].LAETVFNFQEK.[V]			0.00845022	0.00123668	1	1	1	Q14204	Q14204 [836-846]	0	1325.67	Not Found	Not Found	High	Not Found	n/a	n/a	High	n/a			0.001542				0.007072				29		R.LAETVFNFQEK.V	[836-846]
	FALSE	High	[K].TKPVTGNLRPEEALQALTIYEGK.[F]			0.00870058	0.00123668	1	1	1	Q14204	Q14204 [1264-1286]	0	2528.37	Not Found	Not Found	High	Not Found	n/a	n/a	High	n/a			0.001542				0.007264				20		K.TKPVTGNLRPEEALQALTIYEGK.F	[1264-1286]
	FALSE	High	[K].LVPLLLEDGGEAPAALEAALEEK.[S]			0.0121184	0.00212574	1	1	1	Q14204	Q14204 [37-59]	0	2348.26	High	Not Found	Not Found	Not Found	High	n/a	n/a	n/a	0.002668				0.01116				14				K.LVPLLLEDGGEAPAALEAALEEK.S	[37-59]
	FALSE	High	[R].LLNTFLER.[L]			0.0132677	0.00238601	1	1	1	Q14204	Q14204 [4264-4271]	0	1005.57	Not Found	High	Not Found	Not Found	n/a	High	n/a	n/a		0.002471				0.01078				36			R.LLNTFLER.L	[4264-4271]
	FALSE	High	[K].ASVVTLPVYLNFTR.[A]			0.0132677	0.00238601	1	1	2	Q14204	Q14204 [4602-4615]	0	1579.88	High	Not Found	High	Not Found	High	n/a	High	n/a	0.005806		0.001923		0.04163		0.01069		8		24		K.ASVVTLPVYLNFTR.A	[4602-4615]
	FALSE	High	[R].VLRPQVTAVAQQNQGEVPEPQDMK.[V]			0.0134707	0.00243857	1	1	3	Q14204	Q14204 [483-506]	0	2662.36	Not Found	High	High	Not Found	n/a	High	High	n/a		0.003041	0.001943			0.02123	0.01086			30	28		R.VLRPQVTAVAQQNQGEVPEPQDMK.V	[483-506]
	FALSE	High	[R].FYFVGDEDLLEIIGNSK.[N]			0.019683	0.00298648	1	1	1	Q14204	Q14204 [1629-1645]	0	1958.97	Not Found	High	Not Found	Not Found	n/a	High	n/a	n/a		0.00262				0.01611				23			R.FYFVGDEDLLEIIGNSK.N	[1629-1645]
	FALSE	High	[K].VMSQEIQEQLHK.[Q]			0.0220409	0.00320293	1	1	1	Q14204	Q14204 [3255-3266]	0	1469.74	Not Found	Not Found	High	Not Found	n/a	n/a	High	n/a			0.002688				0.01731				16		K.VMSQEIQEQLHK.Q	[3255-3266]
	FALSE	High	[R].ALPDMEVVGLNFSSATTPELLLK.[T]			0.0226495	0.00326577	1	1	1	Q14204	Q14204 [2611-2633]	0	2445.29	Not Found	High	Not Found	Not Found	n/a	High	n/a	n/a		0.002935				0.01863				17			R.ALPDMEVVGLNFSSATTPELLLK.T	[2611-2633]
	FALSE	High	[K].ETVDQVEELRR.[D]			0.0254261	0.00352653	1	1	1	Q14204	Q14204 [3210-3220]	1	1373.7	Not Found	High	Not Found	Not Found	n/a	High	n/a	n/a		0.003041				0.02104				23			K.ETVDQVEELRR.D	[3210-3220]
	FALSE	High	[R].SIPLDEGEDEAQR.[R]			0.0295897	0.00385382	1	1	1	Q14204	Q14204 [2384-2396]	0	1458.67	Not Found	High	Not Found	Not Found	n/a	High	Medium	n/a		0.003229	0.04453			0.02482	0.3598			18	5		R.SIPLDEGEDEAQR.R	[2384-2396]
	FALSE	High	[R].LGEDLNKWQALLVQIR.[K]			0.0294223	0.00385382	1	1	1	Q14204	Q14204 [1072-1087]	1	1896.07	Not Found	High	Not Found	Not Found	n/a	High	n/a	n/a		0.003229				0.02478				26			R.LGEDLNKWQALLVQIR.K	[1072-1087]
	FALSE	High	[K].DYIPVDQEELR.[D]			0.0361778	0.00427235	1	1	1	Q14204	Q14204 [2880-2890]	0	1376.67	Not Found	High	Not Found	Not Found	n/a	High	n/a	n/a		0.0035				0.03119				22			K.DYIPVDQEELR.D	[2880-2890]
	FALSE	High	[K].EQPWVSVQPR.[K]			0.0353485	0.00427235	1	1	2	Q14204	Q14204 [1348-1357]	0	1225.63	Not Found	High	High	Not Found	n/a	High	High	n/a		0.0035	0.009725			0.03038	0.06719			17	19		K.EQPWVSVQPR.K	[1348-1357]
	FALSE	High	[R].AELGEYIR.[R]			0.0370282	0.00431406	1	1	1	Q14204	Q14204 [2512-2519]	0	950.494	Not Found	Not Found	High	Not Found	n/a	n/a	High	n/a			0.004175				0.0282				30		R.AELGEYIR.R	[2512-2519]
	FALSE	High	[R].AWTQVLLGQAEDKAEVDMDTDAPQVSHKPGGEPK.[I]			0.0457059	0.00543059	1	1	1	Q14204	Q14204 [921-954]	1	3647.76	Not Found	Not Found	High	Not Found	n/a	n/a	High	n/a			0.005246				0.03397				13		R.AWTQVLLGQAEDKAEVDMDTDAPQVSHKPGGEPK.I	[921-954]
	FALSE	High	[K].SVLVSAGNVK.[R]			0.0479031	0.00563781	1	1	1	Q14204	Q14204 [2095-2104]	0	973.568	Not Found	High	Not Found	Not Found	n/a	High	n/a	n/a		0.003957				0.04323				16			K.SVLVSAGNVK.R	[2095-2104]
	FALSE	High	[K].DIQMPDGIR.[R]			0.0804861	0.00878266	1	1	1	Q14204	Q14204 [4293-4301]	0	1044.51	Not Found	Not Found	High	Not Found	n/a	n/a	High	n/a			0.008353				0.05612				18		K.DIQMPDGIR.R	[4293-4301]
	FALSE	High	[R].QPQGHLLLIGVSGAGK.[T]			0.0867276	0.00957254	1	1	1	Q14204	Q14204 [2928-2943]	0	1574.9	Not Found	Not Found	High	Not Found	n/a	n/a	High	n/a			0.00943				0.0598				17		R.QPQGHLLLIGVSGAGK.T	[2928-2943]
	FALSE	High	[R].TLINELVK.[G]			0.0902638	0.00969434	1	1	1	Q14204	Q14204 [4450-4457]	0	929.567	Not Found	High	Not Found	Not Found	n/a	High	n/a	n/a		0.008093				0.09265				22			R.TLINELVK.G	[4450-4457]
FALSE	High	Master Protein	Q96N67	Dedicator of cytokinesis protein 7 OS=Homo sapiens GN=DOCK7 PE=1 SV=4	0	192.403	31	50	94	46	1	2140	242.4	6.8	69	965	894		cell differentiation;cell organization and biogenesis;development;regulation of biological process;response to stimulus		protein binding	Pf06920, Pf11878, Pf14429	85440	ENSG00000116641.17	DOCK7	1			High	High	High	Not Found
	Checked	Confidence	Annotated Sequence	Modifications	Modifications in Master Proteins	Qvality PEP	Qvality q-value	# Protein Groups	# Proteins	# PSMs	Master Protein Accessions	Positions in Master Proteins	# Missed Cleavages	Theo. MH+ [Da]	Found in Sample: [S1] F1: Sample	Found in Sample: [S2] F2: Sample	Found in Sample: [S3] F3: Sample	Found in Sample: [S4] F4: Sample	Confidence (by Search Engine): A4 Mascot	Confidence (by Search Engine): B4 Mascot	Confidence (by Search Engine): C4 Mascot	Confidence (by Search Engine): D4 Mascot	Percolator q-Value (by Search Engine): A4 Mascot	Percolator q-Value (by Search Engine): B4 Mascot	Percolator q-Value (by Search Engine): C4 Mascot	Percolator q-Value (by Search Engine): D4 Mascot	Percolator PEP (by Search Engine): A4 Mascot	Percolator PEP (by Search Engine): B4 Mascot	Percolator PEP (by Search Engine): C4 Mascot	Percolator PEP (by Search Engine): D4 Mascot	Ions Score (by Search Engine): A4 Mascot	Ions Score (by Search Engine): B4 Mascot	Ions Score (by Search Engine): C4 Mascot	Ions Score (by Search Engine): D4 Mascot	Sequence in Protein	Positions in Protein	Peptide Group Modifications in Protein
	FALSE	High	[K].ISENFYFDLNSEQMK.[G]			6.91151e-05	0	1	1	1	Q96N67	Q96N67 [296-310]	0	1864.84	Not Found	High	Not Found	Not Found	n/a	High	n/a	n/a		0				0.0001036				64			K.ISENFYFDLNSEQMK.G	[296-310]
	FALSE	High	[K].IANMFELSVPFR.[Q]			0.000141424	0	1	1	3	Q96N67	Q96N67 [1170-1181]	0	1423.74	High	High	High	Not Found	High	High	High	n/a	0.006502	0	0.0001442		0.0629	0.0001804	0.001461		1	66	38		K.IANMFELSVPFR.Q	[1170-1181]
	FALSE	High	[K].FGDLDEQEFVYKEPAITK.[L]			2.37332e-06	0	1	2	2	Q96N67	Q96N67 [1852-1869]	1	2129.04	Not Found	High	High	Not Found	n/a	High	High	n/a		0	0			0.0001086	9.137e-11			66	77		K.FGDLDEQEFVYKEPAITK.L	[1852-1869]
	FALSE	High	[R].FGEDVVEVIKDSNPVDK.[C]			4.70809e-05	0	1	1	3	Q96N67	Q96N67 [1885-1901]	1	1889.95	High	High	High	Not Found	High	High	High	n/a	0.006253	0	0		0.05564	0.0001373	2.155e-07		15	53	73		R.FGEDVVEVIKDSNPVDK.C	[1885-1901]
	FALSE	High	[R].TLVSAVPEESEMDPHVR.[D]			3.11841e-05	0	1	1	3	Q96N67	Q96N67 [98-114]	0	1895.92	Not Found	High	High	Not Found	n/a	High	High	n/a		0	0			5.509e-05	8.525e-07			60	52		R.TLVSAVPEESEMDPHVR.D	[98-114]
	FALSE	High	[K].TILTYAEEDLELR.[E]			6.58289e-05	0	1	1	3	Q96N67	Q96N67 [1622-1634]	0	1565.81	High	High	High	Not Found	High	High	High	n/a	0	0	0		0.0001163	9.969e-05	1.974e-05		67	91	80		K.TILTYAEEDLELR.E	[1622-1634]
	FALSE	High	[K].SSISALNSSQLEPVVR.[F]			2.87678e-05	0	1	1	2	Q96N67	Q96N67 [772-787]	0	1686.9	Not Found	High	High	Not Found	n/a	High	High	n/a		0.0008838	0			0.004311	5.939e-08			32	85		K.SSISALNSSQLEPVVR.F	[772-787]
	FALSE	High	[R].SPSGSAFGSQENLR.[W]			5.81056e-05	0	1	1	2	Q96N67	Q96N67 [1430-1443]	0	1436.68	Not Found	High	High	Not Found	n/a	High	High	n/a		0	0			9.034e-05	0.0001319			81	48		R.SPSGSAFGSQENLR.W	[1430-1443]
	FALSE	High	[R].SYTEDWAIVIR.[K]			8.78503e-05	0	1	1	1	Q96N67	Q96N67 [119-129]	0	1352.68	Not Found	Not Found	High	Not Found	Medium	n/a	High	n/a	0.01732		0		0.1176		1.134e-06		12		80		R.SYTEDWAIVIR.K	[119-129]
	FALSE	High	[K].VQFMYGEDPSNAMPVIFGK.[S]			0.000280082	0.000146307	1	1	4	Q96N67	Q96N67 [587-605]	0	2130	High	High	High	Not Found	High	High	High	n/a	0.006253	0.000198	0.001943		0.05739	0.0003021	0.01177		6	71	21		K.VQFMYGEDPSNAMPVIFGK.S	[587-605]
	FALSE	High	[K].LGTGFNPNTLDK.[Q]			0.000489003	0.000146307	1	1	1	Q96N67	Q96N67 [134-145]	0	1276.65	Not Found	Not Found	High	Not Found	n/a	n/a	High	n/a			0				0.0001378				33		K.LGTGFNPNTLDK.Q	[134-145]
	FALSE	High	[K].TILTTSHAFPYIK.[T]			0.00018927	0.000146307	1	1	1	Q96N67	Q96N67 [1965-1977]	0	1491.82	Not Found	Not Found	High	Not Found	n/a	Medium	High	n/a		0.03853	0			0.3422	1.024e-05			7	51		K.TILTTSHAFPYIK.T	[1965-1977]
	FALSE	High	[K].SMVHHLYFNDKLEAPR.[K]			0.000277922	0.000146307	1	1	2	Q96N67	Q96N67 [1018-1033]	1	1956.97	Not Found	High	High	Not Found	n/a	High	High	n/a		0.000198	0			0.0003002	4.969e-05			27	21		K.SMVHHLYFNDKLEAPR.K	[1018-1033]
	FALSE	High	[R].MSSHTETSSFLQTLTGR.[L]			0.00067081	0.000146307	1	1	2	Q96N67	Q96N67 [962-978]	0	1882.9	Not Found	High	High	Not Found	n/a	High	High	n/a		0.000198	0.0001442			0.0006365	0.0005571			41	41		R.MSSHTETSSFLQTLTGR.L	[962-978]
	FALSE	High	[R].SAVRPASLNLNR.[S]			0.000276212	0.000146307	1	1	2	Q96N67	Q96N67 [882-893]	0	1297.73	Not Found	High	High	Not Found	n/a	High	High	n/a		0.000198	0			0.0002988	3.33e-05			23	32		R.SAVRPASLNLNR.S	[882-893]
	FALSE	High	[R].IMENNLENELK.[S]			0.000340421	0.000146307	1	1	1	Q96N67	Q96N67 [761-771]	0	1346.66	Not Found	High	Not Found	Not Found	n/a	High	n/a	n/a		0.000198				0.0003537				53			R.IMENNLENELK.S	[761-771]
	FALSE	High	[R].LPNTYPNSSSPGPGGLGGSVHYATMAR.[S]			0.000247804	0.000146307	1	1	2	Q96N67	Q96N67 [855-881]	0	2688.28	Not Found	High	High	Not Found	n/a	High	High	n/a		0.000198	0.001761			0.0002745	0.009406			29	10		R.LPNTYPNSSSPGPGGLGGSVHYATMAR.S	[855-881]
	FALSE	High	[R].LPNTYPNSSSPGPGGLGGSVHYATMAR.[S]	1xPhospho [S/T/Y]		0.000289883	0.000146307	1	1	3	Q96N67	Q96N67 [855-881]	0	2768.25	Not Found	Not Found	High	Not Found	n/a	n/a	High	n/a			0				3.743e-05				18		R.LPNTYPNSSSPGPGGLGGSVHYATMAR.S	[855-881]
	FALSE	High	[K].MKEHQEDPEMLIDLMYR.[I]			0.000210712	0.000146307	2	2	3	Q96HP0; Q96N67	Q96HP0 [1568-1584]; Q96N67 [1659-1675]	1	2178	Not Found	High	High	Not Found	n/a	High	High	n/a		0.0004281	0			0.0009532	1.431e-05			36	55		K.MKEHQEDPEMLIDLMYR.I	[1659-1675]
	FALSE	High	[R].LTWLQNMAGK.[H]			0.000552884	0.000146307	2	2	2	Q96HP0; Q96N67	Q96HP0 [1597-1606]; Q96N67 [1688-1697]	0	1161.61	Not Found	High	High	Not Found	n/a	High	High	n/a		0.000198	0			0.000535	0.0002595			49	55		R.LTWLQNMAGK.H	[1688-1697]
	FALSE	High	[K].EAYTAVVYHNR.[S]			0.000271585	0.000146307	1	1	2	Q96N67	Q96N67 [614-624]	0	1322.65	Not Found	High	High	Not Found	n/a	High	High	n/a		0.000198	0			0.0004136	3.108e-05			47	47		K.EAYTAVVYHNR.S	[614-624]
	FALSE	High	[R].DSTEVEISTGER.[K]			0.000176556	0.000146307	1	1	2	Q96N67	Q96N67 [418-429]	0	1322.61	Not Found	High	High	Not Found	n/a	High	High	n/a		0.000198	0			0.0002127	8.672e-05			76	53		R.DSTEVEISTGER.K	[418-429]
	FALSE	High	[R].FQKDTEMVER.[L]			0.00056362	0.000146307	1	1	1	Q96N67	Q96N67 [1060-1069]	1	1282.61	Not Found	High	Not Found	Not Found	n/a	High	n/a	n/a		0.000198				0.0005448				52			R.FQKDTEMVER.L	[1060-1069]
	FALSE	High	[R].AKLEEAILGSIGAR.[Q]			0.000465037	0.000146307	1	1	3	Q96N67	Q96N67 [1394-1407]	1	1427.82	Not Found	High	High	Not Found	n/a	High	High	n/a		0.003689	0			0.03794	0.0001234			27	38		R.AKLEEAILGSIGAR.Q	[1394-1407]
	FALSE	High	[R].LSVPDIPKEHFGQR.[L]			0.000975629	0.000428664	1	1	2	Q96N67	Q96N67 [251-264]	1	1622.86	Not Found	High	High	Not Found	n/a	High	High	n/a		0.0004281	0.0001442			0.001373	0.0005219			16	18		R.LSVPDIPKEHFGQR.L	[251-264]
	FALSE	High	[R].TPNEEIDRQNDDQR.[K]			0.00108844	0.000428664	1	1	1	Q96N67	Q96N67 [214-227]	1	1729.77	Not Found	High	Not Found	Not Found	n/a	High	n/a	n/a		0.0004281				0.001005				31			R.TPNEEIDRQNDDQR.K	[214-227]
	FALSE	High	[K].NLNIVGNISHHTTVPLTEAVDPVDLEDYLITHPLAVDSGPLR.[D]			0.00111502	0.000428664	1	1	2	Q96N67	Q96N67 [36-77]	0	4545.36	Not Found	High	High	Not Found	n/a	High	High	n/a		0.0004281	0.001685			0.00103	0.008553			16	13		K.NLNIVGNISHHTTVPLTEAVDPVDLEDYLITHPLAVDSGPLR.D	[36-77]
	FALSE	High	[R].NLLYIYPQSLNFANR.[Q]			0.00105439	0.000428664	1	1	3	Q96N67	Q96N67 [562-576]	0	1825.96	High	High	High	Not Found	High	High	High	n/a	0	0.0004281	0.000381		0.004596	0.0009762	0.002867		23	29	37		R.NLLYIYPQSLNFANR.Q	[562-576]
	FALSE	High	[K].VLIPIHEANR.[D]			0.00115195	0.000428664	1	1	2	Q96N67	Q96N67 [1800-1809]	0	1161.67	Not Found	High	High	Not Found	n/a	High	High	n/a		0.0004281	0.0001442			0.001066	0.0006859			31	32		K.VLIPIHEANR.D	[1800-1809]
	FALSE	High	[R].SMSIDDTPR.[G]			0.00199984	0.00050591	1	1	1	Q96N67	Q96N67 [180-188]	0	1021.46	Not Found	High	Not Found	Not Found	n/a	High	n/a	n/a		0.00054				0.001796				41			R.SMSIDDTPR.G	[180-188]
	FALSE	High	[K].LEEAILGSIGAR.[Q]			0.0034535	0.000720161	1	1	2	Q96N67	Q96N67 [1396-1407]	0	1228.69	Not Found	High	High	Not Found	n/a	High	High	n/a		0.003006	0.000381			0.01877	0.002973			28	33		K.LEEAILGSIGAR.Q	[1396-1407]
	FALSE	High	[K].EALQPLINR.[K]			0.00276219	0.000720161	1	1	1	Q96N67	Q96N67 [2103-2111]	0	1053.61	Not Found	High	Not Found	Not Found	n/a	High	n/a	n/a		0.0007173				0.002433				35			K.EALQPLINR.K	[2103-2111]
	FALSE	High	[R].SLSNSNPDISGTPTSPDDEVR.[S]			0.0028044	0.000720161	1	1	1	Q96N67	Q96N67 [896-916]	0	2188	Not Found	Not Found	High	Not Found	n/a	n/a	High	n/a			0.000381				0.002343				34		R.SLSNSNPDISGTPTSPDDEVR.S	[896-916]
	FALSE	High	[K].LQEAFSK.[I]			0.00327742	0.000720161	1	1	1	Q96N67	Q96N67 [1821-1827]	0	822.436	Not Found	High	Not Found	Not Found	n/a	High	Medium	n/a		0.0007173	0.01816			0.002864	0.1243			34	30		K.LQEAFSK.I	[1821-1827]
	FALSE	High	[R].VNVTHKEEIILTPIEVAIEDMQK.[K]			0.0042559	0.000781629	1	1	2	Q96N67	Q96N67 [1980-2002]	1	2649.42	Not Found	Not Found	High	Not Found	n/a	Low	High	n/a		0.1003	0.0004632			0.6239	0.003705			0	37		R.VNVTHKEEIILTPIEVAIEDMQK.K	[1980-2002]
	FALSE	High	[K].ESILGGVLK.[V]			0.00440543	0.000841204	1	1	2	Q96N67	Q96N67 [1501-1509]	0	915.551	Not Found	High	High	Not Found	n/a	High	High	n/a		0.0008838	0.001943			0.003775	0.0126			40	37		K.ESILGGVLK.V	[1501-1509]
	FALSE	High	[R].VGFYGTK.[F]			0.0051876	0.000841204	1	1	1	Q96N67	Q96N67 [1845-1851]	0	771.404	Not Found	High	Not Found	Not Found	n/a	High	Medium	n/a		0.0008838	0.01079			0.004392	0.07178			39	38		R.VGFYGTK.F	[1845-1851]
	FALSE	High	[K].TQELAFATHQDPADPK.[M]			0.00734797	0.00109113	1	1	1	Q96N67	Q96N67 [2004-2019]	0	1768.85	Not Found	High	Not Found	Not Found	n/a	High	Medium	n/a		0.001039	0.01077			0.006093	0.07019			10	17		K.TQELAFATHQDPADPK.M	[2004-2019]
	FALSE	High	[R].QNFEIGNNFAR.[V]			0.00724353	0.00109113	1	1	1	Q96N67	Q96N67 [1582-1592]	0	1309.63	Not Found	High	Not Found	Not Found	n/a	High	n/a	n/a		0.001039				0.00603				25			R.QNFEIGNNFAR.V	[1582-1592]
	FALSE	High	[R].KQISGQYSGSPQLLK.[N]			0.00840927	0.00123668	1	1	1	Q96N67	Q96N67 [21-35]	1	1633.89	Not Found	High	Not Found	Not Found	n/a	High	n/a	n/a		0.001329				0.006914				28			R.KQISGQYSGSPQLLK.N	[21-35]
	FALSE	High	[K].DTEMVER.[L]			0.0100805	0.00157781	1	1	2	Q96N67	Q96N67 [1063-1069]	0	879.388	Not Found	High	High	Not Found	n/a	High	High	n/a		0.001681	0.001618			0.008768	0.008288			27	40		K.DTEMVER.L	[1063-1069]
	FALSE	High	[K].VINMVHNLLSSHDSDPR.[Y]			0.0141008	0.00243857	1	1	1	Q96N67	Q96N67 [1212-1228]	0	1933.95	Not Found	Not Found	High	Not Found	n/a	n/a	High	n/a			0.001943				0.01131				13		K.VINMVHNLLSSHDSDPR.Y	[1212-1228]
	FALSE	High	[K].QEGDRLSDEDLYK.[F]			0.0143914	0.00245905	1	1	1	Q96N67	Q96N67 [475-487]	1	1567.72	Not Found	Not Found	High	Not Found	n/a	n/a	High	n/a			0.001943				0.01154				17		K.QEGDRLSDEDLYK.F	[475-487]
	FALSE	High	[R].GFVFSLIK.[S]			0.016033	0.002527	1	1	2	Q96N67	Q96N67 [1088-1095]	0	910.54	Not Found	High	High	Not Found	Low	High	High	n/a	0.05102	0.002503	0.002688		0.2673	0.01301	0.0148		19	29	22		R.GFVFSLIK.S	[1088-1095]
	FALSE	High	[R].AHGELHEQFK.[R]			0.0197885	0.00298648	1	1	1	Q96N67	Q96N67 [1953-1962]	0	1195.59	Not Found	Not Found	High	Not Found	n/a	n/a	High	n/a			0.002688				0.0156				12		R.AHGELHEQFK.R	[1953-1962]
	FALSE	High	[K].FLADMR.[R]			0.020435	0.00316224	2	2	2	Q96HP0; Q96N67	Q96HP0 [475-480]; Q96N67 [488-493]	0	752.376	Not Found	High	High	Not Found	n/a	High	High	n/a		0.002778	0.00975			0.01672	0.06849			42	43		K.FLADMR.R	[488-493]
	FALSE	High	[K].WFTDLSVLQLNR.[L]			0.0329832	0.00413318	1	1	1	Q96N67	Q96N67 [1347-1358]	0	1491.8	High	Not Found	Not Found	Not Found	High	n/a	n/a	n/a	0.00531				0.02783				17				K.WFTDLSVLQLNR.L	[1347-1358]
	FALSE	High	[K].LYSLPNPSVLVSLR.[L]			0.0376803	0.00431406	1	1	3	Q96N67	Q96N67 [1105-1118]	0	1557.9	High	High	High	Not Found	High	High	High	Low	0.005715	0.006897	0.004175	0.0755	0.03738	0.07513	0.02857	0.2951	10	18	17	13	K.LYSLPNPSVLVSLR.L	[1105-1118]
	FALSE	High	[R].SPDFHEEIK.[V]			0.040178	0.00464956	1	1	1	Q96N67	Q96N67 [625-633]	0	1101.52	Not Found	High	Not Found	Not Found	n/a	High	n/a	n/a		0.003689				0.03519				22			R.SPDFHEEIK.V	[625-633]
	FALSE	High	[R].LKEALQPLINR.[K]			0.0605498	0.00731273	1	1	2	Q96N67	Q96N67 [2101-2111]	1	1294.78	Not Found	High	High	Not Found	n/a	High	High	n/a		0.005582	0.006984			0.05708	0.05024			21	14		R.LKEALQPLINR.K	[2101-2111]
	FALSE	High	[K].VQFMYGEDPSNAMPVIFGK.[S]	1xOxidation [M]		0.07553	0.00840421	1	1	2	Q96N67	Q96N67 [587-605]	0	2146	High	Not Found	Not Found	Not Found	High	n/a	n/a	n/a	0.005988				0.05479				0				K.VQFMYGEDPSNAMPVIFGK.S	[587-605]
	FALSE	High	[KR].EILEFPAR.[ED]			0.0777464	0.00866369	2	2	1	Q96HP0; Q96N67	Q96HP0 [531-538]; Q96N67 [544-551]	0	974.531	Not Found	High	Not Found	Not Found	n/a	High	Medium	n/a		0.006961	0.01403			0.07717	0.09174			27	30		R.EILEFPAR.D	[544-551]
FALSE	High	Master Protein	O14744	Protein arginine N-methyltransferase 5 OS=Homo sapiens GN=PRMT5 PE=1 SV=4	0	174.675	49	27	119	27	1	637	72.6	6.29	253	908	911	171	cell organization and biogenesis;cell proliferation;metabolic process;regulation of biological process	cytoplasm;cytosol;Golgi;nucleus	catalytic activity;DNA binding;nucleotide binding;protein binding	Pf02475, Pf05185	10419	ENSG00000100462.15	PRMT5	14	RNA transport		High	High	High	High	Acetyl [N-Term]; Phospho [T356(100); Y613(100)]
	Checked	Confidence	Annotated Sequence	Modifications	Modifications in Master Proteins	Qvality PEP	Qvality q-value	# Protein Groups	# Proteins	# PSMs	Master Protein Accessions	Positions in Master Proteins	# Missed Cleavages	Theo. MH+ [Da]	Found in Sample: [S1] F1: Sample	Found in Sample: [S2] F2: Sample	Found in Sample: [S3] F3: Sample	Found in Sample: [S4] F4: Sample	Confidence (by Search Engine): A4 Mascot	Confidence (by Search Engine): B4 Mascot	Confidence (by Search Engine): C4 Mascot	Confidence (by Search Engine): D4 Mascot	Percolator q-Value (by Search Engine): A4 Mascot	Percolator q-Value (by Search Engine): B4 Mascot	Percolator q-Value (by Search Engine): C4 Mascot	Percolator q-Value (by Search Engine): D4 Mascot	Percolator PEP (by Search Engine): A4 Mascot	Percolator PEP (by Search Engine): B4 Mascot	Percolator PEP (by Search Engine): C4 Mascot	Percolator PEP (by Search Engine): D4 Mascot	Ions Score (by Search Engine): A4 Mascot	Ions Score (by Search Engine): B4 Mascot	Ions Score (by Search Engine): C4 Mascot	Ions Score (by Search Engine): D4 Mascot	Sequence in Protein	Positions in Protein	Peptide Group Modifications in Protein
	FALSE	High	[R].EKDRDPEAQFEMPYVVR.[L]			5.61725e-05	0	1	1	5	O14744	O14744 [489-505]	2	2109.01	Not Found	High	High	High	Low	High	High	High	0.2259	0	0	0	0.9976	8.8e-05	8.1e-07	0.003231	3	66	46	36	R.EKDRDPEAQFEMPYVVR.L	[489-505]
	FALSE	High	[K].RIAVALEIGADLPSNHVIDR.[W]			6.01028e-05	0	1	1	3	O14744	O14744 [201-220]	1	2159.19	Not Found	High	High	Not Found	n/a	High	High	n/a		0.00054	0			0.001604	4.113e-07			23	64		K.RIAVALEIGADLPSNHVIDR.W	[201-220]
	FALSE	High	[K].DRDPEAQFEMPYVVR.[L]			1.17069e-05	0	1	1	4	O14744	O14744 [491-505]	1	1851.87	High	High	High	Not Found	High	High	High	n/a	0	0	0		3.224e-05	0.0001365	5.742e-09		51	49	62		K.DRDPEAQFEMPYVVR.L	[491-505]
	FALSE	High	[K].KVWYEWAVTAPVCSAIHNPTGR.[S]	1xPhospho [Y4(100)]	O14744 1xPhospho [Y613(100)]	8.5065e-06	0	1	1	2	O14744	O14744 [610-631]	1	2565.21	Not Found	High	High	Not Found	n/a	High	High	n/a		0.000198	0			0.0004411	2.507e-09			39	56		K.KVWYEWAVTAPVCSAIHNPTGR.S	[610-631]	1xPhospho [Y613(100)]
	FALSE	High	[R].IAVALEIGADLPSNHVIDR.[W]			3.9646e-06	0	1	1	9	O14744	O14744 [202-220]	0	2003.09	High	High	High	High	High	High	High	High	0	0	0	0	6.477e-07	1.75e-05	1.038e-07	2.868e-05	58	95	86	43	R.IAVALEIGADLPSNHVIDR.W	[202-220]
	FALSE	High	[R].VLTNHIHTGHHSSMFWMR.[V]			7.21931e-05	0	1	1	8	O14744	O14744 [137-154]	0	2191.04	High	High	High	Not Found	High	High	High	n/a	0.006765	0	0		0.06403	0.0001419	1.028e-05		22	31	35		R.VLTNHIHTGHHSSMFWMR.V	[137-154]
	FALSE	High	[R].VPEEEKDTNVQVLMVLGAGR.[G]			6.47518e-06	0	1	1	1	O14744	O14744 [349-368]	1	2184.13	Not Found	High	Not Found	Not Found	Medium	High	n/a	Medium	0.01907	0		0.04522	0.1279	1.56e-05		0.1623	19	71		13	R.VPEEEKDTNVQVLMVLGAGR.G	[349-368]
	FALSE	High	[R].VPLVAPEDLRDDIIENAPTTHTEEYSGEEK.[T]			1.11354e-05	0	1	1	12	O14744	O14744 [155-184]	1	3367.62	High	High	High	Not Found	High	High	High	n/a	0	0	0		2.16e-05	2.411e-05	2.539e-06		21	48	25		R.VPLVAPEDLRDDIIENAPTTHTEEYSGEEK.T	[155-184]
	FALSE	High	[K].AAILPTSIFLTNK.[K]			4.15721e-05	0	1	1	5	O14744	O14744 [228-240]	0	1388.81	High	High	High	High	High	High	High	High	0	0	0	0	0.0003489	0.0001136	8.958e-06	2.072e-06	47	94	68	80	K.AAILPTSIFLTNK.K	[228-240]
	FALSE	High	[K].AAILPTSIFLTNKK.[G]			0.000128338	0	1	1	4	O14744	O14744 [228-241]	1	1516.91	High	High	High	Not Found	High	High	High	n/a	0.0006036	0.001039	0		0.008138	0.00574	3.232e-06		16	27	64		K.AAILPTSIFLTNKK.G	[228-241]
	FALSE	High	[R].DDIIENAPTTHTEEYSGEEK.[T]			7.30728e-06	0	1	1	2	O14744	O14744 [165-184]	0	2278	Not Found	High	High	Not Found	Medium	High	High	n/a	0.03376	0	0		0.1991	1.72e-05	3.477e-07		6	62	43		R.DDIIENAPTTHTEEYSGEEK.T	[165-184]
	FALSE	High	[R].VPLVAPEDLR.[D]			0.000328528	0.000146307	1	1	5	O14744	O14744 [155-164]	0	1108.64	High	High	High	High	High	High	High	High	0.003035	0.000348	0	0.003504	0.01534	0.0006593	5.281e-05	0.0539	27	49	49	30	R.VPLVAPEDLR.D	[155-164]
	FALSE	High	[K].YSQYQQAIYK.[C]			0.000244538	0.000146307	1	1	1	O14744	O14744 [334-343]	0	1291.63	Not Found	High	Not Found	Not Found	n/a	High	n/a	n/a		0.000198				0.0002719				88			K.YSQYQQAIYK.C	[334-343]
	FALSE	High	[K].VWYEWAVTAPVCSAIHNPTGR.[S]	1xPhospho [Y3(100)]	O14744 1xPhospho [Y613(100)]	0.000250014	0.000146307	1	1	5	O14744	O14744 [611-631]	0	2437.12	High	High	High	Not Found	High	High	High	n/a	0	0.006766	0.0004632		0.0001215	0.07214	0.003924		19	8	31		K.VWYEWAVTAPVCSAIHNPTGR.S	[611-631]	1xPhospho [Y613(100)]
	FALSE	High	[K].NPNAVVTLENWQFEEWGSQVTVVSSDMR.[E]			0.000352365	0.000146307	1	1	3	O14744	O14744 [394-421]	0	3222.52	High	Not Found	High	High	High	n/a	High	High	0.0006036		0.0001442	0	0.006633		0.001655	0.0002786	13		33	56	K.NPNAVVTLENWQFEEWGSQVTVVSSDMR.E	[394-421]
	FALSE	High	[K].TWMWWHNFR.[T]			0.000569706	0.000146307	1	1	2	O14744	O14744 [185-193]	0	1363.62	Not Found	High	High	Not Found	Medium	High	High	n/a	0.03703	0.000198	0.009683		0.2129	0.0005493	0.06414		5	24	23		K.TWMWWHNFR.T	[185-193]
	FALSE	High	[K].DRDPEAQFEMPYVVR.[L]	1xOxidation [M10]		0.000215283	0.000146307	1	1	1	O14744	O14744 [491-505]	1	1867.86	Not Found	Not Found	High	Not Found	n/a	n/a	High	n/a			0				1.532e-05				55		K.DRDPEAQFEMPYVVR.L	[491-505]
	FALSE	High	[R].EKDRDPEAQFEMPYVVR.[L]	1xOxidation [M12]		0.000554063	0.000146307	1	1	2	O14744	O14744 [489-505]	2	2125	Not Found	Not Found	High	Not Found	n/a	Medium	High	n/a		0.01177	0			0.1378	0.0001794			16	41		R.EKDRDPEAQFEMPYVVR.L	[489-505]
	FALSE	High	[K].CLLDRVPEEEKDTNVQVLMVLGAGR.[G]	1xPhospho [T13(100)]	O14744 1xPhospho [T356(100)]	0.000435066	0.000146307	1	1	2	O14744	O14744 [344-368]	2	2864.4	Not Found	High	High	Not Found	n/a	High	High	n/a		0.000198	0			0.0004947	0.0001059			52	53		K.CLLDRVPEEEKDTNVQVLMVLGAGR.G	[344-368]	1xPhospho [T356(100)]
	FALSE	High	[K].DDGVSIPGEYTSFLAPISSSK.[L]			0.000251875	0.000146307	1	1	8	O14744	O14744 [459-479]	0	2170.06	High	High	High	Not Found	High	High	High	n/a	0	0.000198	0.0001442		0.0008869	0.0002781	0.0003211		29	48	39		K.DDGVSIPGEYTSFLAPISSSK.L	[459-479]
	FALSE	High	[M].AAMAVGGAGGSR.[V]	1xAcetyl [N-Term]	O14744 1xAcetyl [N-Term]	0.000718288	0.000284703	1	1	3	O14744	O14744 [2-13]	0	1046.5	High	Not Found	High	Not Found	High	n/a	High	Low	0.004913		0	0.05474	0.02692		0.0003002	0.229	23		54	13	M.AAMAVGGAGGSR.V	[2-13]	1xAcetyl [N-Term]
	FALSE	High	[K].TWMWWHNFR.[T]	1xOxidation [M3]		0.000898173	0.00038936	1	1	2	O14744	O14744 [185-193]	0	1379.61	Not Found	High	Not Found	Not Found	n/a	High	n/a	n/a		0.001614				0.00774				32			K.TWMWWHNFR.T	[185-193]
	FALSE	High	[K].LSPWIRPDSK.[V]			0.00105717	0.000428664	1	1	5	O14744	O14744 [86-95]	0	1198.66	Not Found	High	High	Not Found	n/a	High	High	n/a		0.0004281	0.001761			0.0009771	0.009621			41	32		K.LSPWIRPDSK.V	[86-95]
	FALSE	High	[R].VLTNHIHTGHHSSMFWMR.[V]	1xOxidation [M]		0.0014766	0.000428664	1	1	4	O14744	O14744 [137-154]	0	2207.04	Not Found	High	High	Not Found	Low	High	High	n/a	0.07447	0.003229	0.0001442		0.3991	0.02621	0.001004		4	6	12		R.VLTNHIHTGHHSSMFWMR.V	[137-154]
	FALSE	High	[R].VPEEEKDTNVQVLMVLGAGR.[G]	1xOxidation [M14]		0.00151789	0.000428664	1	1	1	O14744	O14744 [349-368]	1	2200.13	Not Found	Not Found	High	Not Found	n/a	n/a	High	n/a			0.0001442				0.001048				31		R.VPEEEKDTNVQVLMVLGAGR.G	[349-368]
	FALSE	High	[R].GPLVNASLR.[A]			0.00223466	0.000686842	1	1	3	O14744	O14744 [369-377]	0	926.542	Not Found	High	High	Not Found	Medium	High	High	n/a	0.0198	0.001681	0.0002786		0.1347	0.008036	0.001769		24	36	33		R.GPLVNASLR.A	[369-377]
	FALSE	High	[R].DPMIDNNR.[Y]			0.00316233	0.000720161	1	1	1	O14744	O14744 [527-534]	0	974.436	Not Found	High	Not Found	Not Found	n/a	High	Medium	n/a		0.0007173	0.01594			0.002767	0.1083			33	15		R.DPMIDNNR.Y	[527-534]
	FALSE	High	[M].AAMAVGGAGGSR.[V]	1xAcetyl [N-Term]; 1xOxidation [M3]	O14744 1xAcetyl [N-Term]	0.00489478	0.000841204	1	1	7	O14744	O14744 [2-13]	0	1062.5	Not Found	High	High	Not Found	n/a	High	High	n/a		0.006472	0.0004632			0.07084	0.004266			29	42		M.AAMAVGGAGGSR.V	[2-13]	1xAcetyl [N-Term]
	FALSE	High	[R].DWNTLIVGK.[L]			0.0153838	0.00245905	1	1	3	O14744	O14744 [77-85]	0	1045.57	High	High	High	Not Found	High	High	High	Medium	0.002668	0.007058	0.002688	0.03342	0.01405	0.08278	0.0152	0.1186	32	44	43	28	R.DWNTLIVGK.L	[77-85]
	FALSE	High	[K].GYEDYLQSPLQPLMDNLESQTYEVFEKDPIK.[Y]	1xOxidation [M14]		0.02765	0.0036997	1	1	1	O14744	O14744 [303-333]	1	3705.75	Not Found	High	Not Found	Not Found	n/a	High	n/a	n/a		0.003187				0.02317				10			K.GYEDYLQSPLQPLMDNLESQTYEVFEKDPIK.Y	[303-333]
	FALSE	High	[R].EFIQEPAK.[N]			0.0315039	0.00395835	1	1	3	O14744	O14744 [53-60]	0	961.499	High	High	High	Not Found	High	High	High	Low	0.005715	0.003229	0.003763	0.05282	0.03742	0.02665	0.0244	0.188	23	39	28	20	R.EFIQEPAK.N	[53-60]
	FALSE	High	[R].SDLLLSGR.[D]			0.033365	0.00417608	1	1	1	O14744	O14744 [69-76]	0	860.484	Not Found	Not Found	High	Not Found	n/a	Medium	High	n/a		0.03933	0.003829			0.346	0.02551			15	23		R.SDLLLSGR.D	[69-76]
	FALSE	High	[K].LYNEVR.[A]			0.0630743	0.0074483	1	1	1	O14744	O14744 [480-485]	0	793.42	Not Found	Not Found	High	Not Found	Low	n/a	High	Low	0.06131		0.006398	0.3269	0.3255		0.04545	0.8931	29		41	20	K.LYNEVR.A	[480-485]
FALSE	High	Master Protein	P07437	Tubulin beta chain OS=Homo sapiens GN=TUBB PE=1 SV=2	0	168.872	56	21	97	5	1	444	49.6	4.89	638	1117	963	109	cell division;cell organization and biogenesis;cellular component movement;defense response;regulation of biological process;response to stimulus;transport	cytoplasm;cytoskeleton;extracellular;membrane;nucleus;organelle lumen	catalytic activity;nucleotide binding;protein binding;structural molecule activity	Pf00091, Pf03953, Pf10644	203068	ENSG00000232575.10; ENSG00000196230.12; ENSG00000227739.10; ENSG00000224156.10; ENSG00000235067.10; ENSG00000229684.10; ENSG00000183311.16; ENSG00000232421.10	TUBB	6; CHR_HSCHR6_MHC_MANN_CTG1; CHR_HSCHR6_MHC_COX_CTG1; CHR_HSCHR6_MHC_APD_CTG1; CHR_HSCHR6_MHC_DBB_CTG1; CHR_HSCHR6_MHC_MCF_CTG1; CHR_HSCHR6_MHC_QBL_CTG1; CHR_HSCHR6_MHC_SSTO_CTG1	Pathogenic Escherichia coli infection; Gap junction; Phagosome	Parkin-Ubiquitin Proteasomal System pathway; Pathogenic Escherichia coli infection	High	High	High	High	Phospho [T218(99.5)]
	Checked	Confidence	Annotated Sequence	Modifications	Modifications in Master Proteins	Qvality PEP	Qvality q-value	# Protein Groups	# Proteins	# PSMs	Master Protein Accessions	Positions in Master Proteins	# Missed Cleavages	Theo. MH+ [Da]	Found in Sample: [S1] F1: Sample	Found in Sample: [S2] F2: Sample	Found in Sample: [S3] F3: Sample	Found in Sample: [S4] F4: Sample	Confidence (by Search Engine): A4 Mascot	Confidence (by Search Engine): B4 Mascot	Confidence (by Search Engine): C4 Mascot	Confidence (by Search Engine): D4 Mascot	Percolator q-Value (by Search Engine): A4 Mascot	Percolator q-Value (by Search Engine): B4 Mascot	Percolator q-Value (by Search Engine): C4 Mascot	Percolator q-Value (by Search Engine): D4 Mascot	Percolator PEP (by Search Engine): A4 Mascot	Percolator PEP (by Search Engine): B4 Mascot	Percolator PEP (by Search Engine): C4 Mascot	Percolator PEP (by Search Engine): D4 Mascot	Ions Score (by Search Engine): A4 Mascot	Ions Score (by Search Engine): B4 Mascot	Ions Score (by Search Engine): C4 Mascot	Ions Score (by Search Engine): D4 Mascot	Sequence in Protein	Positions in Protein	Peptide Group Modifications in Protein
	FALSE	High	[K].MAVTFIGNSTAIQELFK.[R]			5.99097e-06	0	1	1	3	P07437	P07437 [363-379]	0	1869.98	Not Found	High	High	Not Found	n/a	High	High	Medium		0	0.0002786	0.04602		1.465e-05	0.001868	0.1655		90	26	10	K.MAVTFIGNSTAIQELFK.R	[363-379]
	FALSE	High	[R].SGPFGQIFRPDNFVFGQSGAGNNWAK.[G]			1.40607e-06	0	4	5	5	Q13885; P04350; P07437; P68371	Q13885 [78-103]; P04350 [78-103]; P07437 [78-103]; P68371 [78-103]	0	2798.34	High	High	High	Not Found	High	High	High	Medium	0	0	0	0.02733	6.29968e-11	4.57e-06	2.588e-10	0.09049	79	76	74	10	R.SGPFGQIFRPDNFVFGQSGAGNNWAK.G	[78-103]
	FALSE	High	[K].FWEVISDEHGIDPTGTYHGDSDLQLDR.[I]			6.23865e-09	0	1	1	8	P07437	P07437 [20-46]	0	3102.41	High	High	High	High	High	High	High	High	0	0.000198	0	0	0.0008168	0.0002284	1.87472e-17	0.01059	7	28	78	17	K.FWEVISDEHGIDPTGTYHGDSDLQLDR.I	[20-46]
	FALSE	High	[K].GHYTEGAELVDSVLDVVR.[K]			9.88859e-05	0	4	5	5	Q13885; Q13509; P07437; P68371	Q13885 [104-121]; Q13509 [104-121]; P07437 [104-121]; P68371 [104-121]	0	1958.98	High	High	High	High	High	High	High	High	0	0	0	0	4.365e-06	0.0001422	1.566e-06	0.0008148	73	80	87	41	K.GHYTEGAELVDSVLDVVR.K	[104-121]
	FALSE	High	[K].GHYTEGAELVDSVLDVVRK.[E]			4.19284e-05	0	4	5	4	Q13885; Q13509; P07437; P68371	Q13885 [104-122]; Q13509 [104-122]; P07437 [104-122]; P68371 [104-122]	1	2087.08	High	High	High	Not Found	High	High	High	n/a	0	0	0.0004632		0.0003327	6.975e-05	0.003639		50	71	34		K.GHYTEGAELVDSVLDVVRK.E	[104-122]
	FALSE	High	[R].IMNTFSVVPSPK.[V]			8.12689e-05	0	4	4	2	Q13509; P04350; P07437; P68371	Q13509 [163-174]; P04350 [163-174]; P07437 [163-174]; P68371 [163-174]	0	1319.7	Not Found	High	High	Not Found	n/a	High	High	n/a		0	0			0.0001176	9.916e-05			76	82		R.IMNTFSVVPSPK.V	[163-174]
	FALSE	High	[R].FPGQLNADLR.[K]			0.000163481	0	6	10	5	Q13885; Q13509; P04350; Q9BUF5; P07437; P68371	Q13885 [242-251]; Q13509 [242-251]; P04350 [242-251]; Q9BUF5 [242-251]; P07437 [242-251]; P68371 [242-251]	0	1130.6	Not Found	High	High	Not Found	n/a	High	High	n/a		0.000198	0			0.0002329	6.544e-06			60	60		R.FPGQLNADLR.K	[242-251]
	FALSE	High	[R].LHFFMPGFAPLTSR.[G]			4.69595e-06	0	5	8	5	Q13885; P04350; Q9BUF5; P07437; P68371	Q13885 [263-276]; P04350 [263-276]; Q9BUF5 [263-276]; P07437 [263-276]; P68371 [263-276]	0	1620.84	High	High	High	Not Found	High	High	High	n/a	0	0.000198	0		0.003019	0.0002684	5.368e-10		18	54	65		R.LHFFMPGFAPLTSR.G	[263-276]
	FALSE	High	[R].LHFFMPGFAPLTSR.[G]	1xOxidation [M5]		0.000152732	0	5	8	3	Q13885; P04350; Q9BUF5; P07437; P68371	Q13885 [263-276]; P04350 [263-276]; Q9BUF5 [263-276]; P07437 [263-276]; P68371 [263-276]	0	1636.83	High	High	High	Not Found	High	High	High	n/a	0	0.000198	0		0.0003595	0.0002691	5.336e-06		28	48	54		R.LHFFMPGFAPLTSR.G	[263-276]
	FALSE	High	[R].AILVDLEPGTMDSVR.[S]			7.64136e-05	0	3	4	8	Q13885; Q13509; P07437	Q13885 [63-77]; Q13509 [63-77]; P07437 [63-77]	0	1615.84	High	High	High	High	High	High	High	High	0	0	0	0	2.292e-06	0.000112	5.504e-06	0.004817	73	77	72	40	R.AILVDLEPGTMDSVR.S	[63-77]
	FALSE	High	[R].ALTVPELTQQVFDAK.[N]			0.000153198	0	1	1	7	P07437	P07437 [283-297]	0	1659.9	High	High	High	Not Found	High	High	High	n/a	0	0.002503	0		2.428e-05	0.01186	6.066e-06		70	12	62		R.ALTVPELTQQVFDAK.N	[283-297]
	FALSE	High	[K].LAVNMVPFPR.[L]			0.000432557	0.000146307	6	10	9	Q13885; Q13509; P04350; Q9BUF5; P07437; P68371	Q13885 [253-262]; Q13509 [253-262]; P04350 [253-262]; Q9BUF5 [253-262]; P07437 [253-262]; P68371 [253-262]	0	1143.63	High	High	High	High	High	High	High	High	0	0.0008054	0	0	0.0001505	0.003149	0.0001045	0.004494	53	52	53	41	K.LAVNMVPFPR.L	[253-262]
	FALSE	High	[R].ISVYYNEATGGK.[Y]			0.000491996	0.000146307	1	1	1	P07437	P07437 [47-58]	0	1301.64	Not Found	Not Found	High	Not Found	n/a	n/a	High	n/a			0				0.0001397				51		R.ISVYYNEATGGK.Y	[47-58]
	FALSE	High	[R].ISEQFTAMFR.[R]			0.000202449	0.000146307	5	6	5	Q13885; Q13509; P04350; P07437; P68371	Q13885 [381-390]; Q13509 [381-390]; P04350 [381-390]; P07437 [381-390]; P68371 [381-390]	0	1229.6	High	High	High	Not Found	High	High	High	Low	0	0.000198	0	0.05791	0.001259	0.0003636	1.265e-05	0.2625	67	68	69	7	R.ISEQFTAMFR.R	[381-390]
	FALSE	High	[R].ISEQFTAMFR.[R]	1xOxidation [M8]		0.000236443	0.000146307	5	6	2	Q13885; Q13509; P04350; P07437; P68371	Q13885 [381-390]; Q13509 [381-390]; P04350 [381-390]; P07437 [381-390]; P68371 [381-390]	0	1245.59	Not Found	High	High	Not Found	n/a	High	High	n/a		0.000198	0.0001442			0.0002648	0.0004919			51	53		R.ISEQFTAMFR.R	[381-390]
	FALSE	High	[R].IMNTFSVVPSPK.[V]	1xOxidation [M2]		0.000302619	0.000146307	4	4	2	Q13509; P04350; P07437; P68371	Q13509 [163-174]; P04350 [163-174]; P07437 [163-174]; P68371 [163-174]	0	1335.7	Not Found	High	High	Not Found	n/a	High	High	n/a		0.000198	0			0.0004609	4.222e-05			60	73		R.IMNTFSVVPSPK.V	[163-174]
	FALSE	High	[K].MAVTFIGNSTAIQELFKR.[I]			0.000336957	0.000146307	1	1	2	P07437	P07437 [363-380]	1	2026.08	Not Found	High	High	Not Found	n/a	High	High	n/a		0.000198	0.00305			0.0003505	0.01979			28	15		K.MAVTFIGNSTAIQELFKR.I	[363-380]
	FALSE	High	[K].MAVTFIGNSTAIQELFK.[R]	1xOxidation [M1]		0.000338106	0.000146307	1	1	3	P07437	P07437 [363-379]	0	1885.97	Not Found	High	High	Not Found	n/a	High	High	n/a		0.000198	0.005708			0.0003516	0.03726			63	17		K.MAVTFIGNSTAIQELFK.R	[363-379]
	FALSE	High	[K].LTTPTYGDLNHLVSATMSGVTTCLR.[F]	1xPhospho [T2(99.5)]	Q13885 1xPhospho [T218(99.5)]; P04350 1xPhospho [T218(99.5)]; P07437 1xPhospho [T218(99.5)]; P68371 1xPhospho [T218(99.5)]	0.00025796	0.000146307	4	5	1	Q13885; P04350; P07437; P68371	Q13885 [217-241]; P04350 [217-241]; P07437 [217-241]; P68371 [217-241]	0	2731.28	Not Found	High	Not Found	Not Found	n/a	High	Medium	n/a		0.000198	0.03341			0.0002834	0.2685			42	2		K.LTTPTYGDLNHLVSATMSGVTTCLR.F	[217-241]	1xPhospho [T218(99.5)]
	FALSE	High	[K].EVDEQMLNVQNK.[N]			0.000292644	0.000146307	3	4	4	Q13885; P07437; P68371	Q13885 [325-336]; P07437 [325-336]; P68371 [325-336]	0	1446.69	Not Found	High	High	Not Found	n/a	High	High	n/a		0.0004281	0			0.0008773	3.84e-05			41	55		K.EVDEQMLNVQNK.N	[325-336]
	FALSE	High	[K].EVDEQMLNVQNK.[N]	1xOxidation [M6]		0.000508402	0.000146307	3	4	1	Q13885; P07437; P68371	Q13885 [325-336]; P07437 [325-336]; P68371 [325-336]	0	1462.68	Not Found	High	Not Found	Not Found	n/a	High	n/a	n/a		0.000198				0.0004966				45			K.EVDEQMLNVQNK.N	[325-336]
	FALSE	High	[R].FPGQLNADLRK.[L]			0.000197024	0.000146307	6	10	1	Q13885; Q13509; P04350; Q9BUF5; P07437; P68371	Q13885 [242-252]; Q13509 [242-252]; P04350 [242-252]; Q9BUF5 [242-252]; P07437 [242-252]; P68371 [242-252]	1	1258.69	Not Found	High	Not Found	Not Found	n/a	High	Medium	n/a		0.000198	0.01519			0.0002308	0.1005			49	16		R.FPGQLNADLRK.L	[242-252]
	FALSE	High	[K].NSSYFVEWIPNNVK.[TV]			0.000773716	0.00038936	6	7	4	Q13885; Q13509; P04350; Q9BUF5; P07437; P68371	Q13885 [337-350]; Q13509 [337-350]; P04350 [337-350]; Q9BUF5 [337-350]; P07437 [337-350]; P68371 [337-350]	0	1696.83	High	High	High	High	High	High	High	High	0	0.000348	0.0001442	0.005189	0.0002834	0.0007264	0.000386	0.06898	50	30	56	34	K.NSSYFVEWIPNNVK.T	[337-350]
	FALSE	High	[K].LAVNMVPFPR.[L]	1xOxidation [M5]		0.00125236	0.000428664	6	10	1	Q13885; Q13509; P04350; Q9BUF5; P07437; P68371	Q13885 [253-262]; Q13509 [253-262]; P04350 [253-262]; Q9BUF5 [253-262]; P07437 [253-262]; P68371 [253-262]	0	1159.63	Not Found	Not Found	High	Not Found	Medium	n/a	High	n/a	0.01582		0.0001442		0.1022		0.0007848		17		52		K.LAVNMVPFPR.L	[253-262]
	FALSE	High	[R].KLAVNMVPFPR.[L]			0.0027106	0.000720161	6	10	1	Q13885; Q13509; P04350; Q9BUF5; P07437; P68371	Q13885 [252-262]; Q13509 [252-262]; P04350 [252-262]; Q9BUF5 [252-262]; P07437 [252-262]; P68371 [252-262]	1	1271.73	Not Found	High	Not Found	Not Found	n/a	High	Medium	n/a		0.0007173	0.0135			0.002393	0.0898			42	21		R.KLAVNMVPFPR.L	[252-262]
	FALSE	High	[R].AILVDLEPGTMDSVR.[S]	1xOxidation [M11]		0.00277266	0.000720161	3	4	3	Q13885; Q13509; P07437	Q13885 [63-77]; Q13509 [63-77]; P07437 [63-77]	0	1631.83	High	High	High	Not Found	High	High	High	n/a	0.0006036	0.0007173	0.001542		0.008628	0.002444	0.006481		25	35	19		R.AILVDLEPGTMDSVR.S	[63-77]
	FALSE	High	[K].RISEQFTAMFR.[R]			0.00857439	0.00123668	5	6	1	Q13885; Q13509; P04350; P07437; P68371	Q13885 [380-390]; Q13509 [380-390]; P04350 [380-390]; P07437 [380-390]; P68371 [380-390]	1	1385.7	Not Found	High	Not Found	Not Found	n/a	High	n/a	n/a		0.001329				0.007069				27			K.RISEQFTAMFR.R	[380-390]
	FALSE	High	[R].YLTVAAVFR.[G]			0.0087431	0.00131167	3	3	1	P04350; P07437; P68371	P04350 [310-318]; P07437 [310-318]; P68371 [310-318]	0	1039.59	Not Found	High	Not Found	Not Found	n/a	High	Medium	n/a		0.001429	0.01382			0.007182	0.09015			41	42		R.YLTVAAVFR.G	[310-318]
FALSE	High	Master Protein	P23588	Eukaryotic translation initiation factor 4B OS=Homo sapiens GN=EIF4B PE=1 SV=2	0	166.698	53	36	132	36	1	611	69.1	5.73	228	1377	1188	23	cell organization and biogenesis;metabolic process;regulation of biological process	cytosol	catalytic activity;protein binding;RNA binding	Pf00076, Pf14259	1975	ENSG00000063046.17	EIF4B	12	Proteoglycans in cancer; mTOR signaling pathway; RNA transport; PI3K-Akt signaling pathway	Focal Adhesion-PI3K-Akt-mTOR-signaling pathway; Translation Factors; Interferon type I signaling pathways	High	High	High	High
	Checked	Confidence	Annotated Sequence	Modifications	Modifications in Master Proteins	Qvality PEP	Qvality q-value	# Protein Groups	# Proteins	# PSMs	Master Protein Accessions	Positions in Master Proteins	# Missed Cleavages	Theo. MH+ [Da]	Found in Sample: [S1] F1: Sample	Found in Sample: [S2] F2: Sample	Found in Sample: [S3] F3: Sample	Found in Sample: [S4] F4: Sample	Confidence (by Search Engine): A4 Mascot	Confidence (by Search Engine): B4 Mascot	Confidence (by Search Engine): C4 Mascot	Confidence (by Search Engine): D4 Mascot	Percolator q-Value (by Search Engine): A4 Mascot	Percolator q-Value (by Search Engine): B4 Mascot	Percolator q-Value (by Search Engine): C4 Mascot	Percolator q-Value (by Search Engine): D4 Mascot	Percolator PEP (by Search Engine): A4 Mascot	Percolator PEP (by Search Engine): B4 Mascot	Percolator PEP (by Search Engine): C4 Mascot	Percolator PEP (by Search Engine): D4 Mascot	Ions Score (by Search Engine): A4 Mascot	Ions Score (by Search Engine): B4 Mascot	Ions Score (by Search Engine): C4 Mascot	Ions Score (by Search Engine): D4 Mascot	Sequence in Protein	Positions in Protein	Peptide Group Modifications in Protein
	FALSE	High	[R].KDENKVDGMNAPK.[G]			9.72814e-05	0	1	1	3	P23588	P23588 [525-537]	2	1445.71	Not Found	High	High	Not Found	n/a	High	High	Low		0.000198	0	0.3364		0.0003073	1.583e-05	0.894		73	51	4	R.KDENKVDGMNAPK.G	[525-537]
	FALSE	High	[R].TGSESSQTGTSTTSSR.[N]			1.13098e-05	0	1	1	2	P23588	P23588 [420-435]	0	1573.69	Not Found	High	High	Not Found	n/a	High	High	n/a		0.000198	0			0.0002728	5.234e-09			60	88		R.TGSESSQTGTSTTSSR.N	[420-435]
	FALSE	High	[K].VAPAQPSEEGPGRK.[D]			0.000164708	0	1	1	3	P23588	P23588 [512-525]	1	1422.73	Not Found	High	High	Not Found	n/a	High	High	n/a		0	0.000381			0.0002022	0.002439			37	18		K.VAPAQPSEEGPGRK.D	[512-525]
	FALSE	High	[R].SQSSDTEQQSPTSGGGK.[V]			1.23077e-05	0	1	1	6	P23588	P23588 [495-511]	0	1680.73	High	High	High	Not Found	High	High	High	n/a	0.002668	0	0		0.01159	2.612e-05	2.764e-08		16	121	120		R.SQSSDTEQQSPTSGGGK.V	[495-511]
	FALSE	High	[R].ARPATDSFDDYPPR.[R]			0.000111513	0	1	1	23	P23588	P23588 [201-214]	0	1607.74	Not Found	High	High	Not Found	Low	High	High	n/a	0.05248	0	0		0.2835	0.0001969	3.991e-06		5	56	57		R.ARPATDSFDDYPPR.R	[201-214]
	FALSE	High	[K].SPPYTAFLGNLPYDVTEESIK.[E]			3.04371e-06	0	1	1	12	P23588	P23588 [93-113]	0	2341.16	High	High	High	Not Found	High	High	High	n/a	0	0	0		5.105e-09	8.504e-06	2.72e-08		77	87	92		K.SPPYTAFLGNLPYDVTEESIK.E	[93-113]
	FALSE	High	[K].SPPYTAFLGNLPYDVTEESIKEFFR.[G]			3.97145e-06	0	1	1	2	P23588	P23588 [93-117]	1	2920.44	Not Found	High	High	Not Found	n/a	High	High	n/a		0	0			1.053e-05	0.0001032			69	25		K.SPPYTAFLGNLPYDVTEESIKEFFR.G	[93-117]
	FALSE	High	[R].AASIFGGAKPVDTAAR.[E]			3.57046e-05	0	1	1	9	P23588	P23588 [357-372]	0	1531.82	High	High	High	High	High	High	High	High	0	0	0	0	7.253e-06	8.496e-05	1.046e-07	0.0004175	44	77	66	23	R.AASIFGGAKPVDTAAR.E	[357-372]
	FALSE	High	[K].VMPAPPPKENAWVK.[R]			0.000241329	0.000146307	1	1	6	P23588	P23588 [473-486]	1	1563.84	Not Found	High	High	Not Found	n/a	High	High	n/a		0.000198	0.0001442			0.000269	0.0006281			36	52		K.VMPAPPPKENAWVK.R	[473-486]
	FALSE	High	[R].STPKEDDSSASTSQSTR.[A]			0.00023992	0.000146307	1	1	3	P23588	P23588 [340-356]	1	1783.79	Not Found	High	High	Not Found	n/a	High	High	n/a		0.000198	0			0.0002678	7.092e-05			72	71		R.STPKEDDSSASTSQSTR.A	[340-356]
	FALSE	High	[R].IRVDVADQAQDKDR.[D]			0.000526681	0.000146307	1	1	4	P23588	P23588 [166-179]	2	1628.84	Not Found	High	High	Not Found	n/a	High	High	n/a		0.000198	0.0004632			0.0005126	0.004236			55	45		R.IRVDVADQAQDKDR.D	[166-179]
	FALSE	High	[R].VDVADQAQDKDR.[D]			0.000224758	0.000146307	1	1	2	P23588	P23588 [168-179]	1	1359.65	Not Found	High	High	Not Found	n/a	High	High	n/a		0.000198	0			0.0002548	0.0001441			56	43		R.VDVADQAQDKDR.D	[168-179]
	FALSE	High	[R].VDVADQAQDKDRDDR.[S]			0.000385854	0.000146307	1	1	3	P23588	P23588 [168-182]	2	1745.8	Not Found	High	High	Not Found	Low	High	High	n/a	0.07008	0.000198	0		0.3719	0.000486	7.964e-05		10	29	35		R.VDVADQAQDKDRDDR.S	[168-182]
	FALSE	High	[R].LPREPSNPER.[L]			0.000525581	0.000146307	1	1	2	P23588	P23588 [126-135]	1	1194.62	Not Found	High	High	Not Found	n/a	High	High	n/a		0.000198	0.002688			0.0005114	0.01703			29	6		R.LPREPSNPER.L	[126-135]
	FALSE	High	[R].DDRGPPQRPK.[L]			0.000294506	0.000146307	1	1	2	P23588	P23588 [324-333]	1	1165.61	Not Found	High	High	Not Found	n/a	High	High	n/a		0.002229	0			0.009926	3.909e-05			17	32		R.DDRGPPQRPK.L	[324-333]
	FALSE	High	[K].YAALSVDGEDENEGEDYAE.[-]			0.000735048	0.00038936	1	1	8	P23588	P23588 [593-611]	0	2075.82	High	High	High	Not Found	High	High	High	n/a	0	0.0004281	0.0001442		0.0006354	0.00104	0.0007509		25	40	29		K.YAALSVDGEDENEGEDYAE.-	[593-611]
	FALSE	High	[R].RGDDSFGDKYR.[D]			0.00133422	0.000428664	1	1	3	P23588	P23588 [215-225]	2	1315.6	Not Found	High	High	Not Found	Low	High	High	Low	0.2246	0.003041	0.0001442	0.2335	0.9951	0.01951	0.0008659	0.7177	5	34	44	11	R.RGDDSFGDKYR.D	[215-225]
	FALSE	High	[R].GDDSFGDKYR.[D]			0.00231547	0.000686842	1	1	3	P23588	P23588 [216-225]	1	1159.5	Not Found	High	High	Not Found	n/a	High	High	n/a		0.005524	0.000381			0.05571	0.002364			35	18		R.GDDSFGDKYR.D	[216-225]
	FALSE	High	[R].NRDSDKTDTDWR.[A]			0.0026405	0.000720161	1	1	3	P23588	P23588 [189-200]	2	1508.67	Not Found	High	High	Not Found	n/a	High	High	n/a		0.0007173	0.001831			0.002332	0.01047			39	33		R.NRDSDKTDTDWR.A	[189-200]
	FALSE	High	[K].VDGMNAPK.[G]			0.00349587	0.000720161	1	1	1	P23588	P23588 [530-537]	0	831.403	Not Found	High	Not Found	Not Found	n/a	High	n/a	n/a		0.0007173				0.003046				47			K.VDGMNAPK.G	[530-537]
	FALSE	High	[K].DENKVDGMNAPK.[G]			0.00257278	0.000720161	1	1	1	P23588	P23588 [526-537]	1	1317.61	Not Found	Not Found	High	Not Found	n/a	Medium	High	n/a		0.03704	0.000381			0.3319	0.002113			11	31		K.DENKVDGMNAPK.G	[526-537]
	FALSE	High	[R].VDVADQAQDK.[D]			0.00316233	0.000720161	1	1	1	P23588	P23588 [168-177]	0	1088.52	Not Found	High	Not Found	Not Found	n/a	High	n/a	n/a		0.0007173				0.002771				31			R.VDVADQAQDK.D	[168-177]
	FALSE	High	[R].DYDRGYDSR.[I]			0.0042559	0.000781629	1	1	2	P23588	P23588 [265-273]	1	1146.48	Not Found	High	High	Not Found	n/a	High	High	n/a		0.0008054	0.002849			0.003654	0.01808			24	24		R.DYDRGYDSR.I	[265-273]
	FALSE	High	[R].DSDKTDTDWR.[A]			0.0082078	0.00109113	1	1	3	P23588	P23588 [191-200]	1	1238.53	Not Found	High	High	Not Found	Low	High	High	Low	0.1913	0.007119	0.001943	0.2745	0.9288	0.08389	0.01257	0.8871	5	25	30	9	R.DSDKTDTDWR.A	[191-200]
	FALSE	High	[R].GLNISAVR.[L]			0.00904718	0.00137368	1	1	3	P23588	P23588 [118-125]	0	829.489	Not Found	High	High	Not Found	n/a	High	High	Low		0.003041	0.009458	0.2174		0.02089	0.06128	0.6508		36	24	15	R.GLNISAVR.L	[118-125]
	FALSE	High	[R].LPKSPPYTAFLGNLPYDVTEESIK.[E]	1xPhospho [S/Y/T]		0.0096906	0.00157781	1	1	3	P23588	P23588 [90-113]	1	2759.36	Not Found	Not Found	High	Not Found	n/a	n/a	High	n/a			0.001618				0.008009				16		R.LPKSPPYTAFLGNLPYDVTEESIK.E	[90-113]
	FALSE	High	[R].QLDEPKLER.[R]			0.0121793	0.00212574	1	1	1	P23588	P23588 [390-398]	1	1127.61	Not Found	Not Found	High	Not Found	Medium	Medium	High	n/a	0.01509	0.04866	0.001761		0.08791	0.4001	0.009872		8	21	41		R.QLDEPKLER.R	[390-398]
	FALSE	High	[R].DDYSRDDYR.[R]			0.0149932	0.00245905	1	1	2	P23588	P23588 [314-322]	1	1204.49	Not Found	High	High	Not Found	n/a	High	High	Low		0.002503	0.006984	0.4238		0.01217	0.04994	0.9708		18	27	5	R.DDYSRDDYR.R	[314-322]
	FALSE	High	[R].IRVDVADQAQDK.[D]			0.0159502	0.00245905	1	1	2	P23588	P23588 [166-177]	1	1357.71	Not Found	High	High	Not Found	n/a	High	High	n/a		0.003957	0.001943			0.04342	0.01272			28	29		R.IRVDVADQAQDK.D	[166-177]
	FALSE	High	[K].VAPAQPSEEGPGR.[K]			0.016801	0.00271654	1	1	1	P23588	P23588 [512-524]	0	1294.64	Not Found	High	Not Found	Not Found	n/a	High	Low	Low		0.002556	0.05457	0.0976		0.01366	0.4374	0.3521		35	10	4	K.VAPAQPSEEGPGR.K	[512-524]
	FALSE	High	[R].GGGDRYEDRYDR.[R]			0.0177975	0.00289312	1	1	1	P23588	P23588 [293-304]	2	1458.64	Not Found	Not Found	High	Not Found	n/a	Medium	High	n/a		0.04089	0.002688			0.353	0.0141			11	27		R.GGGDRYEDRYDR.R	[293-304]
	FALSE	High	[K].SLENETLNK.[E]			0.0394798	0.00447032	1	1	2	P23588	P23588 [445-453]	0	1047.53	Not Found	High	High	Not Found	n/a	High	High	n/a		0.003752	0.004308			0.03857	0.02984			19	18		K.SLENETLNK.E	[445-453]
	FALSE	High	[K].GFGYAEFEDLDSLLSALSLNEESLGNRR.[I]			0.044125	0.00514589	1	1	1	P23588	P23588 [138-165]	1	3102.5	Not Found	High	Not Found	Not Found	n/a	High	n/a	n/a		0.003752				0.03919				7			K.GFGYAEFEDLDSLLSALSLNEESLGNRR.I	[138-165]
	FALSE	High	[R].RAFGSGYR.[R]			0.0476227	0.00563781	1	1	1	P23588	P23588 [279-286]	1	913.464	Not Found	High	Not Found	Not Found	n/a	High	Low	n/a		0.003957	0.07827			0.04284	0.5616			32	32		R.RAFGSGYR.R	[279-286]
	FALSE	High	[R].DDDYRGGGDRYEDR.[Y]			0.0490409	0.00586012	1	1	1	P23588	P23588 [288-301]	2	1688.69	Not Found	Not Found	High	Not Found	n/a	n/a	High	n/a			0.005645				0.03627				19		R.DDDYRGGGDRYEDR.Y	[288-301]
	FALSE	High	[K].VMPAPPPK.[E]	1xOxidation [M2]		0.0660846	0.00776471	1	1	1	P23588	P23588 [473-480]	0	852.465	Not Found	High	Not Found	Not Found	n/a	High	Low	n/a		0.006078	0.07056			0.06327	0.5258			36	34		K.VMPAPPPK.E	[473-480]
	FALSE	High	[R].SQSSDTEQQSPTSGGGK.[V]	1xPhospho [S/T]		0.0704516	0.007996	1	1	4	P23588	P23588 [495-511]	0	1760.7	Not Found	High	Not Found	Not Found	n/a	High	n/a	n/a		0.006407				0.06837				17			R.SQSSDTEQQSPTSGGGK.V	[495-511]
	FALSE	High	[R].KDENKVDGMNAPK.[G]	1xOxidation [M9]		0.0733732	0.00830227	1	1	1	P23588	P23588 [525-537]	2	1461.7	Not Found	High	Not Found	Not Found	n/a	High	n/a	n/a		0.006766				0.07203				13			R.KDENKVDGMNAPK.G	[525-537]
	FALSE	High	[K].VMPAPPPK.[E]			0.0857399	0.0093606	1	1	1	P23588	P23588 [473-480]	0	836.47	Not Found	High	Not Found	Not Found	n/a	High	Medium	n/a		0.007628	0.01866			0.08714	0.1291			22	26		K.VMPAPPPK.E	[473-480]
FALSE	High	Master Protein	P23458	Tyrosine-protein kinase JAK1 OS=Homo sapiens GN=JAK1 PE=1 SV=2	0	164.147	39	42	87	40	1	1154	133.2	7.55	88	920	894	64	cell differentiation;cellular component movement;defense response;metabolic process;regulation of biological process;response to stimulus	cytoplasm;cytoskeleton;cytosol;endosome;membrane;nucleus	catalytic activity;metal ion binding;nucleotide binding;protein binding	Pf00069, Pf07714	3716	ENSG00000162434.11	JAK1	1	Viral carcinogenesis; Th1 and Th2 cell differentiation; NOD-like receptor signaling pathway; Osteoclast differentiation; Hepatitis B; Pancreatic cancer; Epstein-Barr virus infection; Leishmaniasis; Pathways in cancer; Tuberculosis; EGFR tyrosine kinase inhibitor resistance; HTLV-I infection; Toxoplasmosis; Jak-STAT signaling pathway; Measles; Herpes simplex infection; Hepatitis C; Signaling pathw…	Oncostatin M Signaling Pathway; IL-9 Signaling Pathway; Type III interferon signaling; Prolactin Signaling Pathway; Human Thyroid Stimulating Hormone (TSH) signaling pathway; Interferon type I signaling pathways; EGF/EGFR Signaling Pathway; IL-6 signaling pathway; ESC Pluripotency Pathways; IL-7 Signaling Pathway; TCA Cycle Nutrient Utilization and Invasiveness of Ovarian Cancer; IL-2 Signaling P…	High	High	High	High	Phospho [S71(100); T255(100)]; Acetyl [N-Term]
	Checked	Confidence	Annotated Sequence	Modifications	Modifications in Master Proteins	Qvality PEP	Qvality q-value	# Protein Groups	# Proteins	# PSMs	Master Protein Accessions	Positions in Master Proteins	# Missed Cleavages	Theo. MH+ [Da]	Found in Sample: [S1] F1: Sample	Found in Sample: [S2] F2: Sample	Found in Sample: [S3] F3: Sample	Found in Sample: [S4] F4: Sample	Confidence (by Search Engine): A4 Mascot	Confidence (by Search Engine): B4 Mascot	Confidence (by Search Engine): C4 Mascot	Confidence (by Search Engine): D4 Mascot	Percolator q-Value (by Search Engine): A4 Mascot	Percolator q-Value (by Search Engine): B4 Mascot	Percolator q-Value (by Search Engine): C4 Mascot	Percolator q-Value (by Search Engine): D4 Mascot	Percolator PEP (by Search Engine): A4 Mascot	Percolator PEP (by Search Engine): B4 Mascot	Percolator PEP (by Search Engine): C4 Mascot	Percolator PEP (by Search Engine): D4 Mascot	Ions Score (by Search Engine): A4 Mascot	Ions Score (by Search Engine): B4 Mascot	Ions Score (by Search Engine): C4 Mascot	Ions Score (by Search Engine): D4 Mascot	Sequence in Protein	Positions in Protein	Peptide Group Modifications in Protein
	FALSE	High	[K].LRQEGSEEGMYVLR.[W]			0.000127933	0	1	1	2	P23458	P23458 [453-466]	1	1666.82	Not Found	High	High	Not Found	n/a	High	High	n/a		0	0			0.0001671	4.699e-06			57	66		K.LRQEGSEEGMYVLR.W	[453-466]
	FALSE	High	[K].LSDPGIPITVLSR.[Q]			8.68398e-05	0	1	1	3	P23458	P23458 [737-749]	0	1367.79	High	High	High	Not Found	High	High	High	n/a	0	0	0.001542		0.0002788	0.0001239	0.0048		33	63	20		K.LSDPGIPITVLSR.Q	[737-749]
	FALSE	High	[K].LSSHEEALSFVSLVDGYFR.[L]			5.84999e-05	0	1	1	6	P23458	P23458 [396-414]	0	2156.07	High	High	High	High	High	High	High	High	0	0.000198	0.0002786	0	0.0005069	0.0004703	0.00172	0.0005138	38	57	34	39	K.LSSHEEALSFVSLVDGYFR.L	[396-414]
	FALSE	High	[R].DINKLEEQNPDIVSEK.[K]			9.32195e-05	0	1	1	2	P23458	P23458 [844-859]	1	1870.94	Not Found	High	Not Found	Not Found	n/a	High	n/a	n/a		0				0.000131				79			R.DINKLEEQNPDIVSEK.K	[844-859]
	FALSE	High	[R].FYFTNWHGTNDNEQSVWR.[H]			3.21617e-05	0	1	1	2	P23458	P23458 [111-128]	0	2301.01	Not Found	High	High	Not Found	n/a	High	High	n/a		0.000198	0			0.0002176	7.932e-08			41	87		R.FYFTNWHGTNDNEQSVWR.H	[111-128]
	FALSE	High	[K].AQEWQPVYPMSQLSFDR.[I]			0.000141205	0	1	1	4	P23458	P23458 [561-577]	0	2081.97	High	High	High	Not Found	High	High	High	n/a	0	0	0		0.004114	0.0001802	9.307e-06		18	56	53		K.AQEWQPVYPMSQLSFDR.I	[561-577]
	FALSE	High	[R].YDPEGDNTGEQVAVK.[S]			4.94615e-05	0	1	1	1	P23458	P23458 [894-908]	0	1621.73	Not Found	High	Not Found	Not Found	n/a	High	n/a	n/a		0				7.95e-05				97			R.YDPEGDNTGEQVAVK.S	[894-908]
	FALSE	High	[K].AIETDKEYYTVKDDR.[D]			0.000117398	0	1	1	1	P23458	P23458 [1027-1041]	2	1845.89	Not Found	Not Found	High	Not Found	n/a	n/a	High	n/a			0				2.517e-06				73		K.AIETDKEYYTVKDDR.D	[1027-1041]
	FALSE	High	[K].LIMEFLPSGSLK.[E]			0.000222186	0.000146307	1	1	3	P23458	P23458 [954-965]	0	1334.74	High	High	High	Not Found	High	High	High	n/a	0	0.000198	0		0.004166	0.0004009	1.686e-05		27	35	43		K.LIMEFLPSGSLK.E	[954-965]
	FALSE	High	[K].KAQEWQPVYPMSQLSFDR.[I]			0.00031158	0.000146307	1	1	1	P23458	P23458 [560-577]	1	2210.07	Not Found	Not Found	High	Not Found	n/a	n/a	High	n/a			0				4.59e-05				44		K.KAQEWQPVYPMSQLSFDR.I	[560-577]
	FALSE	High	[R].KSDVLTTPWK.[F]			0.000669296	0.000146307	1	1	2	P23458	P23458 [682-691]	1	1174.65	Not Found	High	High	Not Found	n/a	High	High	n/a		0.0004281	0			0.001179	0.000262			44	53		R.KSDVLTTPWK.F	[682-691]
	FALSE	High	[K].KTEVNLEAPEPGVEVIFYLSDREPLR.[L]			0.000583408	0.000146307	1	1	2	P23458	P23458 [24-49]	2	3000.57	Not Found	High	High	Not Found	n/a	High	High	n/a		0.000198	0.0002786			0.0005618	0.001804			32	21		K.KTEVNLEAPEPGVEVIFYLSDREPLR.L	[24-49]
	FALSE	High	[R].TDNISFMLK.[R]			0.000654392	0.000146307	1	1	2	P23458	P23458 [533-541]	0	1068.54	Not Found	High	High	Not Found	n/a	High	High	n/a		0.000198	0.0002786			0.0006232	0.001828			52	46		R.TDNISFMLK.R	[533-541]
	FALSE	High	[R].NVLVESEHQVK.[I]			0.000568481	0.000146307	1	1	3	P23458	P23458 [1008-1018]	0	1281.68	Not Found	High	High	Not Found	n/a	High	High	n/a		0.000198	0.0001442			0.0005482	0.001093			26	53		R.NVLVESEHQVK.I	[1008-1018]
	FALSE	High	[KR].IRDLGEGHFGK.[V]			0.000486035	0.000146307	2	2	1	P29597; P23458	P29597 [900-910]; P23458 [878-888]	1	1228.64	Not Found	High	Not Found	Not Found	n/a	High	n/a	n/a		0.000198				0.0004775				29			R.IRDLGEGHFGK.V	[878-888]
	FALSE	High	[K].IREEWNNFSYFPEITHIVIK.[E]			0.000261471	0.000146307	1	1	2	P23458	P23458 [359-378]	1	2535.3	Not Found	High	High	Not Found	Medium	High	High	n/a	0.02893	0.000198	0		0.1759	0.0002862	3.744e-05		3	39	37		K.IREEWNNFSYFPEITHIVIK.E	[359-378]
	FALSE	High	[R].ISPLCHNLFALYDENTK.[L]	1xPhospho [S2(100)]	P23458 1xPhospho [S71(100)]	0.00056362	0.000146307	1	1	1	P23458	P23458 [70-86]	0	2057.94	Not Found	Not Found	High	Not Found	Medium	Low	High	n/a	0.01089	0.1474	0		0.07146	0.7859	0.0001857		28	3	48		R.ISPLCHNLFALYDENTK.L	[70-86]	1xPhospho [S71(100)]
	FALSE	High	[K].MIGPTHGQMTVTR.[L]			0.000457722	0.000146307	1	1	3	P23458	P23458 [1091-1103]	0	1428.71	Not Found	High	High	Not Found	n/a	High	High	n/a		0.000198	0.0001442			0.0004539	0.0005038			31	35		K.MIGPTHGQMTVTR.L	[1091-1103]
	FALSE	High	[R].DISLAFFEAASMMR.[Q]			0.000551708	0.000146307	1	1	4	P23458	P23458 [630-643]	0	1588.75	Not Found	High	High	High	Medium	High	High	High	0.01962	0.0004281	0.0001442	0	0.1315	0.001141	0.001119	0.0006496	7	41	35	41	R.DISLAFFEAASMMR.Q	[630-643]
	FALSE	High	[K].TICDSSVSTHDLK.[V]	1xPhospho [T1(100)]	P23458 1xPhospho [T255(100)]	0.000824885	0.00038936	1	1	2	P23458	P23458 [255-267]	0	1485.63	Not Found	High	High	Not Found	n/a	High	High	n/a		0.003041	0.0001442			0.01993	0.0003882			24	65		K.TICDSSVSTHDLK.V	[255-267]	1xPhospho [T255(100)]
	FALSE	High	[K].YLATLETLTK.[H]			0.000830845	0.00038936	1	1	3	P23458	P23458 [270-279]	0	1152.65	Not Found	High	High	Not Found	n/a	High	High	Low		0.000348	0.0001442	0.1901		0.0007778	0.001187	0.571		40	43	9	K.YLATLETLTK.H	[270-279]
	FALSE	High	[R].EISNLLVATKK.[A]			0.00146319	0.000428664	1	1	3	P23458	P23458 [550-560]	1	1215.73	Not Found	High	High	Not Found	n/a	High	High	n/a		0.0007173	0.0001442			0.003001	0.0009928			12	57		R.EISNLLVATKK.A	[550-560]
	FALSE	High	[R].EISNLLVATK.[K]			0.00115511	0.000428664	1	1	2	P23458	P23458 [550-559]	0	1087.64	Not Found	High	High	Not Found	n/a	High	High	n/a		0.0004281	0.000381			0.001063	0.002743			46	53		R.EISNLLVATK.K	[550-559]
	FALSE	High	[R].DLGEGHFGK.[V]			0.00164141	0.000428664	2	2	1	P29597; P23458	P29597 [902-910]; P23458 [880-888]	0	959.458	Not Found	Not Found	High	Not Found	n/a	n/a	High	n/a			0.0001442				0.001169				42		R.DLGEGHFGK.V	[880-888]
	FALSE	High	[K].SDVLTTPWK.[F]			0.00114255	0.000428664	1	1	1	P23458	P23458 [683-691]	0	1046.55	Not Found	High	Not Found	Not Found	n/a	High	n/a	n/a		0.0004281				0.001053				39			K.SDVLTTPWK.F	[683-691]
	FALSE	High	[K].AIETDKEYYTVK.[D]			0.00107978	0.000428664	1	1	1	P23458	P23458 [1027-1038]	1	1459.73	Not Found	High	Not Found	Not Found	n/a	High	n/a	n/a		0.0004281				0.0009976				28			K.AIETDKEYYTVK.D	[1027-1038]
	FALSE	High	[K].ELADLMTR.[C]			0.00323845	0.000720161	1	1	2	P23458	P23458 [819-826]	0	948.482	Not Found	High	High	Not Found	n/a	High	High	n/a		0.0007173	0.001943			0.002825	0.01248			60	42		K.ELADLMTR.C	[819-826]
	FALSE	High	[K].MQLPELPK.[D]			0.00339804	0.000720161	1	1	2	P23458	P23458 [206-213]	0	955.528	Not Found	High	High	Not Found	n/a	High	High	Low		0.003457	0.000381	0.0592		0.02903	0.002916	0.2692		28	47	8	K.MQLPELPK.D	[206-213]
	FALSE	High	[R].SFPSLGDLMSHLK.[K]			0.003017	0.000720161	1	1	1	P23458	P23458 [515-527]	0	1431.73	Not Found	Not Found	High	Not Found	n/a	n/a	High	n/a			0.000381				0.002549				27		R.SFPSLGDLMSHLK.K	[515-527]
	FALSE	High	[K].DLVQGEHLGR.[G]			0.00266028	0.000720161	1	1	2	P23458	P23458 [582-591]	0	1123.59	Not Found	High	High	Not Found	n/a	High	High	n/a		0.003041	0.000381			0.02041	0.002201			23	52		K.DLVQGEHLGR.G	[582-591]
	FALSE	High	[K].LIMEFLPSGSLK.[E]	1xOxidation [M3]		0.00291373	0.000720161	1	1	2	P23458	P23458 [954-965]	0	1350.73	Not Found	High	High	Not Found	Medium	High	High	n/a	0.01153	0.0007173	0.001943		0.07318	0.00256	0.0122		6	20	17		K.LIMEFLPSGSLK.E	[954-965]
	FALSE	High	[K].ESVVSINKQDNK.[K]			0.00387637	0.000781629	1	1	1	P23458	P23458 [379-390]	1	1360.71	Not Found	High	Not Found	Not Found	n/a	High	n/a	n/a		0.0008054				0.003356				24			K.ESVVSINKQDNK.K	[379-390]
	FALSE	High	[K].KKIPDATPLLDASSLEYLFAQGQYDLVK.[C]			0.00617199	0.00104315	1	1	3	P23458	P23458 [141-168]	2	3123.66	Not Found	High	High	Not Found	Low	High	High	n/a	0.2647	0.0009582	0.003396		1	0.005177	0.02284		8	34	26		K.KKIPDATPLLDASSLEYLFAQGQYDLVK.C	[141-168]
	FALSE	High	[R].YSLHGSDR.[S]			0.0066829	0.00104315	1	1	2	P23458	P23458 [507-514]	0	934.438	Not Found	High	High	Not Found	n/a	High	High	n/a		0.001039	0.001542			0.006172	0.00573			32	40		R.YSLHGSDR.S	[507-514]
	FALSE	High	[K].KPATEVDPTHFEKR.[F]			0.00731297	0.00109113	1	1	1	P23458	P23458 [860-873]	1	1654.85	Not Found	High	Not Found	Not Found	n/a	High	n/a	n/a		0.001039				0.006078				36			K.KPATEVDPTHFEKR.F	[860-873]
	FALSE	High	[R].NLYHENIVK.[Y]			0.00808949	0.00109113	1	1	1	P23458	P23458 [931-939]	0	1129.6	Not Found	High	Not Found	Not Found	n/a	High	Medium	n/a		0.001134	0.03336			0.006681	0.2677			32	4		R.NLYHENIVK.Y	[931-939]
	FALSE	High	[K].MIGPTHGQMTVTR.[L]	1xOxidation [M1]		0.0104357	0.00157781	1	1	1	P23458	P23458 [1091-1103]	0	1444.7	Not Found	Not Found	High	Not Found	n/a	n/a	High	n/a			0.001618				0.008542				14		K.MIGPTHGQMTVTR.L	[1091-1103]
	FALSE	High	[R].TSFQNLIEGFEALLK.[-]			0.0104875	0.00164512	1	1	1	P23458	P23458 [1140-1154]	0	1709.91	Not Found	High	Not Found	Not Found	n/a	High	n/a	n/a		0.001681				0.008553				18			R.TSFQNLIEGFEALLK.-	[1140-1154]
	FALSE	High	[R].TDNISFMLK.[R]	1xOxidation [M7]		0.0142453	0.00245905	1	1	1	P23458	P23458 [533-541]	0	1084.53	Not Found	Not Found	High	Not Found	n/a	n/a	High	n/a			0.001943				0.01142				35		R.TDNISFMLK.R	[533-541]
	FALSE	High	[-].MQYLNIK.[E]	1xAcetyl [N-Term]	P23458 1xAcetyl [N-Term]	0.0156237	0.00245905	1	1	1	P23458	P23458 [1-7]	0	951.497	Not Found	High	Not Found	Not Found	n/a	High	n/a	n/a		0.002503				0.01266				29			-.MQYLNIK.E	[1-7]	1xAcetyl [N-Term]
	FALSE	High	[K].NLSVAADK.[W]			0.0153838	0.00245905	1	1	1	P23458	P23458 [769-776]	0	817.441	Not Found	High	Not Found	Not Found	n/a	High	Low	n/a		0.002503	0.05714			0.01249	0.4518			42	13		K.NLSVAADK.W	[769-776]
	FALSE	High	[R].QEGSEEGMYVLR.[W]			0.0218028	0.00320293	1	1	1	P23458	P23458 [455-466]	0	1397.64	Not Found	High	Not Found	Not Found	n/a	High	n/a	n/a		0.002849				0.01791				30			R.QEGSEEGMYVLR.W	[455-466]
	FALSE	High	[R].YIPETLNK.[S]			0.0267347	0.00364132	1	1	1	P23458	P23458 [220-227]	0	977.53	Not Found	Not Found	High	Not Found	n/a	n/a	High	n/a			0.003113				0.02077				40		R.YIPETLNK.S	[220-227]
	FALSE	High	[K].KIPDATPLLDASSLEYLFAQGQYDLVK.[C]			0.0359685	0.00427235	1	1	1	P23458	P23458 [142-168]	1	2995.57	Not Found	High	Not Found	Not Found	Medium	High	n/a	n/a	0.01509	0.0035			0.0877	0.03101			9	21			K.KIPDATPLLDASSLEYLFAQGQYDLVK.C	[142-168]
	FALSE	High	[K].KMQLPELPK.[D]			0.0416134	0.0047998	1	1	1	P23458	P23458 [205-213]	1	1083.62	Not Found	Not Found	High	Not Found	n/a	n/a	High	n/a			0.004732				0.03131				28		K.KMQLPELPK.D	[205-213]
	FALSE	High	[R].DISLAFFEAASMMR.[Q]	1xOxidation [M]		0.0605498	0.00731273	1	1	2	P23458	P23458 [630-643]	0	1604.74	Not Found	High	Not Found	Not Found	n/a	High	n/a	n/a		0.005582				0.05721				8			R.DISLAFFEAASMMR.Q	[630-643]
	FALSE	High	[K].LRQEGSEEGMYVLR.[W]	1xOxidation [M10]		0.067249	0.00784801	1	1	1	P23458	P23458 [453-466]	1	1682.82	Not Found	Not Found	High	Not Found	n/a	n/a	High	n/a			0.006713				0.04811				26		K.LRQEGSEEGMYVLR.W	[453-466]
FALSE	High	Master Protein	Q8WWY3	U4/U6 small nuclear ribonucleoprotein Prp31 OS=Homo sapiens GN=PRPF31 PE=1 SV=2	0	160.657	55	26	105	26	1	499	55.4	5.78	340	1180	915	54	cell organization and biogenesis;metabolic process	nucleus;spliceosomal complex	protein binding;RNA binding	Pf01798, Pf08060, Pf09785	26121	ENSG00000275117.4; ENSG00000277953.4; ENSG00000105618.13; ENSG00000277154.4; ENSG00000274894.4; ENSG00000274651.4; ENSG00000277707.4; ENSG00000276421.4; ENSG00000274144.4; ENSG00000275885.4	PRPF31	19; CHR_HSCHR19LRC_COX2_CTG3_1; CHR_HSCHR19LRC_LRC_T_CTG3_1; CHR_HSCHR19LRC_COX1_CTG3_1; CHR_HSCHR19LRC_LRC_J_CTG3_1; CHR_HSCHR19LRC_LRC_I_CTG3_1; CHR_HSCHR19LRC_PGF1_CTG3_1; CHR_HSCHR19LRC_LRC_S_CTG3_1; CHR_HSCHR19LRC_PGF2_CTG3_1; CHR_HSCHR19_4_CTG3_1	Spliceosome		High	High	High	High
	Checked	Confidence	Annotated Sequence	Modifications	Modifications in Master Proteins	Qvality PEP	Qvality q-value	# Protein Groups	# Proteins	# PSMs	Master Protein Accessions	Positions in Master Proteins	# Missed Cleavages	Theo. MH+ [Da]	Found in Sample: [S1] F1: Sample	Found in Sample: [S2] F2: Sample	Found in Sample: [S3] F3: Sample	Found in Sample: [S4] F4: Sample	Confidence (by Search Engine): A4 Mascot	Confidence (by Search Engine): B4 Mascot	Confidence (by Search Engine): C4 Mascot	Confidence (by Search Engine): D4 Mascot	Percolator q-Value (by Search Engine): A4 Mascot	Percolator q-Value (by Search Engine): B4 Mascot	Percolator q-Value (by Search Engine): C4 Mascot	Percolator q-Value (by Search Engine): D4 Mascot	Percolator PEP (by Search Engine): A4 Mascot	Percolator PEP (by Search Engine): B4 Mascot	Percolator PEP (by Search Engine): C4 Mascot	Percolator PEP (by Search Engine): D4 Mascot	Ions Score (by Search Engine): A4 Mascot	Ions Score (by Search Engine): B4 Mascot	Ions Score (by Search Engine): C4 Mascot	Ions Score (by Search Engine): D4 Mascot	Sequence in Protein	Positions in Protein	Peptide Group Modifications in Protein
	FALSE	High	[R].MSFIAPNLSIIIGASTAAK.[I]	1xOxidation [M1]		0.000121597	0	1	1	5	Q8WWY3	Q8WWY3 [212-230]	0	1921.05	High	High	High	High	High	High	High	High	0.0006036	0	0	0.003504	0.007586	0.0001608	0.000226	0.04736	19	67	44	19	R.MSFIAPNLSIIIGASTAAK.I	[212-230]
	FALSE	High	[R].MSFIAPNLSIIIGASTAAK.[I]			4.82159e-05	0	1	1	6	Q8WWY3	Q8WWY3 [212-230]	0	1905.05	High	High	High	Not Found	High	High	High	Low	0	0	0	0.0755	8.757e-05	0.0001104	2.293e-07	0.2929	46	71	68	10	R.MSFIAPNLSIIIGASTAAK.I	[212-230]
	FALSE	High	[R].MSFGEIEEDAYQEDLGFSLGHLGK.[S]	1xOxidation [M1]		5.37327e-06	0	1	1	4	Q8WWY3	Q8WWY3 [378-401]	0	2688.21	High	High	High	High	High	High	High	High	0	0	0	0.002115	2.574e-05	8.856e-05	7.622e-10	0.04022	44	62	103	11	R.MSFGEIEEDAYQEDLGFSLGHLGK.S	[378-401]
	FALSE	High	[R].MSFGEIEEDAYQEDLGFSLGHLGK.[S]			5.30869e-06	0	1	1	6	Q8WWY3	Q8WWY3 [378-401]	0	2672.22	High	High	High	Not Found	High	High	High	Medium	0	0	0	0.04522	9.806e-05	1.33e-05	1.116e-06	0.1628	48	82	68	8	R.MSFGEIEEDAYQEDLGFSLGHLGK.S	[378-401]
	FALSE	High	[K].RFPELESLVPNALDYIR.[T]			3.57046e-05	0	1	1	6	Q8WWY3	Q8WWY3 [121-137]	1	2032.09	High	High	High	Not Found	High	High	High	n/a	0	0	0		0.00181	6.131e-05	0.0001658		36	53	42		K.RFPELESLVPNALDYIR.T	[121-137]
	FALSE	High	[K].IMGVAGGLTNLSK.[M]			4.84625e-05	0	1	1	3	Q8WWY3	Q8WWY3 [231-243]	0	1260.7	Not Found	High	High	High	n/a	High	High	High		0	0	0		7.821e-05	2.292e-06	0.01998		82	75	26	K.IMGVAGGLTNLSK.M	[231-243]
	FALSE	High	[R].VDSFHESTEGK.[V]			6.1852e-05	0	1	1	4	Q8WWY3	Q8WWY3 [305-315]	0	1235.55	Not Found	High	High	Not Found	n/a	High	High	n/a		0.000198	0			0.0006346	4.442e-07			45	67		R.VDSFHESTEGK.V	[305-315]
	FALSE	High	[K].ASEVMGPVEAAPEYR.[V]	1xOxidation [M5]		6.38646e-05	0	1	1	3	Q8WWY3	Q8WWY3 [77-91]	0	1621.75	Not Found	High	High	Not Found	n/a	High	High	n/a		0	0.006317			9.735e-05	0.04314			89	21		K.ASEVMGPVEAAPEYR.V	[77-91]
	FALSE	High	[R].VIVDANNLTVEIENELNIIHK.[F]			6.59721e-07	0	1	1	6	Q8WWY3	Q8WWY3 [92-112]	0	2390.29	High	High	High	Not Found	High	High	High	n/a	0	0	0		2.827e-06	7.994e-06	3.311e-12		56	117	118		R.VIVDANNLTVEIENELNIIHK.F	[92-112]
	FALSE	High	[K].TLSGFSSTSVLPHTGYIYHSDIVQSLPPDLR.[R]			1.47008e-05	0	1	1	7	Q8WWY3	Q8WWY3 [258-288]	0	3387.72	High	High	High	Not Found	High	High	High	n/a	0	0	0		3.133e-06	3.016e-05	9.534e-05		45	60	24		K.TLSGFSSTSVLPHTGYIYHSDIVQSLPPDLR.R	[258-288]
	FALSE	High	[R].SSGTASSVAFTPLQGLEIVNPQAAEKK.[V]			0.000139677	0	1	1	1	Q8WWY3	Q8WWY3 [445-471]	1	2730.43	High	Not Found	Not Found	Not Found	High	n/a	n/a	n/a	0				1.804e-06				44				R.SSGTASSVAFTPLQGLEIVNPQAAEKK.V	[445-471]
	FALSE	High	[K].VGYELKDEIER.[K]			8.51325e-05	0	1	1	3	Q8WWY3	Q8WWY3 [316-326]	1	1350.69	Not Found	High	High	Not Found	n/a	High	High	Low		0	0	0.05651		0.0002037	1.041e-06	0.2416		66	47	6	K.VGYELKDEIER.K	[316-326]
	FALSE	High	[K].ASEVMGPVEAAPEYR.[V]			8.19467e-05	0	1	1	3	Q8WWY3	Q8WWY3 [77-91]	0	1605.76	Not Found	High	High	Not Found	n/a	High	High	Medium		0	0.000381	0.02733		0.0001184	0.002617	0.08839		45	29	7	K.ASEVMGPVEAAPEYR.V	[77-91]
	FALSE	High	[R].KFDKWQEPPPVK.[Q]			0.000454127	0.000146307	1	1	2	Q8WWY3	Q8WWY3 [327-338]	2	1498.81	Not Found	High	High	Not Found	n/a	High	High	n/a		0.000198	0.001542			0.0004505	0.006958			38	22		R.KFDKWQEPPPVK.Q	[327-338]
	FALSE	High	[K].YFSSMAEFLK.[V]			0.000320415	0.000146307	1	1	2	Q8WWY3	Q8WWY3 [479-488]	0	1222.58	Not Found	High	High	Not Found	Low	High	High	Low	0.05524	0.000198	0	0.1578	0.3041	0.0003363	0.0002404	0.4854	29	75	69	2	K.YFSSMAEFLK.V	[479-488]
	FALSE	High	[R].SSGTASSVAFTPLQGLEIVNPQAAEK.[K]			0.000461358	0.000146307	1	1	6	Q8WWY3	Q8WWY3 [445-470]	0	2602.34	High	Not Found	High	High	High	n/a	High	High	0		0.0001442	0	7.87e-05		0.0004891	0.00695	43		32	26	R.SSGTASSVAFTPLQGLEIVNPQAAEK.K	[445-470]
	FALSE	High	[K].VGYELKDEIERK.[F]			0.000407835	0.000146307	1	1	2	Q8WWY3	Q8WWY3 [316-327]	2	1478.78	Not Found	High	High	Not Found	n/a	High	High	n/a		0.0004281	0			0.0009316	9.12e-05			26	28		K.VGYELKDEIERK.F	[316-327]
	FALSE	High	[R].KTLSGFSSTSVLPHTGYIYHSDIVQSLPPDLR.[R]			0.000713355	0.000284703	1	1	2	Q8WWY3	Q8WWY3 [257-288]	1	3515.82	Not Found	High	High	Not Found	n/a	High	High	n/a		0.000348	0.0002786			0.0006735	0.001907			33	10		R.KTLSGFSSTSVLPHTGYIYHSDIVQSLPPDLR.R	[257-288]
	FALSE	High	[K].MFAEIMMK.[I]	1xOxidation [M]		0.000740173	0.00038936	1	1	7	Q8WWY3	Q8WWY3 [59-66]	0	1016.46	Not Found	High	High	Not Found	n/a	High	High	n/a		0.0004281	0.0001442			0.00106	0.0003611			57	51		K.MFAEIMMK.I	[59-66]
	FALSE	High	[K].IMGVAGGLTNLSK.[M]	1xOxidation [M2]		0.00139451	0.000428664	1	1	3	Q8WWY3	Q8WWY3 [231-243]	0	1276.69	Not Found	High	High	Not Found	n/a	High	High	n/a		0.0004281	0.001542			0.001275	0.005019			40	27		K.IMGVAGGLTNLSK.M	[231-243]
	FALSE	High	[K].QVKPLPAPLDGQR.[K]			0.0011302	0.000428664	1	1	5	Q8WWY3	Q8WWY3 [339-351]	0	1418.81	High	High	High	Not Found	High	High	High	n/a	0.005806	0.0007173	0.0001442		0.04398	0.002445	0.0006649		14	24	27		K.QVKPLPAPLDGQR.K	[339-351]
	FALSE	High	[K].MFAEIMMK.[I]			0.00183269	0.00050591	1	1	3	Q8WWY3	Q8WWY3 [59-66]	0	1000.47	Not Found	High	High	High	n/a	High	High	High		0.00054	0.0001442	0		0.00165	0.001656	0.02022		59	59	37	K.MFAEIMMK.I	[59-66]
	FALSE	High	[R].FPELESLVPNALDYIR.[T]			0.00179092	0.00050591	1	1	1	Q8WWY3	Q8WWY3 [122-137]	0	1875.99	Not Found	High	Not Found	Not Found	Medium	High	n/a	n/a	0.0139	0.00054			0.0831	0.001615			7	36			R.FPELESLVPNALDYIR.T	[122-137]
	FALSE	High	[K].YFSSMAEFLK.[V]	1xOxidation [M5]		0.00211295	0.00050591	1	1	1	Q8WWY3	Q8WWY3 [479-488]	0	1238.58	Not Found	Not Found	High	Not Found	Medium	n/a	High	n/a	0.03376		0.0001442		0.1969		0.001649		2		53		K.YFSSMAEFLK.V	[479-488]
	FALSE	High	[R].IYEYVESR.[M]			0.0039923	0.000781629	1	1	3	Q8WWY3	Q8WWY3 [204-211]	0	1058.52	High	High	High	Not Found	High	High	High	Low	0.005988	0.001039	0.0004632	0.3429	0.05062	0.006015	0.003478	0.8988	28	44	50	12	R.IYEYVESR.M	[204-211]
	FALSE	High	[R].LGLTEIRK.[Q]			0.00828774	0.00109113	1	1	2	Q8WWY3	Q8WWY3 [366-373]	1	929.578	Not Found	High	High	Not Found	n/a	High	High	n/a		0.001237	0.003113			0.006831	0.021			39	37		R.LGLTEIRK.Q	[366-373]
	FALSE	High	[R].DRSSGTASSVAFTPLQGLEIVNPQAAEK.[K]			0.00940894	0.00144713	1	1	1	Q8WWY3	Q8WWY3 [443-470]	1	2873.46	Not Found	Not Found	High	Not Found	n/a	n/a	High	n/a			0.001542				0.007798				19		R.DRSSGTASSVAFTPLQGLEIVNPQAAEK.K	[443-470]
	FALSE	High	[K].ELGNSLDK.[C]			0.0126788	0.00231834	1	1	2	Q8WWY3	Q8WWY3 [141-148]	0	875.447	Not Found	High	High	Not Found	n/a	High	High	n/a		0.002471	0.001831			0.01056	0.01023			46	44		K.ELGNSLDK.C	[141-148]
	FALSE	High	[R].LGLTEIR.[K]			0.0226495	0.00326577	1	1	2	Q8WWY3	Q8WWY3 [366-372]	0	801.483	Not Found	High	Not Found	High	n/a	High	n/a	High		0.002935		0.005189		0.01862		0.06921		55		27	R.LGLTEIR.K	[366-372]
	FALSE	High	[K].QSVVYGGK.[S]			0.0313242	0.00395835	1	1	1	Q8WWY3	Q8WWY3 [431-438]	0	837.446	Not Found	High	Not Found	Not Found	n/a	High	n/a	n/a		0.003229				0.0266				22			K.QSVVYGGK.S	[431-438]
	FALSE	High	[K].IEEYISK.[Q]			0.0581236	0.00693777	1	1	1	Q8WWY3	Q8WWY3 [67-73]	0	881.461	Not Found	High	Not Found	Not Found	Medium	High	Low	Low	0.04021	0.005212	0.07513	0.203	0.226	0.05441	0.5437	0.6083	19	35	15	12	K.IEEYISK.Q	[67-73]
	FALSE	High	[K].WQEPPPVK.[Q]			0.058807	0.00698967	1	1	2	Q8WWY3	Q8WWY3 [331-338]	0	980.52	Not Found	High	High	Not Found	n/a	High	High	n/a		0.005369	0.009683			0.05518	0.06394			39	30		K.WQEPPPVK.Q	[331-338]
FALSE	High	Master Protein	P14625	Endoplasmin OS=Homo sapiens GN=HSP90B1 PE=1 SV=1	0	158.47	49	38	86	36	1	803	92.4	4.84	113	1247	790	55	cell organization and biogenesis;metabolic process;regulation of biological process;response to stimulus;transport	cytosol;endoplasmic reticulum;extracellular;membrane;nucleus;organelle lumen	metal ion binding;nucleotide binding;protein binding;RNA binding	Pf00183, Pf02518, Pf13589	7184	ENSG00000166598.14	HSP90B1	12	Pathways in cancer; Prostate cancer; Protein processing in endoplasmic reticulum; Thyroid hormone synthesis; Estrogen signaling pathway; PI3K-Akt signaling pathway	Sudden Infant Death Syndrome (SIDS) Susceptibility Pathways; Focal Adhesion-PI3K-Akt-mTOR-signaling pathway; Photodynamic therapy-induced unfolded protein response	High	High	High	High
	Checked	Confidence	Annotated Sequence	Modifications	Modifications in Master Proteins	Qvality PEP	Qvality q-value	# Protein Groups	# Proteins	# PSMs	Master Protein Accessions	Positions in Master Proteins	# Missed Cleavages	Theo. MH+ [Da]	Found in Sample: [S1] F1: Sample	Found in Sample: [S2] F2: Sample	Found in Sample: [S3] F3: Sample	Found in Sample: [S4] F4: Sample	Confidence (by Search Engine): A4 Mascot	Confidence (by Search Engine): B4 Mascot	Confidence (by Search Engine): C4 Mascot	Confidence (by Search Engine): D4 Mascot	Percolator q-Value (by Search Engine): A4 Mascot	Percolator q-Value (by Search Engine): B4 Mascot	Percolator q-Value (by Search Engine): C4 Mascot	Percolator q-Value (by Search Engine): D4 Mascot	Percolator PEP (by Search Engine): A4 Mascot	Percolator PEP (by Search Engine): B4 Mascot	Percolator PEP (by Search Engine): C4 Mascot	Percolator PEP (by Search Engine): D4 Mascot	Ions Score (by Search Engine): A4 Mascot	Ions Score (by Search Engine): B4 Mascot	Ions Score (by Search Engine): C4 Mascot	Ions Score (by Search Engine): D4 Mascot	Sequence in Protein	Positions in Protein	Peptide Group Modifications in Protein
	FALSE	High	[R].ELISNASDALDKIR.[LY]			0.000105715	0	2	2	3	P14625; P08238	P14625 [103-116]; P08238 [42-55]	1	1544.83	Not Found	High	High	Not Found	n/a	High	High	n/a		0	0.0001442			0.0001443	0.0007358			82	52		R.ELISNASDALDKIR.L	[103-116]
	FALSE	High	[K].NLLHVTDTGVGMTREELVK.[N]			0.000132238	0	1	1	4	P14625	P14625 [143-161]	1	2112.11	Not Found	High	High	Not Found	n/a	High	High	n/a		0	0			0.0001715	7.605e-05			26	26		K.NLLHVTDTGVGMTREELVK.N	[143-161]
	FALSE	High	[K].EEASDYLELDTIK.[N]			0.000149498	0	1	1	1	P14625	P14625 [253-265]	0	1525.73	Not Found	High	Not Found	Not Found	n/a	High	n/a	n/a		0				0.0001881				68			K.EEASDYLELDTIK.N	[253-265]
	FALSE	High	[K].GVVDSDDLPLNVSR.[E]			4.52725e-05	0	1	1	2	P14625	P14625 [435-448]	0	1485.75	Not Found	High	High	Not Found	n/a	High	High	n/a		0	0			7.725e-05	1.941e-07			84	100		K.GVVDSDDLPLNVSR.E	[435-448]
	FALSE	High	[R].LISLTDENALSGNEELTVK.[I]			1.77703e-05	0	1	1	9	P14625	P14625 [117-135]	0	2046.06	High	High	High	High	High	High	High	High	0	0	0	0	2.019e-06	7.135e-05	1.697e-08	0.001197	59	100	88	31	R.LISLTDENALSGNEELTVK.I	[117-135]
	FALSE	High	[R].FQSSHHPTDITSLDQYVER.[M]			6.45285e-06	0	1	1	3	P14625	P14625 [512-530]	0	2260.06	Not Found	High	High	Not Found	n/a	High	High	n/a		0	0			1.555e-05	4.056e-06			76	66		R.FQSSHHPTDITSLDQYVER.M	[512-530]
	FALSE	High	[R].TDDEVVQREEEAIQLDGLNASQIR.[E]			2.25344e-06	0	1	1	4	P14625	P14625 [44-67]	1	2728.34	High	High	High	High	High	High	High	High	0	0	0	0	0.001392	5.016e-05	7.983e-11	0.005356	43	81	66	43	R.TDDEVVQREEEAIQLDGLNASQIR.E	[44-67]
	FALSE	High	[K].YSQFINFPIYVWSSK.[T]			0.000129968	0	1	1	4	P14625	P14625 [271-285]	0	1878.94	High	High	High	Not Found	High	High	High	n/a	0.00774	0	0		0.06865	0.0001691	1.098e-05		10	64	69		K.YSQFINFPIYVWSSK.T	[271-285]
	FALSE	High	[R].VFITDDFHDMMPK.[Y]			8.71274e-05	0	1	1	2	P14625	P14625 [416-428]	0	1595.72	Not Found	High	High	Not Found	n/a	High	High	n/a		0	0.000381			0.0001243	0.002733			43	8		R.VFITDDFHDMMPK.Y	[416-428]
	FALSE	High	[K].LGVIEDHSNR.[T]			0.000354211	0.000146307	1	2	3	P14625	P14625 [494-503]	0	1139.58	Not Found	High	High	Not Found	n/a	High	High	n/a		0.00054	0			0.00167	6.435e-05			43	33		K.LGVIEDHSNR.T	[494-503]
	FALSE	High	[K].IADDKYNDTFWK.[E]			0.000583408	0.000146307	1	1	3	P14625	P14625 [475-486]	1	1515.71	Not Found	High	High	Not Found	n/a	High	High	n/a		0.0004281	0.0004632			0.001341	0.003326			40	18		K.IADDKYNDTFWK.E	[475-486]
	FALSE	High	[K].NLLHVTDTGVGMTR.[E]			0.000566043	0.000146307	1	1	3	P14625	P14625 [143-156]	0	1513.78	Not Found	High	High	Not Found	n/a	High	High	n/a		0.000198	0.0001442			0.0005468	0.00131			54	30		K.NLLHVTDTGVGMTR.E	[143-156]
	FALSE	High	[K].TVWDWELMNDIKPIWQRPSK.[E]			0.000324704	0.000146307	1	1	2	P14625	P14625 [329-348]	0	2542.29	Not Found	High	High	Not Found	n/a	High	High	n/a		0.000198	0.001542			0.0003399	0.007262			31	24		K.TVWDWELMNDIKPIWQRPSK.E	[329-348]
	FALSE	High	[K].EFEPLLNWMK.[D]			0.000416363	0.000146307	1	1	2	P14625	P14625 [614-623]	0	1306.65	Not Found	High	High	Not Found	Medium	High	High	n/a	0.02214	0.000348	0		0.1405	0.0006715	9.559e-05		26	42	51		K.EFEPLLNWMK.D	[614-623]
	FALSE	High	[R].EAVEKEFEPLLNWMK.[D]			0.000197589	0.000146307	1	1	6	P14625	P14625 [609-623]	1	1862.94	High	High	High	High	High	High	High	High	0	0.000198	0	0.002115	0.0006415	0.0002313	0.0002955	0.02839	48	63	30	17	R.EAVEKEFEPLLNWMK.D	[609-623]
	FALSE	High	[K].DISTNYYASQK.[K]			0.0005885	0.000146307	1	1	2	P14625	P14625 [672-682]	0	1289.6	Not Found	High	High	Not Found	n/a	High	High	n/a		0.000198	0.0001442			0.0005659	0.0005557			46	51		K.DISTNYYASQK.K	[672-682]
	FALSE	High	[K].EVEEDEYKAFYK.[S]			0.000500104	0.000146307	1	1	1	P14625	P14625 [349-360]	1	1549.71	Not Found	High	Not Found	Not Found	n/a	High	n/a	n/a		0.000198				0.0004896				52			K.EVEEDEYKAFYK.S	[349-360]
	FALSE	High	[R].EGSRTDDEVVQREEEAIQLDGLNASQIR.[E]			0.000450572	0.000146307	1	1	2	P14625	P14625 [40-67]	2	3157.54	Not Found	High	High	Not Found	n/a	High	High	Low		0.000348	0	0.05718		0.0007046	0.0001147	0.2602		43	54	13	R.EGSRTDDEVVQREEEAIQLDGLNASQIR.E	[40-67]
	FALSE	High	[R].ELISNASDALDK.[I]			0.000305069	0.000146307	2	2	2	P14625; P08238	P14625 [103-114]; P08238 [42-53]	0	1275.64	Not Found	High	High	Not Found	n/a	High	High	n/a		0.000198	0			0.0003235	0.0002756			63	64		R.ELISNASDALDK.I	[103-114]
	FALSE	High	[R].LSLNIDPDAK.[V]			0.000773716	0.00038936	1	1	1	P14625	P14625 [745-754]	0	1085.58	Not Found	High	Not Found	Not Found	n/a	High	n/a	n/a		0.000348				0.0007265				52			R.LSLNIDPDAK.V	[745-754]
	FALSE	High	[R].RVFITDDFHDMMPK.[Y]			0.000913879	0.00038936	1	1	1	P14625	P14625 [415-428]	1	1751.82	Not Found	High	Not Found	Not Found	n/a	High	n/a	n/a		0.000348				0.0008513				14			R.RVFITDDFHDMMPK.Y	[415-428]
	FALSE	High	[R].SGYLLPDTK.[A]			0.00106557	0.000428664	1	1	2	P14625	P14625 [725-733]	0	993.525	Not Found	High	High	Not Found	n/a	High	High	n/a		0.0004281	0.001943			0.000986	0.01111			41	30		R.SGYLLPDTK.A	[725-733]
	FALSE	High	[K].SILFVPTSAPR.[G]			0.00139867	0.000428664	1	1	1	P14625	P14625 [385-395]	0	1187.68	Not Found	Not Found	High	Not Found	n/a	n/a	High	n/a			0.0001442				0.0009293				41		K.SILFVPTSAPR.G	[385-395]
	FALSE	High	[R].GTTITLVLK.[E]			0.00120399	0.000428664	1	1	2	P14625	P14625 [244-252]	0	945.598	Not Found	High	High	Not Found	n/a	High	High	n/a		0.0004281	0.001542			0.001109	0.004709			43	42		R.GTTITLVLK.E	[244-252]
	FALSE	High	[K].SGTSEFLNK.[M]			0.00172227	0.00050591	1	1	1	P14625	P14625 [169-177]	0	982.484	Not Found	Not Found	High	Not Found	n/a	Medium	High	n/a		0.03101	0.0001442			0.2948	0.001252			4	44		K.SGTSEFLNK.M	[169-177]
	FALSE	High	[R].GLFDEYGSK.[K]			0.0032001	0.000720161	1	2	2	P14625	P14625 [396-404]	0	1015.47	Not Found	High	High	Not Found	n/a	High	High	n/a		0.0007173	0.002688			0.002801	0.01416			38	29		R.GLFDEYGSK.K	[396-404]
	FALSE	High	[K].DISTNYYASQKK.[T]			0.00299364	0.000720161	1	1	1	P14625	P14625 [672-683]	1	1417.7	Not Found	High	Not Found	Not Found	n/a	High	n/a	n/a		0.0007173				0.002624				24			K.DISTNYYASQKK.T	[672-683]
	FALSE	High	[K].LIINSLYK.[N]			0.00250734	0.000720161	1	1	1	P14625	P14625 [88-95]	0	963.587	Not Found	High	Not Found	Not Found	n/a	High	Low	n/a		0.0006494	0.1539			0.002225	0.7421			45	15		K.LIINSLYK.N	[88-95]
	FALSE	High	[K].FAFQAEVNR.[M]			0.00406053	0.000781629	1	1	1	P14625	P14625 [76-84]	0	1081.54	Not Found	Not Found	High	Not Found	n/a	n/a	High	n/a			0.0004632				0.003539				40		K.FAFQAEVNR.M	[76-84]
	FALSE	High	[K].TFEINPR.[H]			0.0052345	0.000921048	1	2	1	P14625	P14625 [684-690]	0	876.457	Not Found	High	Not Found	Not Found	n/a	High	Medium	n/a		0.0008838	0.02151			0.004433	0.1567			38	45		K.TFEINPR.H	[684-690]
	FALSE	High	[K].IYFMAGSSR.[K]	1xOxidation [M4]		0.0057326	0.00104315	1	1	2	P14625	P14625 [538-546]	0	1047.49	Not Found	High	High	Not Found	n/a	High	High	n/a		0.0009582	0.00975			0.004832	0.06874			30	23		K.IYFMAGSSR.K	[538-546]
	FALSE	High	[R].EEEAIQLDGLNASQIR.[E]			0.0105396	0.00164512	1	1	2	P14625	P14625 [52-67]	0	1785.9	Not Found	High	High	Not Found	n/a	High	High	n/a		0.001681	0.001831			0.00861	0.01059			24	19		R.EEEAIQLDGLNASQIR.E	[52-67]
	FALSE	High	[R].KEAESSPFVER.[L]			0.0110214	0.00185148	1	1	2	P14625	P14625 [547-557]	1	1278.63	Not Found	High	High	Not Found	n/a	High	High	n/a		0.0035	0.001685			0.03181	0.009002			30	23		R.KEAESSPFVER.L	[547-557]
	FALSE	High	[K].KTFEINPR.[H]			0.0149932	0.00245905	1	2	1	P14625	P14625 [683-690]	1	1004.55	Not Found	High	Not Found	Not Found	n/a	High	n/a	n/a		0.002503				0.01215				33			K.KTFEINPR.H	[683-690]
	FALSE	High	[R].LTESPCALVASQYGWSGNMER.[I]	1xPhospho [T/S/Y]		0.0177041	0.00289312	1	1	4	P14625	P14625 [640-660]	0	2379.01	Not Found	High	High	Not Found	n/a	High	High	n/a		0.003187	0.002688			0.02412	0.01405			12	24		R.LTESPCALVASQYGWSGNMER.I	[640-660]
	FALSE	High	[K].KIADDKYNDTFWK.[E]			0.0190637	0.00298648	1	1	1	P14625	P14625 [474-486]	2	1643.81	Not Found	Not Found	High	Not Found	n/a	n/a	High	n/a			0.002688				0.01509				23		K.KIADDKYNDTFWK.E	[474-486]
	FALSE	High	[K].EGVKFDESEKTK.[E]			0.029256	0.00385382	1	1	1	P14625	P14625 [594-605]	2	1396.7	Not Found	Not Found	High	Not Found	n/a	Medium	High	n/a		0.0259	0.003396			0.256	0.02258			20	18		K.EGVKFDESEKTK.E	[594-605]
	FALSE	High	[R].IKEDEDDKTVLDLAVVLFETATLR.[S]			0.0700435	0.007996	1	1	1	P14625	P14625 [701-724]	2	2733.46	Not Found	High	Not Found	Not Found	n/a	High	n/a	n/a		0.006407				0.06818				24			R.IKEDEDDKTVLDLAVVLFETATLR.S	[701-724]
FALSE	High	Master Protein	O75533	Splicing factor 3B subunit 1 OS=Homo sapiens GN=SF3B1 PE=1 SV=3	0	157.424	44	39	65	39	1	1304	145.7	7.09	28	396	810	27	cell organization and biogenesis;metabolic process;regulation of biological process;response to stimulus	nucleus;spliceosomal complex	DNA binding;protein binding;receptor activity;RNA binding;signal transducer activity	Pf02161, Pf08920, Pf12815, Pf13513	23451	ENSG00000115524.15	SF3B1	2	Spliceosome	mRNA Processing	High	High	High	High
	Checked	Confidence	Annotated Sequence	Modifications	Modifications in Master Proteins	Qvality PEP	Qvality q-value	# Protein Groups	# Proteins	# PSMs	Master Protein Accessions	Positions in Master Proteins	# Missed Cleavages	Theo. MH+ [Da]	Found in Sample: [S1] F1: Sample	Found in Sample: [S2] F2: Sample	Found in Sample: [S3] F3: Sample	Found in Sample: [S4] F4: Sample	Confidence (by Search Engine): A4 Mascot	Confidence (by Search Engine): B4 Mascot	Confidence (by Search Engine): C4 Mascot	Confidence (by Search Engine): D4 Mascot	Percolator q-Value (by Search Engine): A4 Mascot	Percolator q-Value (by Search Engine): B4 Mascot	Percolator q-Value (by Search Engine): C4 Mascot	Percolator q-Value (by Search Engine): D4 Mascot	Percolator PEP (by Search Engine): A4 Mascot	Percolator PEP (by Search Engine): B4 Mascot	Percolator PEP (by Search Engine): C4 Mascot	Percolator PEP (by Search Engine): D4 Mascot	Ions Score (by Search Engine): A4 Mascot	Ions Score (by Search Engine): B4 Mascot	Ions Score (by Search Engine): C4 Mascot	Ions Score (by Search Engine): D4 Mascot	Sequence in Protein	Positions in Protein	Peptide Group Modifications in Protein
	FALSE	High	[K].IWDPTPSHTPAGAATPGR.[G]			1.05371e-05	0	1	1	2	O75533	O75533 [253-270]	0	1831.91	Not Found	High	High	Not Found	n/a	High	High	n/a		0.0007173	0			0.003119	4.359e-09			16	53		K.IWDPTPSHTPAGAATPGR.G	[253-270]
	FALSE	High	[K].IYNSIYIGSQDALIAHYPR.[I]			1.91234e-06	0	1	1	2	O75533	O75533 [1268-1286]	0	2194.13	Not Found	High	High	Not Found	n/a	High	High	n/a		0	0			5.852e-06	8.132e-08			93	74		K.IYNSIYIGSQDALIAHYPR.I	[1268-1286]
	FALSE	High	[R].IVDDLKDEAEQYRK.[M]			0.000149269	0	1	1	2	O75533	O75533 [853-866]	2	1721.87	Not Found	Not Found	High	Not Found	n/a	Medium	High	n/a		0.02524	0			0.2489	1.888e-05			4	53		R.IVDDLKDEAEQYRK.M	[853-866]
	FALSE	High	[R].SLVEIIEHGLVDEQQK.[V]			4.68411e-05	0	1	1	3	O75533	O75533 [685-700]	0	1836.97	Not Found	High	High	Not Found	n/a	High	High	n/a		0	0			7.613e-05	3.714e-07			46	59		R.SLVEIIEHGLVDEQQK.V	[685-700]
	FALSE	High	[R].DTPGHGSGWAETPR.[T]			0.000125326	0	1	1	2	O75533	O75533 [302-315]	0	1467.66	Not Found	High	High	Not Found	n/a	High	High	n/a		0.000198	0			0.0003351	3.028e-06			42	59		R.DTPGHGSGWAETPR.T	[302-315]
	FALSE	High	[R].NRPLSDEELDAMFPEGYK.[V]			5.90876e-06	0	1	1	2	O75533	O75533 [396-413]	0	2110.97	Not Found	High	High	Not Found	n/a	High	High	n/a		0.000198	0			0.0002886	9.729e-10			37	70		R.NRPLSDEELDAMFPEGYK.V	[396-413]
	FALSE	High	[K].LLVDVDESTLSPEEQK.[E]			0.000100023	0	1	1	2	O75533	O75533 [478-493]	0	1801.91	Not Found	High	High	Not Found	n/a	High	High	n/a		0.0009582	0			0.004822	1.614e-06			25	77		K.LLVDVDESTLSPEEQK.E	[478-493]
	FALSE	High	[K].TPIGTPAMNMATPTPGHIMSMTPEQLQAWR.[W]			9.71223e-05	0	1	1	2	O75533	O75533 [358-387]	0	3265.56	High	High	Not Found	Not Found	High	High	n/a	n/a	0.002668	0			0.01157	0.0001352			2	35			K.TPIGTPAMNMATPTPGHIMSMTPEQLQAWR.W	[358-387]
	FALSE	High	[R].WDQTADQTPGATPK.[K]			5.41176e-05	0	1	1	1	O75533	O75533 [200-213]	0	1515.71	Not Found	Not Found	High	Not Found	n/a	n/a	High	n/a			0				3.119e-07				77		R.WDQTADQTPGATPK.K	[200-213]
	FALSE	High	[R].VPELNVQNGVLK.[S]			0.00057588	0.000146307	1	1	2	O75533	O75533 [1138-1149]	0	1309.75	Not Found	High	High	Not Found	n/a	High	High	n/a		0.002849	0			0.01818	0.0001948			25	58		R.VPELNVQNGVLK.S	[1138-1149]
	FALSE	High	[K].KAALDEAQGVGLDSTGYYDQEIYGGSDSR.[F]			0.000345718	0.000146307	1	1	1	O75533	O75533 [22-50]	1	3065.4	Not Found	High	Not Found	Not Found	n/a	High	n/a	n/a		0.000198				0.0003581				56			K.KAALDEAQGVGLDSTGYYDQEIYGGSDSR.F	[22-50]
	FALSE	High	[R].RWDQTADQTPGATPK.[K]			0.000219962	0.000146307	1	1	2	O75533	O75533 [199-213]	1	1671.81	Not Found	High	High	Not Found	n/a	High	High	n/a		0.003229	0			0.02425	1.638e-05			16	45		R.RWDQTADQTPGATPK.K	[199-213]
	FALSE	High	[K].LSSWDQAETPGHTPSLR.[W]			0.000251501	0.000146307	1	1	1	O75533	O75533 [215-231]	0	1881.91	Not Found	Not Found	High	Not Found	n/a	n/a	High	n/a			0				2.472e-05				37		K.LSSWDQAETPGHTPSLR.W	[215-231]
	FALSE	High	[R].IVDDLKDEAEQYR.[K]			0.000541277	0.000146307	1	1	3	O75533	O75533 [853-865]	1	1593.78	Not Found	High	High	Not Found	n/a	High	High	n/a		0.009075	0			0.1015	0.000171			7	40		R.IVDDLKDEAEQYR.K	[853-865]
	FALSE	High	[R].IYNDDKNTYIR.[Y]			0.000502161	0.000146307	1	1	1	O75533	O75533 [1287-1297]	1	1414.7	Not Found	Not Found	High	Not Found	n/a	n/a	High	n/a			0				0.0001458				45		R.IYNDDKNTYIR.Y	[1287-1297]
	FALSE	High	[K].AAGLATMISTMRPDIDNMDEYVR.[N]			0.000489003	0.000146307	1	1	2	O75533	O75533 [603-625]	0	2570.2	High	High	Not Found	Not Found	High	High	n/a	n/a	0	0.000198			0.0001289	0.0004806			21	25			K.AAGLATMISTMRPDIDNMDEYVR.N	[603-625]
	FALSE	High	[K].AALDEAQGVGLDSTGYYDQEIYGGSDSR.[F]			0.000200434	0.000146307	1	1	1	O75533	O75533 [23-50]	0	2937.3	Not Found	Not Found	High	Not Found	Medium	n/a	High	n/a	0.01228		0		0.08067		1.222e-05		7		52		K.AALDEAQGVGLDSTGYYDQEIYGGSDSR.F	[23-50]
	FALSE	High	[K].SVNDQPSGNLPFLKPDDIQYFDK.[L]			0.000898173	0.00038936	1	1	2	O75533	O75533 [455-477]	0	2637.28	Not Found	High	High	Not Found	n/a	High	High	n/a		0.003041	0.0001442			0.02018	0.0004521			5	18		K.SVNDQPSGNLPFLKPDDIQYFDK.L	[455-477]
	FALSE	High	[R].FAGYVTSIAATELEDDDDDYSSSTSLLGQK.[K]			0.000795925	0.00038936	1	1	3	O75533	O75533 [51-80]	0	3198.45	High	Not Found	High	High	High	n/a	High	High	0.006502		0.0001442	0	0.0613		0.0003627	0.01217	8		32	27	R.FAGYVTSIAATELEDDDDDYSSSTSLLGQK.K	[51-80]
	FALSE	High	[K].SRWDETPASQMGGSTPVLTPGK.[T]			0.00115828	0.000428664	1	1	2	O75533	O75533 [336-357]	1	2302.11	Not Found	High	High	Not Found	n/a	High	High	n/a		0.0035	0.0001442			0.03084	0.0006919			12	21		K.SRWDETPASQMGGSTPVLTPGK.T	[336-357]
	FALSE	High	[K].VGAAEIISR.[I]			0.0012667	0.000428664	1	1	1	O75533	O75533 [844-852]	0	915.526	Not Found	Not Found	High	Not Found	n/a	n/a	High	n/a			0.0001442				0.0007969				59		K.VGAAEIISR.I	[844-852]
	FALSE	High	[K].THEDIEAQIR.[E]			0.00131496	0.000428664	1	1	3	O75533	O75533 [7-16]	0	1211.6	Not Found	High	High	Not Found	n/a	High	High	n/a		0.0004281	0.002688			0.001205	0.01706			46	48		K.THEDIEAQIR.E	[7-16]
	FALSE	High	[K].KLSSWDQAETPGHTPSLR.[W]			0.00115828	0.000428664	1	1	2	O75533	O75533 [214-231]	1	2010	Not Found	Not Found	High	Not Found	n/a	n/a	High	n/a			0.0004632				0.003653				28		K.KLSSWDQAETPGHTPSLR.W	[214-231]
	FALSE	High	[K].KPGYHAPVALLNDIPQSTEQYDPFAEHRPPK.[I]			0.00136188	0.000428664	1	1	1	O75533	O75533 [81-111]	0	3515.77	Not Found	Not Found	High	Not Found	n/a	n/a	High	n/a			0.0001442				0.0008906				18		K.KPGYHAPVALLNDIPQSTEQYDPFAEHRPPK.I	[81-111]
	FALSE	High	[K].TEILPPFFK.[H]			0.00202735	0.00050591	1	1	1	O75533	O75533 [808-816]	0	1091.61	Not Found	High	Not Found	Not Found	Medium	High	Medium	n/a	0.02869	0.00054	0.02183		0.1662	0.00182	0.1615		16	46	19		K.TEILPPFFK.H	[808-816]
	FALSE	High	[K].AIGPHDVLATLLNNLK.[V]			0.00228269	0.000686842	1	1	3	O75533	O75533 [1087-1102]	0	1688.97	High	High	Not Found	Not Found	High	High	n/a	n/a	0	0.001681			0.00169	0.008377			21	21			K.AIGPHDVLATLLNNLK.V	[1087-1102]
	FALSE	High	[K].VLPPPAGYVPIR.[T]			0.00361219	0.000720161	1	1	1	O75533	O75533 [414-425]	0	1278.76	Not Found	Not Found	High	Not Found	n/a	n/a	High	n/a			0.0004632				0.003113				33		K.VLPPPAGYVPIR.T	[414-425]
	FALSE	High	[K].LTATPTPLGGMTGFHMQTEDR.[T]			0.00275176	0.000720161	1	1	1	O75533	O75533 [431-451]	0	2261.07	Not Found	Not Found	High	Not Found	n/a	n/a	High	n/a			0.000381				0.002288				14		K.LTATPTPLGGMTGFHMQTEDR.T	[431-451]
	FALSE	High	[R].EVMLILIR.[E]			0.00535401	0.000998538	1	1	2	O75533	O75533 [768-775]	0	986.607	Not Found	High	High	Not Found	n/a	High	High	n/a		0.0008838	0.001542			0.004522	0.005489			41	35		R.EVMLILIR.E	[768-775]
	FALSE	High	[K].AIVNVIGMHK.[M]			0.00703969	0.00109113	1	1	1	O75533	O75533 [999-1008]	0	1081.62	Not Found	Not Found	High	Not Found	n/a	n/a	High	n/a			0.001542				0.005991				29		K.AIVNVIGMHK.M	[999-1008]
	FALSE	High	[R].GAEYVSAR.[E]			0.0071069	0.00109113	1	1	1	O75533	O75533 [1046-1053]	0	852.421	Not Found	Not Found	High	Not Found	n/a	n/a	High	n/a			0.001542				0.006047				40		R.GAEYVSAR.E	[1046-1053]
	FALSE	High	[K].AIGYLIPLMDAEYANYYTR.[E]			0.0105396	0.00164512	1	1	3	O75533	O75533 [749-767]	0	2237.09	Not Found	High	High	Not Found	Medium	High	High	n/a	0.0198	0.001681	0.009683		0.1327	0.008621	0.06247		10	22	9		K.AIGYLIPLMDAEYANYYTR.E	[749-767]
	FALSE	High	[K].LDDLVRPYVHK.[I]			0.0110764	0.00185148	1	1	1	O75533	O75533 [563-573]	0	1354.75	Not Found	Not Found	High	Not Found	n/a	n/a	High	n/a			0.001685				0.009022				6		K.LDDLVRPYVHK.I	[563-573]
	FALSE	High	[R].TYMDVMR.[E]			0.0241907	0.00352653	1	1	1	O75533	O75533 [151-157]	0	915.406	Not Found	High	Not Found	Not Found	n/a	High	Medium	n/a		0.003041	0.0267			0.01998	0.2041			34	25		R.TYMDVMR.E	[151-157]
	FALSE	High	[K].DYIYAVTPLLEDALMDR.[D]			0.0404136	0.00475918	1	1	1	O75533	O75533 [1164-1180]	0	1997.99	Not Found	High	Not Found	Not Found	n/a	High	Medium	n/a		0.003689	0.01088			0.03543	0.07344			9	8		K.DYIYAVTPLLEDALMDR.D	[1164-1180]
	FALSE	High	[K].LLVDVDESTLSPEEQKER.[K]			0.0561192	0.00672778	1	1	1	O75533	O75533 [478-495]	1	2087.05	Not Found	High	Not Found	Not Found	n/a	High	n/a	n/a		0.005212				0.05207				4			K.LLVDVDESTLSPEEQKER.K	[478-495]
	FALSE	High	[R].GGDSIGETPTPGASK.[R]			0.0653192	0.00772096	1	1	1	O75533	O75533 [319-333]	0	1373.65	Not Found	Not Found	High	Not Found	n/a	Low	High	n/a		0.06122	0.006608			0.4642	0.04669			7	19		R.GGDSIGETPTPGASK.R	[319-333]
	FALSE	High	[R].EFGAGPLFNQILPLLMSPTLEDQER.[H]			0.0867276	0.00957254	1	1	1	O75533	O75533 [525-549]	0	2815.43	Not Found	Not Found	High	Not Found	n/a	n/a	High	n/a			0.009458				0.06004				13		R.EFGAGPLFNQILPLLMSPTLEDQER.H	[525-549]
	FALSE	High	[K].ILVVIEPLLIDEDYYAR.[V]			0.0882279	0.00959478	1	1	1	O75533	O75533 [574-590]	0	2034.12	Not Found	High	Not Found	Not Found	n/a	High	Medium	n/a		0.007813	0.01575			0.08978	0.105			12	7		K.ILVVIEPLLIDEDYYAR.V	[574-590]
FALSE	High	Master Protein	P02545	Prelamin-A/C OS=Homo sapiens GN=LMNA PE=1 SV=1	0	157.376	52	33	59	32	1	664	74.1	7.02	72	886	1029		cell organization and biogenesis;regulation of biological process;response to stimulus;transport	cytosol;membrane;nucleus	protein binding;structural molecule activity	Pf00038, Pf00932	4000	ENSG00000160789.19	LMNA	1	Arrhythmogenic right ventricular cardiomyopathy (ARVC); Dilated cardiomyopathy; Apoptosis; Hypertrophic cardiomyopathy (HCM)	Fas Ligand (FasL) pathway and Stress induction of Heat Shock Proteins (HSP) regulation; Arrhythmogenic Right Ventricular Cardiomyopathy; Adipogenesis	High	High	High	Not Found
	Checked	Confidence	Annotated Sequence	Modifications	Modifications in Master Proteins	Qvality PEP	Qvality q-value	# Protein Groups	# Proteins	# PSMs	Master Protein Accessions	Positions in Master Proteins	# Missed Cleavages	Theo. MH+ [Da]	Found in Sample: [S1] F1: Sample	Found in Sample: [S2] F2: Sample	Found in Sample: [S3] F3: Sample	Found in Sample: [S4] F4: Sample	Confidence (by Search Engine): A4 Mascot	Confidence (by Search Engine): B4 Mascot	Confidence (by Search Engine): C4 Mascot	Confidence (by Search Engine): D4 Mascot	Percolator q-Value (by Search Engine): A4 Mascot	Percolator q-Value (by Search Engine): B4 Mascot	Percolator q-Value (by Search Engine): C4 Mascot	Percolator q-Value (by Search Engine): D4 Mascot	Percolator PEP (by Search Engine): A4 Mascot	Percolator PEP (by Search Engine): B4 Mascot	Percolator PEP (by Search Engine): C4 Mascot	Percolator PEP (by Search Engine): D4 Mascot	Ions Score (by Search Engine): A4 Mascot	Ions Score (by Search Engine): B4 Mascot	Ions Score (by Search Engine): C4 Mascot	Ions Score (by Search Engine): D4 Mascot	Sequence in Protein	Positions in Protein	Peptide Group Modifications in Protein
	FALSE	High	[R].MQQQLDEYQELLDIK.[L]			4.42806e-05	0	1	1	3	P02545	P02545 [352-366]	0	1893.93	High	Not Found	High	Not Found	High	n/a	High	n/a	0		0		0.0002164		1.838e-07		52		87		R.MQQQLDEYQELLDIK.L	[352-366]
	FALSE	High	[R].IRIDSLSAQLSQLQK.[Q]			0.00013709	0	1	1	2	P02545	P02545 [297-311]	1	1699.97	Not Found	High	High	Not Found	n/a	High	High	n/a		0	0			0.0001761	0.0001794			63	66		R.IRIDSLSAQLSQLQK.Q	[297-311]
	FALSE	High	[R].LQEKEDLQELNDR.[L]			8.05964e-05	0	1	1	4	P02545	P02545 [29-41]	1	1629.81	Not Found	High	High	Not Found	n/a	High	High	n/a		0	0			0.0002012	0.0002545			71	59		R.LQEKEDLQELNDR.L	[29-41]
	FALSE	High	[R].ITESEEVVSR.[E]			0.000167929	0	1	1	2	P02545	P02545 [63-72]	0	1148.58	Not Found	High	High	Not Found	n/a	High	High	n/a		0	0			0.000205	5.893e-05			71	78		R.ITESEEVVSR.E	[63-72]
	FALSE	High	[R].NSNLVGAAHEELQQSR.[I]			8.5212e-06	0	1	1	3	P02545	P02545 [281-296]	0	1752.86	Not Found	High	High	Not Found	n/a	High	High	n/a		0	0			0.0001312	1.255e-07			46	104		R.NSNLVGAAHEELQQSR.I	[281-296]
	FALSE	High	[R].VAVEEVDEEGKFVR.[L]			5.01385e-05	0	1	1	3	P02545	P02545 [440-453]	1	1605.81	Not Found	High	High	Not Found	n/a	High	High	n/a		0	0			8.038e-05	2.317e-06			77	48		R.VAVEEVDEEGKFVR.L	[440-453]
	FALSE	High	[K].AGQVVTIWAAGAGATHSPPTDLVWK.[A]			8.80538e-06	0	1	1	2	P02545	P02545 [491-515]	0	2533.32	Not Found	High	High	Not Found	n/a	High	High	Medium		0	0	0.03342		1.997e-05	1.149e-05	0.1178		52	18	9	K.AGQVVTIWAAGAGATHSPPTDLVWK.A	[491-515]
	FALSE	High	[R].TLEGELHDLR.[G]			0.000110795	0	1	1	2	P02545	P02545 [157-166]	0	1182.61	Not Found	High	High	Not Found	n/a	High	High	n/a		0.000198	0			0.0002514	2.147e-06			56	65		R.TLEGELHDLR.G	[157-166]
	FALSE	High	[R].TALINSTGEEVAMR.[K]			7.7828e-05	0	1	1	1	P02545	P02545 [528-541]	0	1491.75	Not Found	Not Found	High	Not Found	n/a	n/a	High	n/a			0				8.187e-07				79		R.TALINSTGEEVAMR.K	[528-541]
	FALSE	High	[R].SVGGSGGGSFGDNLVTR.[S]			5.57928e-07	0	1	1	2	P02545	P02545 [628-644]	0	1566.75	Not Found	High	High	Not Found	n/a	High	High	n/a		0.000198	0			0.0002755	2.142e-12			44	140		R.SVGGSGGGSFGDNLVTR.S	[628-644]
	FALSE	High	[R].LKDLEALLNSK.[E]			0.000628614	0.000146307	1	1	2	P02545	P02545 [134-144]	1	1243.73	Not Found	High	High	Not Found	n/a	High	High	n/a		0.000198	0.002109			0.0006001	0.01317			44	34		R.LKDLEALLNSK.E	[134-144]
	FALSE	High	[K].LEAALGEAK.[K]			0.000630011	0.000146307	1	1	1	P02545	P02545 [172-180]	0	901.499	Not Found	Not Found	High	Not Found	n/a	Medium	High	n/a		0.02333	0			0.2339	0.0002323			22	55		K.LEAALGEAK.K	[172-180]
	FALSE	High	[R].LADALQELR.[A]			0.000447933	0.000146307	1	1	2	P02545	P02545 [241-249]	0	1028.57	Not Found	High	High	Not Found	n/a	High	High	Medium		0.000198	0	0.02733		0.0004737	0.0001132	0.08811		48	41	17	R.LADALQELR.A	[241-249]
	FALSE	High	[R].IDSLSAQLSQLQK.[Q]			0.000242037	0.000146307	1	1	2	P02545	P02545 [299-311]	0	1430.78	Not Found	High	High	Not Found	n/a	High	High	n/a		0.000198	0			0.0003619	2.197e-05			38	43		R.IDSLSAQLSQLQK.Q	[299-311]
	FALSE	High	[R].TALINSTGEEVAMR.[K]	1xOxidation [M13]		0.000410906	0.000146307	1	1	1	P02545	P02545 [528-541]	0	1507.74	Not Found	High	Not Found	Not Found	n/a	High	n/a	n/a		0.000198				0.0004137				55			R.TALINSTGEEVAMR.K	[528-541]
	FALSE	High	[R].VAVEEVDEEGK.[F]			0.000188998	0.000146307	1	1	1	P02545	P02545 [440-450]	0	1203.57	Not Found	High	Not Found	Not Found	n/a	High	n/a	n/a		0.000198				0.0002237				65			R.VAVEEVDEEGK.F	[440-450]
	FALSE	High	[K].AAYEAELGDARK.[T]			0.000356695	0.000146307	1	1	3	P02545	P02545 [79-90]	1	1293.64	Not Found	High	High	Not Found	n/a	High	High	n/a		0.000348	0			0.0008423	6.541e-05			42	43		K.AAYEAELGDARK.T	[79-90]
	FALSE	High	[K].EAALSTALSEK.[R]			0.000566043	0.000146307	1	1	1	P02545	P02545 [145-155]	0	1119.59	Not Found	High	Not Found	Not Found	n/a	High	n/a	n/a		0.000198				0.0005459				58			K.EAALSTALSEK.R	[145-155]
	FALSE	High	[K].EGDLIAAQAR.[L]			0.000234729	0.000146307	1	1	2	P02545	P02545 [124-133]	0	1043.55	Not Found	High	High	Not Found	n/a	High	High	n/a		0.000198	0			0.0002634	0.0001379			71	47		K.EGDLIAAQAR.L	[124-133]
	FALSE	High	[K].ASASGSGAQVGGPISSGSSASSVTVTR.[S]			0.000485052	0.000146307	1	1	1	P02545	P02545 [598-624]	0	2365.16	Not Found	Not Found	High	Not Found	n/a	n/a	High	n/a			0				0.000135				42		K.ASASGSGAQVGGPISSGSSASSVTVTR.S	[598-624]
	FALSE	High	[K].LLEGEEER.[L]			0.000900394	0.00038936	2	3	2	P20700; P02545	P20700 [380-387]; P02545 [379-386]	0	974.479	Not Found	High	High	Not Found	n/a	High	High	n/a		0.0035	0.0001442			0.03014	0.0004527			48	68		K.LLEGEEER.L	[379-386]
	FALSE	High	[K].EAALSTALSEKR.[T]			0.000794043	0.00038936	1	1	2	P02545	P02545 [145-156]	1	1275.69	Not Found	High	High	Not Found	n/a	High	High	n/a		0.000348	0.000381			0.0007442	0.002251			39	46		K.EAALSTALSEKR.T	[145-156]
	FALSE	High	[R].SLETENAGLR.[L]			0.000799708	0.00038936	1	1	2	P02545	P02545 [51-60]	0	1089.55	Not Found	High	High	Not Found	n/a	High	High	n/a		0.000348	0.000381			0.0007505	0.001995			59	43		R.SLETENAGLR.L	[51-60]
	FALSE	High	[K].SNEDQSMGNWQIKR.[Q]			0.00119398	0.000428664	1	1	1	P02545	P02545 [458-471]	1	1692.78	Not Found	High	Not Found	Not Found	n/a	High	n/a	n/a		0.0004281				0.001099				32			K.SNEDQSMGNWQIKR.Q	[458-471]
	FALSE	High	[R].LQTMKEELDFQK.[N]			0.00223466	0.000686842	1	1	1	P02545	P02545 [197-208]	1	1509.76	Not Found	High	Not Found	Not Found	n/a	High	Low	n/a		0.0006494	0.0923			0.001992	0.6057			37	12		R.LQTMKEELDFQK.N	[197-208]
	FALSE	High	[R].LAVYIDR.[V]			0.0034535	0.000720161	1	1	2	P02545	P02545 [42-48]	0	849.483	Not Found	High	High	Not Found	n/a	High	High	n/a		0.003187	0.000381			0.02321	0.002967			35	47		R.LAVYIDR.V	[42-48]
	FALSE	High	[K].LRDLEDSLAR.[E]			0.00256329	0.000720161	1	1	2	P02545	P02545 [320-329]	1	1187.64	Not Found	High	Not Found	Not Found	n/a	High	Low	n/a		0.0007173	0.09301			0.002268	0.6067			38	2		K.LRDLEDSLAR.E	[320-329]
	FALSE	High	[K].NIYSEELR.[E]			0.00431122	0.000781629	1	1	1	P02545	P02545 [209-216]	0	1023.51	Not Found	Not Found	High	Not Found	n/a	Medium	High	n/a		0.01828	0.0004632			0.184	0.003761			17	38		K.NIYSEELR.E	[209-216]
	FALSE	High	[K].EDLQELNDR.[L]			0.00812871	0.00109113	1	1	1	P02545	P02545 [33-41]	0	1131.53	Not Found	High	Not Found	Not Found	n/a	High	n/a	n/a		0.001134				0.006718				27			K.EDLQELNDR.L	[33-41]
	FALSE	High	[R].SGAQASSTPLSPTR.[I]			0.00922612	0.00137368	1	1	1	P02545	P02545 [12-25]	0	1359.69	Not Found	Not Found	High	Not Found	n/a	Low	High	n/a		0.07996	0.001542			0.5322	0.00764			2	19		R.SGAQASSTPLSPTR.I	[12-25]
	FALSE	High	[K].LEAALGEAKK.[Q]			0.0138872	0.00243857	1	1	1	P02545	P02545 [172-181]	1	1029.59	Not Found	High	Not Found	Not Found	n/a	High	Medium	n/a		0.002471	0.01922			0.01129	0.1328			35	23		K.LEAALGEAKK.Q	[172-181]
	FALSE	High	[R].AQHEDQVEQYKK.[E]			0.0208797	0.00316224	1	1	1	P02545	P02545 [250-261]	1	1502.72	Not Found	Not Found	High	Not Found	n/a	n/a	High	n/a			0.002688				0.01641				18		R.AQHEDQVEQYKK.E	[250-261]
	FALSE	High	[R].DLEDSLAR.[E]			0.0234054	0.00338151	1	1	1	P02545	P02545 [322-329]	0	918.453	Not Found	Not Found	High	Not Found	n/a	n/a	High	n/a			0.002933				0.01838				29		R.DLEDSLAR.E	[322-329]
	FALSE	High	[K].QLQDEMLR.[R]			0.0425999	0.0047998	1	1	1	P02545	P02545 [182-189]	0	1032.51	Not Found	Not Found	High	Not Found	n/a	n/a	High	n/a			0.004732				0.03197				41		K.QLQDEMLR.R	[182-189]
FALSE	High	Master Protein	Q92620	Pre-mRNA-splicing factor ATP-dependent RNA helicase PRP16 OS=Homo sapiens GN=DHX38 PE=1 SV=2	0	156.695	41	43	94	43	1	1227	140.4	6.54	277	1113	961	40	metabolic process;transport	cytoplasm;membrane;nucleus;spliceosomal complex	catalytic activity;nucleotide binding;protein binding;RNA binding	Pf00270, Pf00271, Pf04408, Pf07717, Pf13191, Pf13401, Pf15440	9785	ENSG00000140829.11	DHX38	16	Spliceosome	mRNA Processing	High	High	High	High	Acetyl [N-Term]
	Checked	Confidence	Annotated Sequence	Modifications	Modifications in Master Proteins	Qvality PEP	Qvality q-value	# Protein Groups	# Proteins	# PSMs	Master Protein Accessions	Positions in Master Proteins	# Missed Cleavages	Theo. MH+ [Da]	Found in Sample: [S1] F1: Sample	Found in Sample: [S2] F2: Sample	Found in Sample: [S3] F3: Sample	Found in Sample: [S4] F4: Sample	Confidence (by Search Engine): A4 Mascot	Confidence (by Search Engine): B4 Mascot	Confidence (by Search Engine): C4 Mascot	Confidence (by Search Engine): D4 Mascot	Percolator q-Value (by Search Engine): A4 Mascot	Percolator q-Value (by Search Engine): B4 Mascot	Percolator q-Value (by Search Engine): C4 Mascot	Percolator q-Value (by Search Engine): D4 Mascot	Percolator PEP (by Search Engine): A4 Mascot	Percolator PEP (by Search Engine): B4 Mascot	Percolator PEP (by Search Engine): C4 Mascot	Percolator PEP (by Search Engine): D4 Mascot	Ions Score (by Search Engine): A4 Mascot	Ions Score (by Search Engine): B4 Mascot	Ions Score (by Search Engine): C4 Mascot	Ions Score (by Search Engine): D4 Mascot	Sequence in Protein	Positions in Protein	Peptide Group Modifications in Protein
	FALSE	High	[K].QPEPVIPVKDATSDLAIIAR.[K]			6.01028e-05	0	1	1	3	Q92620	Q92620 [426-445]	1	2133.19	High	High	High	Not Found	High	High	High	n/a	0.0006036	0	0		0.006475	9.276e-05	3.311e-05		10	52	50		K.QPEPVIPVKDATSDLAIIAR.K	[426-445]
	FALSE	High	[R].LEVDEDFEEDNAAK.[V]			6.63847e-05	0	1	1	2	Q92620	Q92620 [391-404]	0	1623.7	Not Found	High	High	Not Found	n/a	High	High	n/a		0	0			0.0001004	7.328e-07			86	92		R.LEVDEDFEEDNAAK.V	[391-404]
	FALSE	High	[K].LIVTSATMDAEK.[F]			3.28301e-05	0	1	1	2	Q92620	Q92620 [680-691]	0	1278.66	Not Found	High	High	Not Found	n/a	High	High	n/a		0.000198	0			0.0004439	8.393e-08			56	105		K.LIVTSATMDAEK.F	[680-691]
	FALSE	High	[K].FAAFFGNVPIFHIPGR.[T]			5.70346e-05	0	1	1	3	Q92620	Q92620 [692-707]	0	1789.95	High	High	High	Not Found	High	High	High	n/a	0	0	0		1.521e-05	8.905e-05	1.317e-05		48	48	45		K.FAAFFGNVPIFHIPGR.T	[692-707]
	FALSE	High	[R].IGMDALQIYPISQANANQR.[S]			3.02878e-05	0	1	1	3	Q92620	Q92620 [835-853]	0	2103.07	High	High	High	Not Found	High	High	High	n/a	0	0	0.0001442		0.003991	5.38e-05	0.0005512		20	70	36		R.IGMDALQIYPISQANANQR.S	[835-853]
	FALSE	High	[K].TPQEDYVEAAVK.[Q]			0.000108317	0	1	1	2	Q92620	Q92620 [718-729]	0	1349.66	Not Found	High	High	Not Found	n/a	High	High	n/a		0	0.002109			0.000147	0.01282			89	25		K.TPQEDYVEAAVK.Q	[718-729]
	FALSE	High	[R].VSEEMGGNLGEEVGYAIR.[F]			2.84048e-06	0	1	1	2	Q92620	Q92620 [597-614]	0	1909.9	Not Found	High	High	Not Found	n/a	High	High	n/a		0	0			1.412e-05	1.458e-10			107	106		R.VSEEMGGNLGEEVGYAIR.F	[597-614]
	FALSE	High	[R].VETPSHPGGVSEEFWER.[S]			0.000105544	0	1	1	2	Q92620	Q92620 [115-131]	0	1942.89	Not Found	High	High	Not Found	n/a	High	High	n/a		0	0			0.0001441	6.102e-06			43	57		R.VETPSHPGGVSEEFWER.S	[115-131]
	FALSE	High	[K].YMTDGILLR.[E]			0.000650003	0.000146307	1	1	2	Q92620	Q92620 [627-635]	0	1081.57	Not Found	High	High	Not Found	n/a	High	High	n/a		0.000198	0.0001442			0.0006192	0.001074			56	46		K.YMTDGILLR.E	[627-635]
	FALSE	High	[R].QADRDWYMMDEGYDEFHNPLAYSSEDYVR.[R]			0.000212528	0.000146307	1	1	1	Q92620	Q92620 [321-349]	1	3602.49	Not Found	High	Not Found	Not Found	n/a	High	n/a	n/a		0.000198				0.0002444				56			R.QADRDWYMMDEGYDEFHNPLAYSSEDYVR.R	[321-349]
	FALSE	High	[K].NELLTTTVPEIQR.[T]			0.000231346	0.000146307	1	1	2	Q92620	Q92620 [876-888]	0	1513.82	Not Found	High	High	Not Found	n/a	High	High	n/a		0.000198	0.001831			0.0002604	0.01028			72	26		K.NELLTTTVPEIQR.T	[876-888]
	FALSE	High	[R].SLNTDVLFGLLR.[E]			0.000238173	0.000146307	1	1	5	Q92620	Q92620 [658-669]	0	1347.76	High	High	High	High	High	High	High	High	0	0.000198	0.002688	0	0.0004507	0.0002664	0.01715	0.005486	63	65	23	38	R.SLNTDVLFGLLR.E	[658-669]
	FALSE	High	[R].STWEEEDSGYGSSR.[R]			0.000188726	0.000146307	1	1	2	Q92620	Q92620 [213-226]	0	1589.64	Not Found	High	High	Not Found	n/a	High	High	n/a		0.000198	0			0.0002743	1.013e-05			53	57		R.STWEEEDSGYGSSR.R	[213-226]
	FALSE	High	[R].TNLANVVLLLK.[S]			0.000248171	0.000146307	1	1	3	Q92620	Q92620 [889-899]	0	1197.76	High	High	High	Not Found	High	High	High	n/a	0	0.000198	0		0.0003281	0.0003946	2.378e-05		72	53	62		R.TNLANVVLLLK.S	[889-899]
	FALSE	High	[R].EADLDHYSAIIMDEAHER.[S]			0.000568481	0.000146307	1	1	2	Q92620	Q92620 [640-657]	0	2114.94	Not Found	Not Found	High	Not Found	n/a	n/a	High	n/a			0				0.0001893				25		R.EADLDHYSAIIMDEAHER.S	[640-657]
	FALSE	High	[M].GDTSEDASIHR.[L]	1xAcetyl [N-Term]	Q92620 1xAcetyl [N-Term]	0.000295443	0.000146307	1	1	2	Q92620	Q92620 [2-12]	0	1229.54	Not Found	High	High	Not Found	n/a	High	High	n/a		0.000198	0			0.0003152	5.341e-05			71	53		M.GDTSEDASIHR.L	[2-12]	1xAcetyl [N-Term]
	FALSE	High	[R].AKEEASAMEEEMALAEEQLR.[A]			0.000181772	0.000146307	1	1	4	Q92620	Q92620 [1165-1184]	1	2265.04	High	High	High	Not Found	High	High	High	n/a	0	0.000198	0		0.0004081	0.0002174	6.885e-05		55	70	65		R.AKEEASAMEEEMALAEEQLR.A	[1165-1184]
	FALSE	High	[K].DATSDLAIIAR.[K]			0.000213747	0.000146307	1	1	1	Q92620	Q92620 [435-445]	0	1145.62	Not Found	High	Not Found	Not Found	n/a	High	n/a	n/a		0.000198				0.0002452				76			K.DATSDLAIIAR.K	[435-445]
	FALSE	High	[K].GIGEYVNIR.[T]			0.000555245	0.000146307	1	1	2	Q92620	Q92620 [1086-1094]	0	1020.55	Not Found	High	High	Not Found	n/a	High	High	n/a		0.000198	0.0001442			0.0005369	0.0004664			58	56		K.GIGEYVNIR.T	[1086-1094]
	FALSE	High	[R].REEGEEGISFDTEEERQQWEDDQR.[Q]			0.000695624	0.000284703	1	1	1	Q92620	Q92620 [297-320]	2	2997.27	Not Found	High	Not Found	Not Found	n/a	High	Medium	n/a		0.000348	0.01505			0.0006582	0.09854			29	12		R.REEGEEGISFDTEEERQQWEDDQR.Q	[297-320]
	FALSE	High	[R].LYTQSAYKNELLTTTVPEIQR.[T]			0.000826866	0.00038936	1	1	2	Q92620	Q92620 [868-888]	1	2468.3	Not Found	Not Found	High	Not Found	n/a	n/a	High	n/a			0.0001442				0.0003891				38		R.LYTQSAYKNELLTTTVPEIQR.T	[868-888]
	FALSE	High	[R].TFPVDILFSK.[T]			0.000838881	0.00038936	1	1	8	Q92620	Q92620 [708-717]	0	1166.65	High	High	High	Not Found	High	High	High	n/a	0.004135	0.000348	0.0001442		0.02417	0.0007838	0.0008852		23	38	41		R.TFPVDILFSK.T	[708-717]
	FALSE	High	[K].SAASEQHVFK.[A]			0.000815079	0.00038936	1	1	1	Q92620	Q92620 [31-40]	0	1103.55	Not Found	High	Not Found	Not Found	n/a	High	n/a	n/a		0.000348				0.000763				54			K.SAASEQHVFK.A	[31-40]
	FALSE	High	[K].VHLMVHNLVPPFLDGR.[I]			0.000801608	0.00038936	1	1	1	Q92620	Q92620 [405-420]	0	1844	Not Found	Not Found	High	Not Found	n/a	n/a	High	n/a			0.0001442				0.0003675				27		K.VHLMVHNLVPPFLDGR.I	[405-420]
	FALSE	High	[K].LIVTSATMDAEK.[F]	1xOxidation [M8]		0.00161052	0.000428664	1	1	1	Q92620	Q92620 [680-691]	0	1294.66	Not Found	High	Not Found	Not Found	n/a	High	Medium	n/a		0.0004281	0.01142			0.001463	0.07732			40	3		K.LIVTSATMDAEK.F	[680-691]
	FALSE	High	[R].DNSIVIVVGETGSGK.[T]			0.00107692	0.000428664	1	1	2	Q92620	Q92620 [547-561]	0	1474.77	Not Found	High	High	Not Found	n/a	High	High	n/a		0.0008838	0.0001442			0.004076	0.0006158			27	39		R.DNSIVIVVGETGSGK.T	[547-561]
	FALSE	High	[K].YSDDTPLPTPSYK.[Y]			0.00145876	0.000428664	1	1	2	Q92620	Q92620 [261-273]	0	1483.7	Not Found	High	High	Not Found	n/a	High	High	n/a		0.0004281	0.0004632			0.001331	0.00384			26	37		K.YSDDTPLPTPSYK.Y	[261-273]
	FALSE	High	[K].YMTDGILLR.[E]	1xOxidation [M2]		0.00104886	0.000428664	1	1	1	Q92620	Q92620 [627-635]	0	1097.57	Not Found	Not Found	High	Not Found	n/a	n/a	High	n/a			0.0001442				0.0005889				49		K.YMTDGILLR.E	[627-635]
	FALSE	High	[K].LGDIMGVK.[K]			0.0015755	0.000428664	1	1	1	Q92620	Q92620 [475-482]	0	832.46	Not Found	High	Not Found	Not Found	n/a	High	Low	n/a		0.0004281	0.05389			0.00143	0.4305			45	16		K.LGDIMGVK.K	[475-482]
	FALSE	High	[R].LMVEFPLDPALSK.[M]			0.00206956	0.00050591	1	1	4	Q92620	Q92620 [945-957]	0	1459.79	High	Not Found	High	High	High	n/a	High	High	0.005806		0.0001442	0.003504	0.04058		0.001605	0.06065	12		43	16	R.LMVEFPLDPALSK.M	[945-957]
	FALSE	High	[R].LMVEFPLDPALSK.[M]	1xOxidation [M2]		0.00258231	0.000720161	1	1	2	Q92620	Q92620 [945-957]	0	1475.78	High	Not Found	High	Not Found	High	n/a	High	n/a	0		0.001943		0.002002		0.01198		26		28		R.LMVEFPLDPALSK.M	[945-957]
	FALSE	High	[R].EEGEEGISFDTEEERQQWEDDQR.[Q]			0.00406053	0.000781629	1	1	1	Q92620	Q92620 [298-320]	1	2841.17	Not Found	Not Found	High	Not Found	n/a	Medium	High	n/a		0.01084	0.0004632			0.1174	0.003539			2	7		R.EEGEEGISFDTEEERQQWEDDQR.Q	[298-320]
	FALSE	High	[K].RVSEEMGGNLGEEVGYAIR.[F]			0.0041479	0.000781629	1	1	1	Q92620	Q92620 [596-614]	1	2066	Not Found	High	Not Found	Not Found	n/a	High	n/a	n/a		0.0008054				0.003569				33			K.RVSEEMGGNLGEEVGYAIR.F	[596-614]
	FALSE	High	[R].STWEEEDSGYGSSRR.[S]			0.00570639	0.00104315	1	1	2	Q92620	Q92620 [213-227]	1	1745.74	Not Found	High	High	Not Found	n/a	High	High	n/a		0.003041	0.001542			0.01957	0.004956			11	31		R.STWEEEDSGYGSSRR.S	[213-227]
	FALSE	High	[K].FAVPESDHLTYLNVYLQWK.[N]			0.00586582	0.00104315	1	1	1	Q92620	Q92620 [1001-1019]	0	2323.18	Not Found	High	Not Found	Not Found	n/a	High	n/a	n/a		0.0009582				0.004935				8			K.FAVPESDHLTYLNVYLQWK.N	[1001-1019]
	FALSE	High	[K].SEASSEFAK.[K]			0.00745414	0.00109113	1	1	1	Q92620	Q92620 [513-521]	0	955.437	Not Found	High	Not Found	Not Found	n/a	High	n/a	n/a		0.001039				0.006174				31			K.SEASSEFAK.K	[513-521]
	FALSE	High	[K].TTQLTQYLHEDGYTDYGMIGCTQPR.[R]	1xPhospho [T/Y]		0.016033	0.002527	1	1	7	Q92620	Q92620 [562-586]	0	2971.26	Not Found	Not Found	High	Not Found	n/a	n/a	High	n/a			0.002109				0.0128				12		K.TTQLTQYLHEDGYTDYGMIGCTQPR.R	[562-586]
	FALSE	High	[R].GKYSDDTPLPTPSYK.[Y]			0.0178914	0.00289312	1	1	1	Q92620	Q92620 [259-273]	1	1668.81	Not Found	Not Found	High	Not Found	n/a	n/a	High	n/a			0.002688				0.01423				13		R.GKYSDDTPLPTPSYK.Y	[259-273]
	FALSE	High	[K].YNEWADDRR.[H]			0.027188	0.00364132	1	1	1	Q92620	Q92620 [274-282]	1	1224.54	Not Found	Not Found	High	Not Found	n/a	n/a	High	n/a			0.003113				0.02108				27		K.YNEWADDRR.H	[274-282]
	FALSE	High	[K].VHLMVHNLVPPFLDGR.[I]	1xOxidation [M4]		0.0313242	0.00395835	1	1	1	Q92620	Q92620 [405-420]	0	1859.99	Not Found	Not Found	High	Not Found	n/a	n/a	High	n/a			0.003763				0.02414				3		K.VHLMVHNLVPPFLDGR.I	[405-420]
	FALSE	High	[K].GREEESDQIR.[E]			0.0376803	0.00431406	1	1	1	Q92620	Q92620 [989-998]	1	1218.57	Not Found	Not Found	High	Not Found	n/a	n/a	High	n/a			0.004175				0.02854				34		K.GREEESDQIR.E	[989-998]
	FALSE	High	[R].MLTSGVVHR.[L]			0.0532378	0.00617176	1	1	1	Q92620	Q92620 [382-390]	0	999.54	Not Found	High	Not Found	Not Found	n/a	High	n/a	n/a		0.004475				0.04891				28			R.MLTSGVVHR.L	[382-390]
	FALSE	High	[R].LYTQSAYK.[N]			0.0638142	0.0074483	1	1	1	Q92620	Q92620 [868-875]	0	973.499	Not Found	High	Not Found	Not Found	n/a	High	n/a	n/a		0.005869				0.06059				30			R.LYTQSAYK.N	[868-875]
	FALSE	High	[K].EEASAMEEEMALAEEQLR.[A]			0.0700435	0.007996	1	1	1	Q92620	Q92620 [1167-1184]	0	2065.91	Not Found	Not Found	High	Not Found	n/a	n/a	High	n/a			0.006984				0.04978				13		K.EEASAMEEEMALAEEQLR.A	[1167-1184]
	FALSE	High	[R].SQWESPSPTPSYR.[D]			0.0721073	0.00808451	1	1	1	Q92620	Q92620 [228-240]	0	1521.7	Not Found	High	Not Found	Not Found	n/a	High	n/a	n/a		0.006472				0.07059				22			R.SQWESPSPTPSYR.D	[228-240]
	FALSE	High	[K].QPEPVIPVK.[D]			0.0764093	0.0085601	1	1	1	Q92620	Q92620 [426-434]	0	1006.59	Not Found	High	Not Found	Not Found	n/a	High	Medium	n/a		0.006897	0.03513			0.07551	0.2942			25	19		K.QPEPVIPVK.D	[426-434]
	FALSE	High	[K].EQGEPMTPR.[R]			0.0842772	0.00897836	1	1	1	Q92620	Q92620 [1211-1219]	0	1044.48	Not Found	Not Found	High	Not Found	n/a	n/a	High	n/a			0.009169				0.05846				27		K.EQGEPMTPR.R	[1211-1219]
FALSE	High	Master Protein	O60825	6-phosphofructo-2-kinase/fructose-2,6-bisphosphatase 2 OS=Homo sapiens GN=PFKFB2 PE=1 SV=2	0	154.223	60	34	115	28	1	505	58.4	8.38	70	2222	487	317	metabolic process;regulation of biological process;response to stimulus	cytoplasm;cytosol	catalytic activity;nucleotide binding;protein binding	Pf00300, Pf01591, Pf13207, Pf13671	5208	ENSG00000123836.14	PFKFB2	1	Thyroid hormone signaling pathway; Fructose and mannose metabolism; AMPK signaling pathway	Focal Adhesion-PI3K-Akt-mTOR-signaling pathway	High	High	High	High	Phospho [S466(100); S493(99.1)]
	Checked	Confidence	Annotated Sequence	Modifications	Modifications in Master Proteins	Qvality PEP	Qvality q-value	# Protein Groups	# Proteins	# PSMs	Master Protein Accessions	Positions in Master Proteins	# Missed Cleavages	Theo. MH+ [Da]	Found in Sample: [S1] F1: Sample	Found in Sample: [S2] F2: Sample	Found in Sample: [S3] F3: Sample	Found in Sample: [S4] F4: Sample	Confidence (by Search Engine): A4 Mascot	Confidence (by Search Engine): B4 Mascot	Confidence (by Search Engine): C4 Mascot	Confidence (by Search Engine): D4 Mascot	Percolator q-Value (by Search Engine): A4 Mascot	Percolator q-Value (by Search Engine): B4 Mascot	Percolator q-Value (by Search Engine): C4 Mascot	Percolator q-Value (by Search Engine): D4 Mascot	Percolator PEP (by Search Engine): A4 Mascot	Percolator PEP (by Search Engine): B4 Mascot	Percolator PEP (by Search Engine): C4 Mascot	Percolator PEP (by Search Engine): D4 Mascot	Ions Score (by Search Engine): A4 Mascot	Ions Score (by Search Engine): B4 Mascot	Ions Score (by Search Engine): C4 Mascot	Ions Score (by Search Engine): D4 Mascot	Sequence in Protein	Positions in Protein	Peptide Group Modifications in Protein
	FALSE	High	[KR].IVYYLMNIHVQPR.[T]			0.000118341	0	2	2	4	O60825; Q16875	O60825 [238-250]; Q16875 [235-247]	0	1645.89	Not Found	High	High	Not Found	n/a	High	High	n/a		0	0			0.0001947	2.571e-06			64	54		K.IVYYLMNIHVQPR.T	[238-250]
	FALSE	High	[R].DMILNFAEQNSFK.[V]			4.82159e-05	0	1	1	4	O60825	O60825 [138-150]	0	1556.74	High	High	High	High	High	High	High	High	0.004135	0	0	0.003504	0.0214	7.794e-05	4.996e-05	0.05083	23	84	53	15	R.DMILNFAEQNSFK.V	[138-150]
	FALSE	High	[R].QGNVLVISHQAVMR.[C]			4.40547e-05	0	1	1	2	O60825	O60825 [383-396]	0	1551.84	Not Found	High	Not Found	Not Found	n/a	High	n/a	n/a		0				7.252e-05				59			R.QGNVLVISHQAVMR.C	[383-396]
	FALSE	High	[KR].LNVEAVNTHR.[DN]			0.000147447	0	2	2	14	O60825; PFKFB4	O60825 [437-446]; PFKFB4 [438-447]	0	1152.61	Not Found	High	High	High	n/a	High	High	High		0	0	0.002115		0.0001861	7.762e-05	0.03541		77	62	42	K.LNVEAVNTHR.D	[437-446]
	FALSE	High	[K].AYLTEENGQIAVFDATNTTR.[E]			4.43561e-05	0	1	1	3	O60825	O60825 [115-134]	0	2214.07	Not Found	High	High	Not Found	n/a	High	High	Medium		0	0.002688	0.02756		7.294e-05	0.01765	0.09614		84	26	15	K.AYLTEENGQIAVFDATNTTR.E	[115-134]
	FALSE	High	[K].VTYRPLDPDNYDKDLSFIK.[V]			2.1477e-05	0	1	1	2	O60825	O60825 [199-217]	1	2299.16	Not Found	High	Not Found	Not Found	n/a	High	n/a	n/a		0				4.082e-05				54			K.VTYRPLDPDNYDKDLSFIK.V	[199-217]
	FALSE	High	[R].TIQTAESLGVPYEQWK.[I]			6.31159e-05	0	1	1	3	O60825	O60825 [307-322]	0	1849.93	Not Found	High	Not Found	High	n/a	High	n/a	High		0		0		9.64e-05		0.0002534		86		37	R.TIQTAESLGVPYEQWK.I	[307-322]
	FALSE	High	[R].YPEEFALRDQEK.[Y]			0.000158637	0	1	1	2	O60825	O60825 [344-355]	1	1524.73	Not Found	High	Not Found	Not Found	n/a	High	n/a	n/a		0				0.0001966				51			R.YPEEFALRDQEK.Y	[344-355]
	FALSE	High	[R].YPGGESYQDLVQR.[L]			6.01171e-06	0	1	1	3	O60825	O60825 [360-372]	0	1511.71	Not Found	High	High	Not Found	n/a	High	High	n/a		0	0			2.088e-05	1.016e-09			99	101		R.YPGGESYQDLVQR.L	[360-372]
	FALSE	High	[R].KFLEEQEITDLK.[V]			0.000558814	0.000146307	1	1	2	O60825	O60825 [287-298]	1	1492.79	Not Found	High	High	Not Found	n/a	High	High	n/a		0.000198	0.0004632			0.0005401	0.003938			42	48		R.KFLEEQEITDLK.V	[287-298]
	FALSE	High	[R].YLNWIGVPTK.[VE]			0.000188455	0.000146307	3	3	10	O60825; PFKFB4; Q16875	O60825 [61-70]; PFKFB4 [63-72]; Q16875 [58-67]	0	1190.66	Not Found	High	High	High	Medium	High	High	High	0.01177	0.000198	0.0002786	0	0.07481	0.0002514	0.001736	0.006031	20	64	40	63	R.YLNWIGVPTK.V	[61-70]
	FALSE	High	[R].HGESEFNLLGK.[I]			0.000487022	0.000146307	1	1	1	O60825	O60825 [257-267]	0	1230.61	Not Found	High	Not Found	Not Found	n/a	High	n/a	n/a		0.000198				0.0004788				47			R.HGESEFNLLGK.I	[257-267]
	FALSE	High	[R].LEPVIMELER.[Q]			0.000507354	0.000146307	4	5	20	Q16877; O60825; PFKFB4; Q16875	Q16877 [373-382]; O60825 [373-382]; PFKFB4 [374-383]; Q16875 [370-379]	0	1228.66	High	High	High	High	High	High	High	High	0.0006036	0.000198	0.001923	0	0.007539	0.0006159	0.01068	0.007329	47	68	31	44	R.LEPVIMELER.Q	[373-382]
	FALSE	High	[R].LEPVIMELER.[Q]	1xOxidation [M6]		0.000482118	0.000146307	4	5	14	Q16877; O60825; PFKFB4; Q16875	Q16877 [373-382]; O60825 [373-382]; PFKFB4 [374-383]; Q16875 [370-379]	0	1244.66	Not Found	High	Not Found	High	n/a	High	n/a	High		0.0004281		0		0.001005		0.000511		58		63	R.LEPVIMELER.Q	[373-382]
	FALSE	High	[R].NSFTPLSSSNTIR.[R]			0.000413232	0.000146307	1	1	1	O60825	O60825 [465-477]	0	1423.72	Not Found	High	Not Found	Not Found	n/a	High	n/a	n/a		0.000198				0.0004156				53			R.NSFTPLSSSNTIR.R	[465-477]
	FALSE	High	[R].NRENVMEDFLKR.[I]			0.000494005	0.000146307	1	1	1	O60825	O60825 [182-193]	2	1550.77	Not Found	High	Not Found	Not Found	n/a	High	n/a	n/a		0.000198				0.0004844				38			R.NRENVMEDFLKR.I	[182-193]
	FALSE	High	[R].RDMILNFAEQNSFK.[V]			0.000198722	0.000146307	1	1	1	O60825	O60825 [137-150]	1	1712.84	Not Found	High	Not Found	Not Found	n/a	High	n/a	n/a		0.000198				0.0002324				49			R.RDMILNFAEQNSFK.V	[137-150]
	FALSE	High	[KR].IVYYLMNIHVQPR.[T]	1xOxidation [M6]		0.000211618	0.000146307	2	2	2	O60825; Q16875	O60825 [238-250]; Q16875 [235-247]	0	1661.88	Not Found	High	High	Not Found	n/a	High	High	n/a		0.000198	0			0.0002436	0.0003003			47	26		K.IVYYLMNIHVQPR.T	[238-250]
	FALSE	High	[K].FLEEQEITDLK.[V]			0.000385152	0.000146307	1	1	2	O60825	O60825 [288-298]	0	1364.69	Not Found	Not Found	High	High	n/a	n/a	High	High			0	0			7.916e-05	0.001063			69	34	K.FLEEQEITDLK.V	[288-298]
	FALSE	High	[R].ENVMEDFLK.[R]			0.000859433	0.00038936	1	1	2	O60825	O60825 [184-192]	0	1124.53	Not Found	High	High	Not Found	n/a	High	High	n/a		0.000348	0.0002786			0.0008022	0.001898			58	36		R.ENVMEDFLK.R	[184-192]
	FALSE	High	[KR].IGGDSGLSVR.[G]			0.000729969	0.00038936	1	2	1	O60825	O60825 [268-277]	0	960.511	Not Found	High	Not Found	Not Found	n/a	High	n/a	n/a		0.000348				0.0006883				57			K.IGGDSGLSVR.G	[268-277]
	FALSE	High	[K].VSSPDYPER.[N]			0.00107692	0.000428664	1	1	2	O60825	O60825 [173-181]	0	1049.49	Not Found	High	High	Not Found	n/a	High	High	n/a		0.0004281	0.0001442			0.001412	0.0006164			42	40		K.VSSPDYPER.N	[173-181]
	FALSE	High	[K].VFNLGVYR.[R]			0.00114567	0.000428664	1	1	2	O60825	O60825 [71-78]	0	967.536	Not Found	High	High	Not Found	n/a	High	High	Low		0.0004281	0.0004632	0.05403		0.001057	0.004231	0.1941		47	41	16	K.VFNLGVYR.R	[71-78]
	FALSE	High	[R].NRENVMEDFLK.[R]			0.00152728	0.000428664	1	1	1	O60825	O60825 [182-192]	1	1394.67	Not Found	High	Not Found	Not Found	n/a	High	Low	n/a		0.0004281	0.09615			0.001388	0.6155			27	10		R.NRENVMEDFLK.R	[182-192]
	FALSE	High	[R].CLLAYFLDK.[AGS]			0.00118737	0.000428664	4	5	2	Q16877; O60825; PFKFB4; Q16875	Q16877 [397-405]; O60825 [397-405]; PFKFB4 [398-406]; Q16875 [394-402]	0	1085.57	Not Found	High	Not Found	High	n/a	High	n/a	High		0.0004281		0		0.001094		0.01152		42		45	R.CLLAYFLDK.G	[397-405]
	FALSE	High	[R].YPEEFALR.[D]			0.00113945	0.000428664	1	1	2	O60825	O60825 [344-351]	0	1024.51	Not Found	High	High	Not Found	n/a	High	High	n/a		0.0004281	0.001618			0.00105	0.008414			43	33		R.YPEEFALR.D	[344-351]
	FALSE	High	[K].QFAQALR.[K]			0.00222679	0.000686842	1	1	1	O60825	O60825 [280-286]	0	833.463	Not Found	High	Not Found	Not Found	n/a	High	n/a	n/a		0.0006494				0.001989				56			K.QFAQALR.K	[280-286]
	FALSE	High	[R].VQDYIQSK.[I]			0.00406053	0.000781629	1	1	2	O60825	O60825 [230-237]	0	980.505	Not Found	High	High	Not Found	n/a	High	High	n/a		0.0008054	0.0004632			0.0036	0.00354			47	33		R.VQDYIQSK.I	[230-237]
	FALSE	High	[K].LTPVAYGCK.[V]			0.00575896	0.00104315	3	4	1	Q16877; O60825; PFKFB4	Q16877 [423-431]; O60825 [423-431]; PFKFB4 [424-432]	0	951.497	Not Found	High	Not Found	Not Found	n/a	High	n/a	Medium		0.0009582		0.04671		0.004847		0.1782		40		26	K.LTPVAYGCK.V	[423-431]
	FALSE	High	[R].NYSVGSRPLKPLSPLR.[A]	1xPhospho [S13(99.1)]	O60825 1xPhospho [S493(99.1)]	0.0112431	0.00185148	1	1	1	O60825	O60825 [481-496]	0	1863.98	Not Found	Not Found	High	Not Found	n/a	n/a	High	n/a			0.001685				0.009154				9		R.NYSVGSRPLKPLSPLR.A	[481-496]	1xPhospho [S493(99.1)]
	FALSE	High	[K].FLEEQEITDLKVWTSQLK.[R]			0.0111317	0.00185148	1	1	1	O60825	O60825 [288-305]	1	2207.16	Not Found	High	Not Found	Not Found	n/a	High	n/a	n/a		0.001765				0.009085				17			K.FLEEQEITDLKVWTSQLK.R	[288-305]
	FALSE	High	[K].GADELPYLR.[C]			0.0124889	0.00226104	1	1	1	O60825	O60825 [406-414]	0	1033.53	Not Found	High	Not Found	Not Found	n/a	High	n/a	n/a		0.002318				0.01016				27			K.GADELPYLR.C	[406-414]
	FALSE	High	[R].NYSVGSRPLKPLSPLR.[A]			0.0153047	0.00245905	1	1	1	O60825	O60825 [481-496]	0	1784.02	Not Found	High	Not Found	Not Found	n/a	High	n/a	n/a		0.002503				0.01239				7			R.NYSVGSRPLKPLSPLR.A	[481-496]
	FALSE	High	[R].ENVMEDFLKR.[I]			0.0150704	0.00245905	1	1	1	O60825	O60825 [184-193]	1	1280.63	Not Found	High	Not Found	Not Found	n/a	High	n/a	n/a		0.002503				0.01223				23			R.ENVMEDFLKR.I	[184-193]
	FALSE	High	[K].VINVGQR.[F]			0.0162845	0.00258278	1	1	1	O60825	O60825 [218-224]	0	785.463	Not Found	High	Not Found	Not Found	n/a	High	n/a	n/a		0.002503				0.0132				38			K.VINVGQR.F	[218-224]
	FALSE	High	[R].RNSFTPLSSSNTIR.[R]	1xPhospho [S3(100)]	O60825 1xPhospho [S466(100)]	0.0243245	0.00352653	1	1	1	O60825	O60825 [464-477]	1	1659.79	Not Found	High	Not Found	Not Found	n/a	High	n/a	n/a		0.003041				0.02006				25			R.RNSFTPLSSSNTIR.R	[464-477]	1xPhospho [S466(100)]
	FALSE	High	[K].SYDFFR.[H]			0.0406506	0.00475918	1	1	1	O60825	O60825 [87-92]	0	834.378	Not Found	Not Found	High	Not Found	n/a	Medium	High	n/a		0.01581	0.004682			0.1704	0.03065			25	36		K.SYDFFR.H	[87-92]
FALSE	High	Master Protein	P07900	Heat shock protein HSP 90-alpha OS=Homo sapiens GN=HSP90AA1 PE=1 SV=5	0	151.969	47	33	72	19	1	732	84.6	5.02	200	1148	926	66	cell organization and biogenesis;metabolic process;regulation of biological process;response to stimulus;transport	cytoplasm;cytosol;extracellular;membrane;nucleus;organelle lumen	catalytic activity;enzyme regulator activity;nucleotide binding;protein binding;RNA binding	Pf00183, Pf02518, Pf13589	3320	ENSG00000080824.18	HSP90AA1	14	NOD-like receptor signaling pathway; Progesterone-mediated oocyte maturation; Pathways in cancer; Prostate cancer; Protein processing in endoplasmic reticulum; Estrogen signaling pathway; PI3K-Akt signaling pathway; Antigen processing and presentation	NRF2 pathway; Nucleotide-binding Oligomerization Domain (NOD) pathway; Constitutive Androstane Receptor Pathway; Corticotropin-releasing hormone signaling pathway; TNF alpha Signaling Pathway; Focal Adhesion-PI3K-Akt-mTOR-signaling pathway; Aryl Hydrocarbon Receptor Pathway; VEGFA-VEGFR2 Signaling Pathway; Aryl Hydrocarbon Receptor; EBV LMP1 signaling	Not Found	High	High	Not Found
	Checked	Confidence	Annotated Sequence	Modifications	Modifications in Master Proteins	Qvality PEP	Qvality q-value	# Protein Groups	# Proteins	# PSMs	Master Protein Accessions	Positions in Master Proteins	# Missed Cleavages	Theo. MH+ [Da]	Found in Sample: [S1] F1: Sample	Found in Sample: [S2] F2: Sample	Found in Sample: [S3] F3: Sample	Found in Sample: [S4] F4: Sample	Confidence (by Search Engine): A4 Mascot	Confidence (by Search Engine): B4 Mascot	Confidence (by Search Engine): C4 Mascot	Confidence (by Search Engine): D4 Mascot	Percolator q-Value (by Search Engine): A4 Mascot	Percolator q-Value (by Search Engine): B4 Mascot	Percolator q-Value (by Search Engine): C4 Mascot	Percolator q-Value (by Search Engine): D4 Mascot	Percolator PEP (by Search Engine): A4 Mascot	Percolator PEP (by Search Engine): B4 Mascot	Percolator PEP (by Search Engine): C4 Mascot	Percolator PEP (by Search Engine): D4 Mascot	Ions Score (by Search Engine): A4 Mascot	Ions Score (by Search Engine): B4 Mascot	Ions Score (by Search Engine): C4 Mascot	Ions Score (by Search Engine): D4 Mascot	Sequence in Protein	Positions in Protein	Peptide Group Modifications in Protein
	FALSE	High	[R].ELISNSSDALDKIR.[Y]			4.71611e-05	0	1	1	3	P07900	P07900 [47-60]	1	1560.82	Not Found	High	High	Not Found	n/a	High	High	n/a		0	0			7.655e-05	3.358e-06			97	60		R.ELISNSSDALDKIR.Y	[47-60]
	FALSE	High	[K].DQVANSAFVER.[L]			0.00011553	0	1	1	2	P07900	P07900 [500-510]	0	1235.6	Not Found	High	High	Not Found	n/a	High	High	n/a		0	0			0.0001886	2.406e-06			76	66		K.DQVANSAFVER.L	[500-510]
	FALSE	High	[K].SLTNDWEDHLAVK.[H]			8.18107e-05	0	2	2	3	P07900; P08238	P07900 [315-327]; P08238 [307-319]	0	1527.74	Not Found	High	High	Not Found	n/a	High	High	Medium		0	0	0.04522		0.0001182	6.676e-06	0.1629		91	46	8	K.SLTNDWEDHLAVK.H	[315-327]
	FALSE	High	[R].NPDDITNEEYGEFYK.[S]			6.29036e-05	0	1	1	1	P07900	P07900 [300-314]	0	1833.78	Not Found	Not Found	High	Not Found	n/a	n/a	High	n/a			0				4.629e-07				90		R.NPDDITNEEYGEFYK.S	[300-314]
	FALSE	High	[R].GVVDSEDIPLNLSR.[E]			3.76497e-05	0	3	3	12	P07900; P08238; Q12931	P07900 [387-400]; P08238 [379-392]; Q12931 [389-402]	0	1513.79	High	High	High	High	High	High	High	High	0	0	0	0	4.906e-05	6.401e-05	2.004e-07	0.0009847	69	91	106	42	R.GVVDSEDLPLNISR.E	[387-400]
	FALSE	High	[K].HNDDEQYAWESSAGGSFTVR.[TA]			8.19467e-05	0	2	3	2	P07900; P08238	P07900 [154-173]; P08238 [149-168]	0	2255.96	Not Found	High	High	Not Found	n/a	High	High	n/a		0	0.0004632			0.0001183	0.004513			66	31		K.HNDDEQYAWESSAGGSFTVR.T	[154-173]
	FALSE	High	[K].HLEINPDHSIIETLR.[Q]			2.66738e-05	0	1	1	2	P07900	P07900 [633-647]	0	1786.94	Not Found	High	High	Not Found	n/a	High	High	n/a		0	0			4.86e-05	7.168e-08			50	44		K.HLEINPDHSIIETLR.Q	[633-647]
	FALSE	High	[K].ADLINNLGTIAK.[SF]			0.000153666	0	2	4	3	P07900; P08238	P07900 [101-112]; P08238 [96-107]	0	1242.71	Not Found	High	High	High	n/a	High	High	High		0	0	0		0.0001919	2.8e-05	0.002045		74	57	42	K.ADLINNLGTIAK.S	[101-112]
	FALSE	High	[R].TLTIVDTGIGMTK.[A]			0.000171952	0	2	3	10	P07900; P08238	P07900 [88-100]; P08238 [83-95]	0	1349.73	High	High	High	Not Found	High	High	High	n/a	0	0.000198	0		3.711e-05	0.0005484	1.054e-05		87	52	87		R.TLTIVDTGIGMTK.A	[88-100]
	FALSE	High	[K].VILHLKEDQTEYLEER.[RW]			8.6996e-06	0	3	4	3	P07900; P08238; Q58FF6	P07900 [186-201]; P08238 [181-196]; Q58FF6 [156-171]	1	2015.04	Not Found	High	Not Found	Not Found	n/a	High	n/a	Low		0		0.208		1.978e-05		0.622		80		13	K.VILHLKEDQTEYLEER.R	[186-201]
	FALSE	High	[R].YYTSASGDEMVSLK.[D]			0.000102166	0	1	1	2	P07900	P07900 [465-478]	0	1550.7	Not Found	High	High	Not Found	n/a	High	High	n/a		0	0			0.0001407	4.623e-06			82	91		R.YYTSASGDEMVSLK.D	[465-478]
	FALSE	High	[K].HIYYITGETK.[D]			0.00020981	0.000146307	1	2	1	P07900	P07900 [490-499]	0	1224.63	Not Found	High	Not Found	Not Found	n/a	High	n/a	n/a		0.000198				0.0002418				55			K.HIYYITGETK.D	[490-499]
	FALSE	High	[K].YIDQEELNK.[T]			0.000513685	0.000146307	2	4	2	P07900; P08238	P07900 [284-292]; P08238 [276-284]	0	1151.56	Not Found	High	High	Not Found	n/a	High	High	n/a		0.000198	0.0001442			0.0005015	0.0005455			53	47		K.YIDQEELNK.T	[284-292]
	FALSE	High	[R].YESLTDPSKLDSGK.[E]			0.000391539	0.000146307	2	4	3	P07900; P08238	P07900 [61-74]; P08238 [56-69]	1	1539.75	Not Found	High	High	Not Found	n/a	High	High	n/a		0.000198	0.0002786			0.000397	0.00187			36	39		R.YESLTDPSKLDSGK.E	[61-74]
	FALSE	High	[K].HFSVEGQLEFR.[A]			0.000454127	0.000146307	2	5	3	P07900; P08238	P07900 [328-338]; P08238 [320-330]	0	1348.66	Not Found	High	Not Found	High	n/a	High	Medium	High		0.000198	0.01435	0.003504		0.0004502	0.09479	0.06418		61	25	18	K.HFSVEGQLEFR.A	[328-338]
	FALSE	High	[K].EDQTEYLEER.[RW]			0.000354829	0.000146307	3	4	1	P07900; P08238; Q58FF6	P07900 [192-201]; P08238 [187-196]; Q58FF6 [162-171]	0	1311.57	Not Found	Not Found	High	Not Found	n/a	n/a	High	n/a			0				6.458e-05				53		K.EDQTEYLEER.R	[192-201]
	FALSE	High	[R].DNSTMGYMAAK.[K]			0.000567261	0.000146307	1	1	2	P07900	P07900 [621-631]	0	1188.5	Not Found	High	High	Not Found	n/a	High	High	n/a		0.000198	0.0001442			0.0005471	0.001076			49	50		R.DNSTMGYMAAK.K	[621-631]
	FALSE	High	[R].ELISNSSDALDK.[I]			0.00059365	0.000146307	1	2	1	P07900	P07900 [47-58]	0	1291.64	Not Found	Not Found	High	Not Found	n/a	n/a	High	n/a			0				0.0002072				57		R.ELISNSSDALDK.I	[47-58]
	FALSE	High	[R].TDTGEPMGR.[G]			0.000916153	0.00038936	1	1	1	P07900	P07900 [174-182]	0	963.42	Not Found	High	Not Found	Not Found	n/a	High	n/a	n/a		0.000348				0.0008518				46			R.TDTGEPMGR.G	[174-182]
	FALSE	High	[R].YESLTDPSK.[L]			0.000771902	0.00038936	3	5	1	P07900; P08238; Q58FF6	P07900 [61-69]; P08238 [56-64]; Q58FF6 [32-40]	0	1039.49	Not Found	High	Not Found	Not Found	n/a	High	n/a	n/a		0.000348				0.0007255				58			R.YESLTDPSK.L	[61-69]
	FALSE	High	[K].HSQFIGYPITLFVEKER.[D]			0.000794043	0.00038936	1	1	1	P07900	P07900 [210-226]	1	2064.09	Not Found	Not Found	High	Not Found	n/a	n/a	High	n/a			0.0001442				0.0003612				42		K.HSQFIGYPITLFVEKER.D	[210-226]
	FALSE	High	[R].TLTIVDTGIGMTK.[A]	1xOxidation [M11]		0.000851132	0.00038936	2	3	4	P07900; P08238	P07900 [88-100]; P08238 [83-95]	0	1365.73	Not Found	High	High	Not Found	n/a	High	High	n/a		0.000348	0.001542			0.0007953	0.007651			45	22		R.TLTIVDTGIGMTK.A	[88-100]
	FALSE	High	[K].KHLEINPDHSIIETLR.[Q]			0.000775536	0.00038936	1	1	3	P07900	P07900 [632-647]	1	1915.04	Not Found	High	High	Not Found	n/a	High	High	n/a		0.000348	0.0001442			0.0007291	0.001201			40	28		K.KHLEINPDHSIIETLR.Q	[632-647]
	FALSE	High	[R].RAPFDLFENR.[K]			0.00096576	0.000428664	1	1	4	P07900	P07900 [346-355]	1	1264.64	Not Found	High	High	Not Found	n/a	High	High	n/a		0.0004281	0.001831			0.0008966	0.01046			57	34		R.RAPFDLFENR.K	[346-355]
	FALSE	High	[K].LGLGIDEDDPTADDTSAAVTEEMPPLEGDDDTSRMEEVD.[-]			0.000998358	0.000428664	1	1	1	P07900	P07900 [694-732]	1	4150.76	Not Found	High	Not Found	Not Found	n/a	High	n/a	n/a		0.0004281				0.0009254				21			K.LGLGIDEDDPTADDTSAAVTEEMPPLEGDDDTSRMEEVD.-	[694-732]
	FALSE	High	[K].LGLGIDEDDPTADDTSAAVTEEMPPLEGDDDTSR.[M]			0.00100093	0.000428664	1	1	1	P07900	P07900 [694-727]	0	3547.54	Not Found	Not Found	High	Not Found	n/a	n/a	High	n/a			0.0001442				0.000544				26		K.LGLGIDEDDPTADDTSAAVTEEMPPLEGDDDTSR.M	[694-727]
	FALSE	High	[K].LGIHEDSQNR.[K]			0.00188205	0.00050591	1	1	2	P07900	P07900 [447-456]	0	1168.57	Not Found	Not Found	High	Not Found	n/a	n/a	High	n/a			0.0001442				0.001414				34		K.LGIHEDSQNR.K	[447-456]
	FALSE	High	[KR].AILFVPR.[R]			0.00485153	0.000841204	1	2	4	P07900	P07900 [339-345]	0	815.514	Not Found	High	High	Not Found	n/a	High	High	n/a		0.0008838	0.001618			0.004138	0.008313			36	28		R.ALLFVPR.R	[339-345]
	FALSE	High	[R].APFDLFENR.[K]			0.0066203	0.00104315	1	1	1	P07900	P07900 [347-355]	0	1108.54	Not Found	Not Found	High	Not Found	n/a	n/a	High	n/a			0.001542				0.005669				29		R.APFDLFENR.K	[347-355]
	FALSE	High	[K].ELHINLIPNKQDR.[T]			0.0121793	0.00212574	1	1	2	P07900	P07900 [75-87]	1	1589.88	Not Found	High	High	Not Found	n/a	High	High	n/a		0.002229	0.0039			0.009901	0.02633			22	28		K.ELHINLIPNKQDR.T	[75-87]
	FALSE	High	[K].IMKDILEK.[K]			0.0172458	0.0028347	1	1	2	P07900	P07900 [574-581]	1	989.57	Not Found	High	High	Not Found	n/a	High	High	n/a		0.002556	0.00305			0.01399	0.02024			33	30		K.IMKDILEK.K	[574-581]
	FALSE	High	[K].EKYIDQEELNK.[T]			0.0245946	0.00352653	2	4	2	P07900; P08238	P07900 [282-292]; P08238 [274-284]	1	1408.7	Not Found	High	High	Not Found	n/a	High	High	n/a		0.003041	0.00305			0.02034	0.02028			20	29		K.EKYIDQEELNK.T	[282-292]
	FALSE	High	[K].VILHLKEDQTEYLEERR.[IV]			0.0465177	0.00554165	2	3	1	P07900; P08238	P07900 [186-202]; P08238 [181-197]	2	2171.15	Not Found	Not Found	High	Not Found	n/a	Low	High	n/a		0.08144	0.005378			0.5355	0.03451			7	4		K.VILHLKEDQTEYLEERR.I	[186-202]
	FALSE	High	[K].EGLELPEDEEEKKK.[QM]			0.0660846	0.00776471	2	4	1	P07900; P08238	P07900 [547-560]; P08238 [539-552]	2	1672.83	Not Found	High	Not Found	Not Found	n/a	High	Medium	n/a		0.006078	0.01088			0.06317	0.07372			5	6		K.EGLELPEDEEEKKK.Q	[547-560]
FALSE	High	Master Protein	P98175	RNA-binding protein 10 OS=Homo sapiens GN=RBM10 PE=1 SV=3	0	151.168	39	29	73	29	1	930	103.5	5.97	86	709	767	48	metabolic process;regulation of biological process	nucleus	metal ion binding;protein binding;RNA binding	Pf00076, Pf00641, Pf01585, Pf12656, Pf14259	8241	ENSG00000182872.15	RBM10	X			High	High	High	High
	Checked	Confidence	Annotated Sequence	Modifications	Modifications in Master Proteins	Qvality PEP	Qvality q-value	# Protein Groups	# Proteins	# PSMs	Master Protein Accessions	Positions in Master Proteins	# Missed Cleavages	Theo. MH+ [Da]	Found in Sample: [S1] F1: Sample	Found in Sample: [S2] F2: Sample	Found in Sample: [S3] F3: Sample	Found in Sample: [S4] F4: Sample	Confidence (by Search Engine): A4 Mascot	Confidence (by Search Engine): B4 Mascot	Confidence (by Search Engine): C4 Mascot	Confidence (by Search Engine): D4 Mascot	Percolator q-Value (by Search Engine): A4 Mascot	Percolator q-Value (by Search Engine): B4 Mascot	Percolator q-Value (by Search Engine): C4 Mascot	Percolator q-Value (by Search Engine): D4 Mascot	Percolator PEP (by Search Engine): A4 Mascot	Percolator PEP (by Search Engine): B4 Mascot	Percolator PEP (by Search Engine): C4 Mascot	Percolator PEP (by Search Engine): D4 Mascot	Ions Score (by Search Engine): A4 Mascot	Ions Score (by Search Engine): B4 Mascot	Ions Score (by Search Engine): C4 Mascot	Ions Score (by Search Engine): D4 Mascot	Sequence in Protein	Positions in Protein	Peptide Group Modifications in Protein
	FALSE	High	[R].MLPQAATEDDIRGQLQSHGVQAR.[E]			2.10379e-05	0	1	1	4	P98175	P98175 [135-157]	1	2521.26	Not Found	High	High	Not Found	n/a	High	High	n/a		0.000198	0			0.0003278	2.63e-08			26	37		R.MLPQAATEDDIRGQLQSHGVQAR.E	[135-157]
	FALSE	High	[R].ESATADAGYAILEK.[K]			6.49489e-05	0	1	1	4	P98175	P98175 [686-699]	0	1438.71	Not Found	High	High	Not Found	n/a	High	High	n/a		0	0			9.867e-05	8.484e-07			78	72		R.ESATADAGYAILEK.K	[686-699]
	FALSE	High	[R].NLNPHSTMDSILGALAPYAVLSSSNVR.[V]	1xOxidation [M8]		4.99684e-05	0	1	1	3	P98175	P98175 [306-332]	0	2843.44	Not Found	High	High	Not Found	n/a	High	High	n/a		0.000198	0			0.0003743	2.522e-07			32	61		R.NLNPHSTMDSILGALAPYAVLSSSNVR.V	[306-332]
	FALSE	High	[R].NLNPHSTMDSILGALAPYAVLSSSNVR.[V]			5.54086e-07	0	1	1	3	P98175	P98175 [306-332]	0	2827.44	High	High	High	Not Found	High	High	High	n/a	0	0.0004281	0		0.004286	0.001213	2.109e-12		25	41	77		R.NLNPHSTMDSILGALAPYAVLSSSNVR.V	[306-332]
	FALSE	High	[K].GDPTGAGPEASLEPGADSVSMQAFSR.[A]			4.2e-05	0	1	1	4	P98175	P98175 [473-498]	0	2534.15	High	High	High	Not Found	High	High	High	n/a	0	0	0		0.000171	7.201e-05	1.599e-07		34	62	89		K.GDPTGAGPEASLEPGADSVSMQAFSR.A	[473-498]
	FALSE	High	[R].GFAFVEFSHLQDATR.[W]			1.27618e-05	0	1	1	4	P98175	P98175 [172-186]	0	1724.84	High	High	High	High	High	High	High	High	0	0	0	0	9.932e-06	2.691e-05	1.281e-08	1.312e-06	37	89	109	48	R.GFAFVEFSHLQDATR.W	[172-186]
	FALSE	High	[R].TYVPALEQSADGHK.[E]			0.000132446	0	1	1	2	P98175	P98175 [614-627]	0	1515.74	Not Found	High	High	Not Found	n/a	High	High	n/a		0.000198	0			0.0003024	3.547e-06			44	38		R.TYVPALEQSADGHK.E	[614-627]
	FALSE	High	[R].AQPGAAPGIYQQSAEASSSQGTAANSQSYTIMSPAVLK.[S]			6.52007e-06	0	1	1	3	P98175	P98175 [499-536]	0	3767.82	Not Found	High	High	Not Found	n/a	High	High	n/a		0	0			1.569e-05	0.0001545			86	16		R.AQPGAAPGIYQQSAEASSSQGTAANSQSYTIMSPAVLK.S	[499-536]
	FALSE	High	[K].YGGISTASVDFEQPTR.[D]			7.71821e-05	0	1	1	2	P98175	P98175 [838-853]	0	1727.82	Not Found	High	High	Not Found	n/a	High	High	n/a		0	0			0.0001559	8.025e-07			76	79		K.YGGISTASVDFEQPTR.D	[838-853]
	FALSE	High	[R].GSSYGVTSTESYKETLHK.[T]			0.000538996	0.000146307	1	1	2	P98175	P98175 [903-920]	1	1973.95	Not Found	High	High	Not Found	n/a	High	High	n/a		0.0004281	0			0.001499	0.0001693			30	27		R.GSSYGVTSTESYKETLHK.T	[903-920]
	FALSE	High	[R].KYGGISTASVDFEQPTR.[D]			0.000204776	0.000146307	1	1	2	P98175	P98175 [837-853]	1	1855.92	Not Found	High	High	Not Found	n/a	High	High	n/a		0.000198	0.0001442			0.0002376	0.001219			65	46		R.KYGGISTASVDFEQPTR.D	[837-853]
	FALSE	High	[R].LDQQTLPLGGR.[E]			0.000301648	0.000146307	1	1	2	P98175	P98175 [253-263]	0	1197.66	Not Found	High	High	Not Found	n/a	High	High	n/a		0.000198	0.0004632			0.0003207	0.003269			50	31		R.LDQQTLPLGGR.E	[253-263]
	FALSE	High	[R].MLPQAATEDDIR.[G]			0.000325246	0.000146307	1	1	3	P98175	P98175 [135-146]	0	1359.66	Not Found	High	High	Not Found	n/a	High	High	n/a		0.000198	0.001542			0.0003406	0.004837			58	35		R.MLPQAATEDDIR.G	[135-146]
	FALSE	High	[R].ELSQGLLPLPQPYQAQGVLASQALSQGSEPSSENANDTIILR.[N]			0.000336957	0.000146307	1	1	4	P98175	P98175 [264-305]	0	4420.26	High	High	High	Not Found	High	High	High	n/a	0	0.001329	0.001542		3.346e-05	0.007097	0.007382		34	13	11		R.ELSQGLLPLPQPYQAQGVLASQALSQGSEPSSENANDTIILR.N	[264-305]
	FALSE	High	[R].DGLGSDNIGSR.[M]			0.000657339	0.000146307	1	1	2	P98175	P98175 [854-864]	0	1090.51	Not Found	High	High	Not Found	n/a	High	High	n/a		0.0007173	0			0.002572	0.0002533			35	56		R.DGLGSDNIGSR.M	[854-864]
	FALSE	High	[K].NSFQPISSLRDDERR.[E]			0.000718288	0.000284703	1	1	3	P98175	P98175 [671-685]	2	1819.9	Not Found	High	High	Not Found	n/a	High	High	n/a		0.002503	0.0004632			0.0134	0.004016			17	22		K.NSFQPISSLRDDERR.E	[671-685]
	FALSE	High	[K].ASNIVMLR.[M]			0.0014766	0.000428664	1	1	1	P98175	P98175 [127-134]	0	903.508	Not Found	Not Found	High	Not Found	n/a	n/a	High	n/a			0.0001442				0.001005				44		K.ASNIVMLR.M	[127-134]
	FALSE	High	[R].MLPQAATEDDIR.[G]	1xOxidation [M1]		0.00213509	0.00050591	1	1	1	P98175	P98175 [135-146]	0	1375.65	Not Found	Not Found	High	Not Found	n/a	Medium	High	n/a		0.02619	0.0001442			0.2591	0.001668			15	42		R.MLPQAATEDDIR.G	[135-146]
	FALSE	High	[K].KQGIVTPIEAQTR.[V]			0.00172785	0.00050591	1	1	2	P98175	P98175 [881-893]	1	1440.82	Not Found	High	High	Not Found	n/a	High	High	n/a		0.0008054	0.0001442			0.00331	0.00126			27	22		K.KQGIVTPIEAQTR.V	[881-893]
	FALSE	High	[R].ESATADAGYAILEKK.[G]			0.00182062	0.00050591	1	1	1	P98175	P98175 [686-700]	1	1566.8	Not Found	Not Found	High	Not Found	n/a	n/a	High	n/a			0.0001442				0.001352				22		R.ESATADAGYAILEKK.G	[686-700]
	FALSE	High	[K].VSMHYSDPKPK.[I]			0.00333032	0.000720161	1	1	2	P98175	P98175 [202-212]	0	1288.64	Not Found	High	High	Not Found	n/a	High	High	n/a		0.002471	0.000381			0.01102	0.002847			10	19		K.VSMHYSDPKPK.I	[202-212]
	FALSE	High	[R].KKQGIVTPIEAQTR.[V]			0.00394208	0.000781629	1	1	1	P98175	P98175 [880-893]	2	1568.91	Not Found	High	Not Found	Not Found	n/a	High	n/a	n/a		0.0008054				0.003401				30			R.KKQGIVTPIEAQTR.V	[880-893]
	FALSE	High	[R].MLQAMGWK.[E]	1xOxidation [M]		0.00371808	0.000781629	1	1	2	P98175	P98175 [865-872]	0	980.469	Not Found	Not Found	High	Not Found	n/a	Medium	High	n/a		0.01907	0.0004632			0.2009	0.00322			14	46		R.MLQAMGWK.E	[865-872]
	FALSE	High	[R].MLPQAATEDDIRGQLQSHGVQAR.[E]	1xOxidation [M1]		0.0041479	0.000781629	1	1	3	P98175	P98175 [135-157]	1	2537.25	Not Found	High	High	Not Found	n/a	High	High	n/a		0.001765	0.006049			0.009293	0.04224			24	20		R.MLPQAATEDDIRGQLQSHGVQAR.E	[135-157]
	FALSE	High	[R].GQLQSHGVQAR.[E]			0.00597503	0.00104315	1	1	2	P98175	P98175 [147-157]	0	1180.62	Not Found	High	High	Not Found	n/a	High	High	n/a		0.003689	0.001542			0.0364	0.005164			11	17		R.GQLQSHGVQAR.E	[147-157]
	FALSE	High	[R].DGDYRDQDYR.[T]			0.00940894	0.00144713	1	1	2	P98175	P98175 [99-108]	1	1302.53	Not Found	High	High	Not Found	n/a	High	High	n/a		0.003006	0.001542			0.0193	0.007799			10	19		R.DGDYRDQDYR.T	[99-108]
	FALSE	High	[K].GPGITGTKGDPTGAGPEASLEPGADSVSMQAFSR.[A]			0.015786	0.00245905	1	1	1	P98175	P98175 [465-498]	1	3245.54	Not Found	Not Found	High	Not Found	n/a	n/a	High	n/a			0.001943				0.01259				4		K.GPGITGTKGDPTGAGPEASLEPGADSVSMQAFSR.A	[465-498]
	FALSE	High	[R].TYVPALEQSADGHKETGAPSKEGK.[E]			0.016801	0.00271654	1	1	1	P98175	P98175 [614-637]	2	2500.23	Not Found	Not Found	High	Not Found	n/a	n/a	High	n/a			0.00245				0.0134				21		R.TYVPALEQSADGHKETGAPSKEGK.E	[614-637]
	FALSE	High	[K].TINVEFAK.[G]			0.0228983	0.00338151	1	1	1	P98175	P98175 [376-383]	0	921.504	Not Found	High	Not Found	Not Found	n/a	High	n/a	n/a		0.003006				0.0188				43			K.TINVEFAK.G	[376-383]
	FALSE	High	[K].SEAEQKLPLGTR.[L]			0.0337517	0.00417608	1	1	2	P98175	P98175 [241-252]	1	1328.72	Not Found	High	High	Not Found	n/a	High	High	n/a		0.003457	0.005778			0.02888	0.04096			26	31		K.SEAEQKLPLGTR.L	[241-252]
	FALSE	High	[K].QGIVTPIEAQTR.[V]			0.0376803	0.00431406	1	1	1	P98175	P98175 [882-893]	0	1312.72	Not Found	High	Not Found	Not Found	n/a	High	Medium	n/a		0.0035	0.01356			0.03267	0.08993			25	19		K.QGIVTPIEAQTR.V	[882-893]
	FALSE	High	[R].GSSYGVTSTESYK.[E]			0.0574478	0.00689506	1	1	3	P98175	P98175 [903-915]	0	1365.62	Not Found	High	High	Not Found	n/a	High	High	n/a		0.007119	0.005993			0.08313	0.04167			22	16		R.GSSYGVTSTESYK.E	[903-915]
FALSE	High	Master Protein	Q6P2Q9	Pre-mRNA-processing-splicing factor 8 OS=Homo sapiens GN=PRPF8 PE=1 SV=2	0	149.678	28	49	70	49	1	2335	273.4	8.84	74	580	689		cell organization and biogenesis;metabolic process;response to stimulus	membrane;nucleus;spliceosomal complex	catalytic activity;protein binding;RNA binding	Pf01398, Pf08082, Pf08083, Pf08084, Pf10596, Pf10597, Pf10598, Pf12134	10594	ENSG00000174231.16; ENSG00000274442.2	PRPF8	17; CHR_HSCHR17_1_CTG2	Spliceosome	mRNA Processing	High	High	High	Not Found
	Checked	Confidence	Annotated Sequence	Modifications	Modifications in Master Proteins	Qvality PEP	Qvality q-value	# Protein Groups	# Proteins	# PSMs	Master Protein Accessions	Positions in Master Proteins	# Missed Cleavages	Theo. MH+ [Da]	Found in Sample: [S1] F1: Sample	Found in Sample: [S2] F2: Sample	Found in Sample: [S3] F3: Sample	Found in Sample: [S4] F4: Sample	Confidence (by Search Engine): A4 Mascot	Confidence (by Search Engine): B4 Mascot	Confidence (by Search Engine): C4 Mascot	Confidence (by Search Engine): D4 Mascot	Percolator q-Value (by Search Engine): A4 Mascot	Percolator q-Value (by Search Engine): B4 Mascot	Percolator q-Value (by Search Engine): C4 Mascot	Percolator q-Value (by Search Engine): D4 Mascot	Percolator PEP (by Search Engine): A4 Mascot	Percolator PEP (by Search Engine): B4 Mascot	Percolator PEP (by Search Engine): C4 Mascot	Percolator PEP (by Search Engine): D4 Mascot	Ions Score (by Search Engine): A4 Mascot	Ions Score (by Search Engine): B4 Mascot	Ions Score (by Search Engine): C4 Mascot	Ions Score (by Search Engine): D4 Mascot	Sequence in Protein	Positions in Protein	Peptide Group Modifications in Protein
	FALSE	High	[R].EELGLIEQAYDNPHEALSR.[I]			2.15882e-05	0	1	1	2	Q6P2Q9	Q6P2Q9 [862-880]	0	2184.06	Not Found	High	High	Not Found	n/a	High	High	n/a		0.000198	0			0.0005795	2.813e-08			26	59		R.EELGLIEQAYDNPHEALSR.I	[862-880]
	FALSE	High	[R].LIVDHNIADYMTAK.[N]			0.000170688	0	1	1	2	Q6P2Q9	Q6P2Q9 [999-1012]	0	1603.81	Not Found	High	High	Not Found	n/a	High	High	n/a		0	0			0.0002076	9.855e-05			51	52		R.LIVDHNIADYMTAK.N	[999-1012]
	FALSE	High	[K].ADWWTNTAHYNR.[E]			0.000122765	0	1	1	1	Q6P2Q9	Q6P2Q9 [747-758]	0	1534.68	Not Found	Not Found	High	Not Found	n/a	n/a	High	n/a			0				2.857e-06				47		K.ADWWTNTAHYNR.E	[747-758]
	FALSE	High	[R].AQIAGYLYGVSPPDNPQVK.[E]			0.000141424	0	1	1	1	Q6P2Q9	Q6P2Q9 [2122-2140]	0	2017.04	Not Found	High	Not Found	Not Found	n/a	High	n/a	n/a		0				0.0001803				68			R.AQIAGYLYGVSPPDNPQVK.E	[2122-2140]
	FALSE	High	[R].GPGNPVPGPLAPLPDYMSEEKLQEK.[A]			0.00017785	0.000146307	1	1	2	Q6P2Q9	Q6P2Q9 [9-33]	1	2663.34	Not Found	High	High	Not Found	n/a	High	High	n/a		0.000198	0.0001442			0.000214	0.0008424			31	19		R.GPGNPVPGPLAPLPDYMSEEKLQEK.A	[9-33]
	FALSE	High	[K].TEDPDLPAFYFDPLINPISHR.[H]			0.000213442	0.000146307	1	1	1	Q6P2Q9	Q6P2Q9 [342-362]	0	2457.21	High	Not Found	Not Found	Not Found	High	n/a	n/a	n/a	0				7.553e-06				39				K.TEDPDLPAFYFDPLINPISHR.H	[342-362]
	FALSE	High	[K].NNVNVASLTQSEIR.[D]			0.000208615	0.000146307	1	1	2	Q6P2Q9	Q6P2Q9 [1995-2008]	0	1544.8	Not Found	High	High	Not Found	n/a	High	High	n/a		0.000198	0			0.0004155	1.39e-05			51	57		K.NNVNVASLTQSEIR.D	[1995-2008]
	FALSE	High	[K].IMADNPSWDGEK.[T]			0.000197589	0.000146307	1	1	2	Q6P2Q9	Q6P2Q9 [2199-2210]	0	1362.6	Not Found	High	High	Not Found	n/a	High	High	n/a		0.000198	0			0.0002312	4.172e-05			67	67		K.IMADNPSWDGEK.T	[2199-2210]
	FALSE	High	[R].AAVMHDILDMMPEGIK.[Q]			0.000346315	0.000146307	1	1	2	Q6P2Q9	Q6P2Q9 [687-702]	0	1770.86	Not Found	Not Found	High	Not Found	n/a	n/a	High	n/a			0				6.074e-05				48		R.AAVMHDILDMMPEGIK.Q	[687-702]
	FALSE	High	[R].DIILGMEISAPSQQR.[Q]			0.000329634	0.000146307	1	1	1	Q6P2Q9	Q6P2Q9 [2009-2023]	0	1657.86	Not Found	Not Found	High	Not Found	n/a	n/a	High	n/a			0				5.342e-05				42		R.DIILGMEISAPSQQR.Q	[2009-2023]
	FALSE	High	[K].ELGGLGMLSMGHVLIPQSDLR.[W]			0.00067081	0.000146307	1	1	1	Q6P2Q9	Q6P2Q9 [1321-1341]	0	2223.16	High	Not Found	Not Found	Not Found	High	n/a	n/a	n/a	0				0.0001893				18				K.ELGGLGMLSMGHVLIPQSDLR.W	[1321-1341]
	FALSE	High	[K].DGVWNLQNEVTK.[E]			0.000242037	0.000146307	1	1	2	Q6P2Q9	Q6P2Q9 [1211-1222]	0	1402.7	Not Found	High	High	Not Found	n/a	High	High	n/a		0.0004281	0			0.000902	2.199e-05			43	54		K.DGVWNLQNEVTK.E	[1211-1222]
	FALSE	High	[K].LLILALER.[L]			0.000909353	0.00038936	1	1	1	Q6P2Q9	Q6P2Q9 [838-845]	0	940.619	Not Found	High	Not Found	Not Found	Medium	High	n/a	n/a	0.01907	0.000348			0.1303	0.0008463			15	55			K.LLILALER.L	[838-845]
	FALSE	High	[R].LNQSQREELGLIEQAYDNPHEALSR.[I]			0.000755823	0.00038936	1	1	1	Q6P2Q9	Q6P2Q9 [856-880]	1	2910.43	Not Found	Not Found	High	Not Found	n/a	n/a	High	n/a			0.0001442				0.000331				32		R.LNQSQREELGLIEQAYDNPHEALSR.I	[856-880]
	FALSE	High	[K].EQSQLTATQTR.[T]			0.000752308	0.00038936	1	1	1	Q6P2Q9	Q6P2Q9 [2035-2045]	0	1262.63	Not Found	Not Found	High	Not Found	n/a	n/a	High	n/a			0.0001442				0.0003272				56		K.EQSQLTATQTR.T	[2035-2045]
	FALSE	High	[K].IDLTLLNR.[L]			0.000907102	0.00038936	1	1	2	Q6P2Q9	Q6P2Q9 [988-995]	0	957.573	Not Found	High	High	Not Found	Medium	High	High	n/a	0.04174	0.000348	0.001542		0.2294	0.0008438	0.006654		20	67	41		K.IDLTLLNR.L	[988-995]
	FALSE	High	[R].ASEMAGPPQMPNDFLSFQDIATEAAHPIR.[L]			0.000948821	0.000428664	1	1	3	Q6P2Q9	Q6P2Q9 [1058-1086]	0	3141.48	High	High	High	Not Found	High	High	High	n/a	0	0.0004281	0.001685		0.0003935	0.00113	0.009062		4	20	9		R.ASEMAGPPQMPNDFLSFQDIATEAAHPIR.L	[1058-1086]
	FALSE	High	[R].DINLQDEDWNEFNDINK.[I]			0.00152258	0.000428664	1	1	2	Q6P2Q9	Q6P2Q9 [285-301]	0	2121.94	High	Not Found	High	Not Found	High	n/a	High	n/a	0.005806		0.0001442		0.04419		0.001053		7		40		R.DINLQDEDWNEFNDINK.I	[285-301]
	FALSE	High	[K].ANPALYVLR.[E]			0.00141125	0.000428664	1	1	1	Q6P2Q9	Q6P2Q9 [1736-1744]	0	1016.59	Not Found	High	Not Found	Not Found	n/a	High	Low	n/a		0.0004281	0.05463			0.001289	0.4387			47	19		K.ANPALYVLR.E	[1736-1744]
	FALSE	High	[R].YIQPWESEFIDSQR.[V]			0.000963314	0.000428664	1	1	1	Q6P2Q9	Q6P2Q9 [1371-1384]	0	1797.84	Not Found	High	Not Found	Not Found	n/a	High	Medium	n/a		0.0004281	0.03356			0.0008945	0.2703			29	3		R.YIQPWESEFIDSQR.V	[1371-1384]
	FALSE	High	[K].HGDEIITSTTSNYETQTFSSK.[T]			0.00120064	0.000428664	1	1	1	Q6P2Q9	Q6P2Q9 [2050-2070]	0	2346.07	Not Found	Not Found	High	Not Found	n/a	n/a	High	n/a			0.0001442				0.0007348				44		K.HGDEIITSTTSNYETQTFSSK.T	[2050-2070]
	FALSE	High	[K].LLENMPMPWEQIR.[D]			0.00156569	0.000428664	1	1	1	Q6P2Q9	Q6P2Q9 [102-114]	0	1656.82	Not Found	High	Not Found	Not Found	Medium	High	n/a	n/a	0.01228	0.0004281			0.07972	0.001423			5	37			K.LLENMPMPWEQIR.D	[102-114]
	FALSE	High	[K].ISLIQIFR.[A]			0.00192673	0.00050591	1	1	2	Q6P2Q9	Q6P2Q9 [1571-1578]	0	989.614	Not Found	High	High	Not Found	Medium	High	High	n/a	0.02663	0.00054	0.003113		0.1535	0.001736	0.02067		22	48	27		K.ISLIQIFR.A	[1571-1578]
	FALSE	High	[K].DLILADYGK.[K]			0.00211295	0.00050591	1	1	2	Q6P2Q9	Q6P2Q9 [1985-1993]	0	1007.54	Not Found	High	High	Not Found	n/a	High	High	n/a		0.00054	0.004732			0.001889	0.03166			37	31		K.DLILADYGK.K	[1985-1993]
	FALSE	High	[K].ASGFEESMK.[W]			0.00190103	0.00050591	1	1	1	Q6P2Q9	Q6P2Q9 [1506-1514]	0	985.43	Not Found	High	Not Found	Not Found	n/a	High	n/a	n/a		0.00054				0.001711				31			K.ASGFEESMK.W	[1506-1514]
	FALSE	High	[K].TAEEVAALIR.[S]			0.00218796	0.000686842	1	1	2	Q6P2Q9	Q6P2Q9 [1841-1850]	0	1072.6	Not Found	High	High	Not Found	n/a	High	High	n/a		0.0006494	0.000381			0.001953	0.002955			37	44		K.TAEEVAALIR.S	[1841-1850]
	FALSE	High	[K].YYVLNALK.[H]			0.00252581	0.000720161	1	1	2	Q6P2Q9	Q6P2Q9 [453-460]	0	983.556	Not Found	High	High	Not Found	n/a	High	High	n/a		0.0007173	0.004238			0.002238	0.02877			38	35		K.YYVLNALK.H	[453-460]
	FALSE	High	[R].LTLEDLEDSWDR.[G]			0.00343953	0.000720161	1	1	1	Q6P2Q9	Q6P2Q9 [1403-1414]	0	1491.7	High	Not Found	Not Found	Not Found	High	n/a	n/a	n/a	0				0.002898				38				R.LTLEDLEDSWDR.G	[1403-1414]
	FALSE	High	[K].ALNMAIPGGPK.[F]			0.00285837	0.000720161	1	1	1	Q6P2Q9	Q6P2Q9 [268-278]	0	1068.59	Not Found	Not Found	High	Not Found	n/a	n/a	High	n/a			0.000381				0.00239				50		K.ALNMAIPGGPK.F	[268-278]
	FALSE	High	[R].RLTLEDLEDSWDR.[G]			0.00351014	0.000720161	1	1	1	Q6P2Q9	Q6P2Q9 [1402-1414]	1	1647.8	Not Found	Not Found	High	Not Found	n/a	n/a	High	n/a			0.000381				0.00302				41		R.RLTLEDLEDSWDR.G	[1402-1414]
	FALSE	High	[R].TILQHLSEAWR.[C]			0.00466261	0.000841204	1	1	1	Q6P2Q9	Q6P2Q9 [708-718]	0	1353.73	Not Found	Not Found	High	Not Found	n/a	n/a	High	n/a			0.0004632				0.004075				23		R.TILQHLSEAWR.C	[708-718]
	FALSE	High	[R].VQMLLSDR.[F]			0.00677809	0.00104315	1	1	2	Q6P2Q9	Q6P2Q9 [2259-2266]	0	961.514	Not Found	High	High	Not Found	n/a	High	High	n/a		0.0035	0.001542			0.03195	0.005801			34	39		R.VQMLLSDR.F	[2259-2266]
	FALSE	High	[K].EMEPLGWIHTQPNESPQLSPQDVTTHAK.[I]			0.00774585	0.00109113	1	1	1	Q6P2Q9	Q6P2Q9 [2171-2198]	0	3170.52	Not Found	High	Not Found	Not Found	n/a	High	n/a	n/a		0.001039				0.006416				13			K.EMEPLGWIHTQPNESPQLSPQDVTTHAK.I	[2171-2198]
	FALSE	High	[R].SGLNQIPNRR.[F]			0.00714077	0.00109113	1	1	1	Q6P2Q9	Q6P2Q9 [1524-1533]	1	1154.64	Not Found	High	Not Found	Not Found	n/a	High	n/a	n/a		0.001039				0.005948				19			R.SGLNQIPNRR.F	[1524-1533]
	FALSE	High	[R].EAVVNTQELLDLLVK.[C]			0.00857439	0.00123668	1	1	1	Q6P2Q9	Q6P2Q9 [1276-1290]	0	1683.95	Not Found	Not Found	High	Not Found	Medium	Low	High	n/a	0.0198	0.1982	0.001542		0.1331	0.8952	0.007164		14	7	28		R.EAVVNTQELLDLLVK.C	[1276-1290]
	FALSE	High	[R].SLPVEEQPK.[Q]			0.00832803	0.00123668	1	1	1	Q6P2Q9	Q6P2Q9 [1851-1859]	0	1026.55	Not Found	Not Found	High	Not Found	n/a	n/a	High	n/a			0.001542				0.006967				34		R.SLPVEEQPK.Q	[1851-1859]
	FALSE	High	[R].LFPPWIKPADTEPPPLLVYK.[W]			0.0087431	0.00131167	1	1	2	Q6P2Q9	Q6P2Q9 [935-954]	0	2321.29	Not Found	High	High	Not Found	n/a	High	High	n/a		0.001429	0.001943			0.007205	0.01273			14	15		R.LFPPWIKPADTEPPPLLVYK.W	[935-954]
	FALSE	High	[R].FTLWWSPTINR.[A]			0.0114125	0.00185148	1	1	1	Q6P2Q9	Q6P2Q9 [1534-1544]	0	1420.74	Not Found	Not Found	High	Not Found	n/a	n/a	High	n/a			0.001685				0.009286				28		R.FTLWWSPTINR.A	[1534-1544]
	FALSE	High	[K].DLILADYGKK.[N]			0.0130681	0.00231834	1	1	2	Q6P2Q9	Q6P2Q9 [1985-1994]	1	1135.64	Not Found	High	High	Not Found	n/a	High	High	n/a		0.003006	0.001831			0.01897	0.01055			29	26		K.DLILADYGKK.N	[1985-1994]
	FALSE	High	[K].VPGLPTPIENMILR.[Y]			0.0130023	0.00231834	1	1	1	Q6P2Q9	Q6P2Q9 [728-741]	0	1549.88	Not Found	Not Found	High	Not Found	Medium	n/a	High	n/a	0.01477		0.001831		0.08425		0.0105		12		17		K.VPGLPTPIENMILR.Y	[728-741]
	FALSE	High	[K].ITDAYLDQYLWYEADK.[R]			0.0178914	0.00289312	1	1	1	Q6P2Q9	Q6P2Q9 [917-932]	0	2006.94	High	Not Found	Not Found	Not Found	High	n/a	n/a	n/a	0.003035				0.0162				23				K.ITDAYLDQYLWYEADK.R	[917-932]
	FALSE	High	[K].TISSYTAFSR.[L]			0.0202168	0.00304597	1	1	2	Q6P2Q9	Q6P2Q9 [1926-1935]	0	1132.56	Not Found	High	High	Not Found	n/a	High	High	n/a		0.005447	0.002688			0.05537	0.01595			25	36		K.TISSYTAFSR.L	[1926-1935]
	FALSE	High	[K].LWNLNNYR.[T]			0.0209925	0.00316224	1	1	2	Q6P2Q9	Q6P2Q9 [1464-1471]	0	1092.56	Not Found	High	High	Not Found	n/a	High	High	n/a		0.002778	0.009683			0.01715	0.06606			26	19		K.LWNLNNYR.T	[1464-1471]
	FALSE	High	[K].EVGIEFMDLYSHLVPVYDVEPLEK.[I]			0.0212205	0.00316224	1	1	2	Q6P2Q9	Q6P2Q9 [893-916]	0	2821.4	Not Found	High	High	Not Found	n/a	High	High	n/a		0.002778	0.002688			0.01738	0.01677			9	12		K.EVGIEFMDLYSHLVPVYDVEPLEK.I	[893-916]
	FALSE	High	[K].FGDLILK.[A]			0.0268848	0.00364132	1	1	1	Q6P2Q9	Q6P2Q9 [1902-1908]	0	805.482	Not Found	High	Not Found	Not Found	n/a	High	n/a	n/a		0.003187				0.0224				30			K.FGDLILK.A	[1902-1908]
	FALSE	High	[R].WQFTLPMMSTLYR.[L]			0.0304431	0.00390949	1	1	1	Q6P2Q9	Q6P2Q9 [228-240]	0	1673.82	Not Found	High	Not Found	Not Found	n/a	High	n/a	n/a		0.003229				0.02571				19			R.WQFTLPMMSTLYR.L	[228-240]
	FALSE	High	[K].SQEPLPDDDEEFELPEFVEPFLK.[D]			0.0370282	0.00431406	1	1	1	Q6P2Q9	Q6P2Q9 [367-389]	0	2749.28	Not Found	High	Not Found	Not Found	n/a	High	n/a	n/a		0.0035				0.03202				2			K.SQEPLPDDDEEFELPEFVEPFLK.D	[367-389]
	FALSE	High	[R].VDDESMQR.[F]			0.0601973	0.00731273	1	1	1	Q6P2Q9	Q6P2Q9 [1232-1239]	0	979.415	Not Found	High	Not Found	Not Found	n/a	High	Low	n/a		0.005582	0.05743			0.05671	0.4608			10	20		R.VDDESMQR.F	[1232-1239]
	FALSE	High	[R].VYLGALK.[Y]			0.0786498	0.00874424	1	1	1	Q6P2Q9	Q6P2Q9 [87-93]	0	763.471	Not Found	Not Found	High	Not Found	n/a	n/a	High	n/a			0.008306				0.05509				33		R.VYLGALK.Y	[87-93]
FALSE	High	Master Protein	P68371	Tubulin beta-4B chain OS=Homo sapiens GN=TUBB4B PE=1 SV=1	0	146.863	56	21	89	1	1	445	49.8	4.89	537	1274	853	91	cell organization and biogenesis;cellular component movement;defense response;regulation of biological process;response to stimulus;transport	cytoplasm;cytoskeleton;cytosol;extracellular;nucleus;organelle lumen	catalytic activity;nucleotide binding;protein binding;RNA binding;structural molecule activity	Pf00091, Pf03953, Pf10644	10383	ENSG00000188229.5	TUBB4B	9	Pathogenic Escherichia coli infection; Gap junction; Phagosome	Pathogenic Escherichia coli infection; Parkin-Ubiquitin Proteasomal System pathway	Not Found	High	Not Found	Not Found	Phospho [T218(99.5)]
	Checked	Confidence	Annotated Sequence	Modifications	Modifications in Master Proteins	Qvality PEP	Qvality q-value	# Protein Groups	# Proteins	# PSMs	Master Protein Accessions	Positions in Master Proteins	# Missed Cleavages	Theo. MH+ [Da]	Found in Sample: [S1] F1: Sample	Found in Sample: [S2] F2: Sample	Found in Sample: [S3] F3: Sample	Found in Sample: [S4] F4: Sample	Confidence (by Search Engine): A4 Mascot	Confidence (by Search Engine): B4 Mascot	Confidence (by Search Engine): C4 Mascot	Confidence (by Search Engine): D4 Mascot	Percolator q-Value (by Search Engine): A4 Mascot	Percolator q-Value (by Search Engine): B4 Mascot	Percolator q-Value (by Search Engine): C4 Mascot	Percolator q-Value (by Search Engine): D4 Mascot	Percolator PEP (by Search Engine): A4 Mascot	Percolator PEP (by Search Engine): B4 Mascot	Percolator PEP (by Search Engine): C4 Mascot	Percolator PEP (by Search Engine): D4 Mascot	Ions Score (by Search Engine): A4 Mascot	Ions Score (by Search Engine): B4 Mascot	Ions Score (by Search Engine): C4 Mascot	Ions Score (by Search Engine): D4 Mascot	Sequence in Protein	Positions in Protein	Peptide Group Modifications in Protein
	FALSE	High	[K].MSATFIGNSTAIQELFKR.[I]			2.12198e-05	0	2	3	2	Q13885; P68371	Q13885 [363-380]; P68371 [363-380]	1	2014.04	Not Found	High	High	Not Found	n/a	High	High	n/a		0	0			4.048e-05	1.163e-05			72	56		K.MSATFIGNSTAIQELFKR.I	[363-380]
	FALSE	High	[K].MSATFIGNSTAIQELFK.[R]	1xOxidation [M1]		6.41881e-05	0	2	3	4	Q13885; P68371	Q13885 [363-379]; P68371 [363-379]	0	1873.94	High	High	High	Not Found	High	High	High	n/a	0	0	0.001618		0.0004084	9.768e-05	0.008501		38	84	25		K.MSATFIGNSTAIQELFK.R	[363-379]
	FALSE	High	[K].MSATFIGNSTAIQELFK.[R]			8.38725e-05	0	2	3	4	Q13885; P68371	Q13885 [363-379]; P68371 [363-379]	0	1857.94	High	High	High	Not Found	High	High	High	n/a	0	0	0.001542		0.0009372	0.0001206	0.007133		23	71	18		K.MSATFIGNSTAIQELFK.R	[363-379]
	FALSE	High	[R].SGPFGQIFRPDNFVFGQSGAGNNWAK.[G]			1.40607e-06	0	4	5	5	Q13885; P04350; P07437; P68371	Q13885 [78-103]; P04350 [78-103]; P07437 [78-103]; P68371 [78-103]	0	2798.34	High	High	High	Not Found	High	High	High	Medium	0	0	0	0.02733	6.29968e-11	4.57e-06	2.588e-10	0.09049	79	76	74	10	R.SGPFGQIFRPDNFVFGQSGAGNNWAK.G	[78-103]
	FALSE	High	[K].FWEVISDEHGIDPTGTYHGDSDLQLER.[I]			4.30736e-06	0	2	2	5	P04350; P68371	P04350 [20-46]; P68371 [20-46]	0	3116.42	High	High	High	Not Found	High	High	High	n/a	0	0	0		0.0002963	3.741e-05	6.108e-07		16	39	43		K.FWEVISDEHGIDPTGTYHGDSDLQLER.I	[20-46]
	FALSE	High	[K].GHYTEGAELVDSVLDVVR.[K]			9.88859e-05	0	4	5	5	Q13885; Q13509; P07437; P68371	Q13885 [104-121]; Q13509 [104-121]; P07437 [104-121]; P68371 [104-121]	0	1958.98	High	High	High	High	High	High	High	High	0	0	0	0	4.365e-06	0.0001422	1.566e-06	0.0008148	73	80	87	41	K.GHYTEGAELVDSVLDVVR.K	[104-121]
	FALSE	High	[K].GHYTEGAELVDSVLDVVRK.[E]			4.19284e-05	0	4	5	4	Q13885; Q13509; P07437; P68371	Q13885 [104-122]; Q13509 [104-122]; P07437 [104-122]; P68371 [104-122]	1	2087.08	High	High	High	Not Found	High	High	High	n/a	0	0	0.0004632		0.0003327	6.975e-05	0.003639		50	71	34		K.GHYTEGAELVDSVLDVVRK.E	[104-122]
	FALSE	High	[R].IMNTFSVVPSPK.[V]			8.12689e-05	0	4	4	2	Q13509; P04350; P07437; P68371	Q13509 [163-174]; P04350 [163-174]; P07437 [163-174]; P68371 [163-174]	0	1319.7	Not Found	High	High	Not Found	n/a	High	High	n/a		0	0			0.0001176	9.916e-05			76	82		R.IMNTFSVVPSPK.V	[163-174]
	FALSE	High	[R].FPGQLNADLR.[K]			0.000163481	0	6	10	5	Q13885; Q13509; P04350; Q9BUF5; P07437; P68371	Q13885 [242-251]; Q13509 [242-251]; P04350 [242-251]; Q9BUF5 [242-251]; P07437 [242-251]; P68371 [242-251]	0	1130.6	Not Found	High	High	Not Found	n/a	High	High	n/a		0.000198	0			0.0002329	6.544e-06			60	60		R.FPGQLNADLR.K	[242-251]
	FALSE	High	[R].LHFFMPGFAPLTSR.[G]			4.69595e-06	0	5	8	5	Q13885; P04350; Q9BUF5; P07437; P68371	Q13885 [263-276]; P04350 [263-276]; Q9BUF5 [263-276]; P07437 [263-276]; P68371 [263-276]	0	1620.84	High	High	High	Not Found	High	High	High	n/a	0	0.000198	0		0.003019	0.0002684	5.368e-10		18	54	65		R.LHFFMPGFAPLTSR.G	[263-276]
	FALSE	High	[R].LHFFMPGFAPLTSR.[G]	1xOxidation [M5]		0.000152732	0	5	8	3	Q13885; P04350; Q9BUF5; P07437; P68371	Q13885 [263-276]; P04350 [263-276]; Q9BUF5 [263-276]; P07437 [263-276]; P68371 [263-276]	0	1636.83	High	High	High	Not Found	High	High	High	n/a	0	0.000198	0		0.0003595	0.0002691	5.336e-06		28	48	54		R.LHFFMPGFAPLTSR.G	[263-276]
	FALSE	High	[R].AVLVDLEPGTMDSVR.[S]			4.10782e-05	0	2	3	4	P04350; P68371	P04350 [63-77]; P68371 [63-77]	0	1601.82	High	High	High	High	High	High	High	High	0.0006036	0	0	0.002115	0.005632	6.861e-05	9.401e-06	0.03303	31	75	77	24	R.AVLVDLEPGTMDSVR.S	[63-77]
	FALSE	High	[R].ALTVPELTQQMFDAK.[N]			6.1436e-05	0	3	3	6	Q13509; P04350; P68371	Q13509 [283-297]; P04350 [283-297]; P68371 [283-297]	0	1691.87	High	High	High	Not Found	High	High	High	Low	0	0	0.000381	0.1957	4.699e-05	9.442e-05	0.002412	0.5753	50	77	28	2	R.ALTVPELTQQMFDAK.N	[283-297]
	FALSE	High	[K].LAVNMVPFPR.[L]			0.000432557	0.000146307	6	10	9	Q13885; Q13509; P04350; Q9BUF5; P07437; P68371	Q13885 [253-262]; Q13509 [253-262]; P04350 [253-262]; Q9BUF5 [253-262]; P07437 [253-262]; P68371 [253-262]	0	1143.63	High	High	High	High	High	High	High	High	0	0.0008054	0	0	0.0001505	0.003149	0.0001045	0.004494	53	52	53	41	K.LAVNMVPFPR.L	[253-262]
	FALSE	High	[R].ISEQFTAMFR.[R]			0.000202449	0.000146307	5	6	5	Q13885; Q13509; P04350; P07437; P68371	Q13885 [381-390]; Q13509 [381-390]; P04350 [381-390]; P07437 [381-390]; P68371 [381-390]	0	1229.6	High	High	High	Not Found	High	High	High	Low	0	0.000198	0	0.05791	0.001259	0.0003636	1.265e-05	0.2625	67	68	69	7	R.ISEQFTAMFR.R	[381-390]
	FALSE	High	[R].ISEQFTAMFR.[R]	1xOxidation [M8]		0.000236443	0.000146307	5	6	2	Q13885; Q13509; P04350; P07437; P68371	Q13885 [381-390]; Q13509 [381-390]; P04350 [381-390]; P07437 [381-390]; P68371 [381-390]	0	1245.59	Not Found	High	High	Not Found	n/a	High	High	n/a		0.000198	0.0001442			0.0002648	0.0004919			51	53		R.ISEQFTAMFR.R	[381-390]
	FALSE	High	[R].IMNTFSVVPSPK.[V]	1xOxidation [M2]		0.000302619	0.000146307	4	4	2	Q13509; P04350; P07437; P68371	Q13509 [163-174]; P04350 [163-174]; P07437 [163-174]; P68371 [163-174]	0	1335.7	Not Found	High	High	Not Found	n/a	High	High	n/a		0.000198	0			0.0004609	4.222e-05			60	73		R.IMNTFSVVPSPK.V	[163-174]
	FALSE	High	[R].INVYYNEATGGK.[Y]			0.000176556	0.000146307	1	1	1	P68371	P68371 [47-58]	0	1328.65	Not Found	High	Not Found	Not Found	n/a	High	Medium	n/a		0.000198	0.02564			0.0002128	0.1959			75	7		R.INVYYNEATGGK.Y	[47-58]
	FALSE	High	[K].LTTPTYGDLNHLVSATMSGVTTCLR.[F]	1xPhospho [T2(99.5)]	Q13885 1xPhospho [T218(99.5)]; P04350 1xPhospho [T218(99.5)]; P07437 1xPhospho [T218(99.5)]; P68371 1xPhospho [T218(99.5)]	0.00025796	0.000146307	4	5	1	Q13885; P04350; P07437; P68371	Q13885 [217-241]; P04350 [217-241]; P07437 [217-241]; P68371 [217-241]	0	2731.28	Not Found	High	Not Found	Not Found	n/a	High	Medium	n/a		0.000198	0.03341			0.0002834	0.2685			42	2		K.LTTPTYGDLNHLVSATMSGVTTCLR.F	[217-241]	1xPhospho [T218(99.5)]
	FALSE	High	[K].EVDEQMLNVQNK.[N]			0.000292644	0.000146307	3	4	4	Q13885; P07437; P68371	Q13885 [325-336]; P07437 [325-336]; P68371 [325-336]	0	1446.69	Not Found	High	High	Not Found	n/a	High	High	n/a		0.0004281	0			0.0008773	3.84e-05			41	55		K.EVDEQMLNVQNK.N	[325-336]
	FALSE	High	[K].EVDEQMLNVQNK.[N]	1xOxidation [M6]		0.000508402	0.000146307	3	4	1	Q13885; P07437; P68371	Q13885 [325-336]; P07437 [325-336]; P68371 [325-336]	0	1462.68	Not Found	High	Not Found	Not Found	n/a	High	n/a	n/a		0.000198				0.0004966				45			K.EVDEQMLNVQNK.N	[325-336]
	FALSE	High	[R].FPGQLNADLRK.[L]			0.000197024	0.000146307	6	10	1	Q13885; Q13509; P04350; Q9BUF5; P07437; P68371	Q13885 [242-252]; Q13509 [242-252]; P04350 [242-252]; Q9BUF5 [242-252]; P07437 [242-252]; P68371 [242-252]	1	1258.69	Not Found	High	Not Found	Not Found	n/a	High	Medium	n/a		0.000198	0.01519			0.0002308	0.1005			49	16		R.FPGQLNADLRK.L	[242-252]
	FALSE	High	[K].NSSYFVEWIPNNVK.[TV]			0.000773716	0.00038936	6	7	4	Q13885; Q13509; P04350; Q9BUF5; P07437; P68371	Q13885 [337-350]; Q13509 [337-350]; P04350 [337-350]; Q9BUF5 [337-350]; P07437 [337-350]; P68371 [337-350]	0	1696.83	High	High	High	High	High	High	High	High	0	0.000348	0.0001442	0.005189	0.0002834	0.0007264	0.000386	0.06898	50	30	56	34	K.NSSYFVEWIPNNVK.T	[337-350]
	FALSE	High	[K].LAVNMVPFPR.[L]	1xOxidation [M5]		0.00125236	0.000428664	6	10	1	Q13885; Q13509; P04350; Q9BUF5; P07437; P68371	Q13885 [253-262]; Q13509 [253-262]; P04350 [253-262]; Q9BUF5 [253-262]; P07437 [253-262]; P68371 [253-262]	0	1159.63	Not Found	Not Found	High	Not Found	Medium	n/a	High	n/a	0.01582		0.0001442		0.1022		0.0007848		17		52		K.LAVNMVPFPR.L	[253-262]
	FALSE	High	[R].KLAVNMVPFPR.[L]			0.0027106	0.000720161	6	10	1	Q13885; Q13509; P04350; Q9BUF5; P07437; P68371	Q13885 [252-262]; Q13509 [252-262]; P04350 [252-262]; Q9BUF5 [252-262]; P07437 [252-262]; P68371 [252-262]	1	1271.73	Not Found	High	Not Found	Not Found	n/a	High	Medium	n/a		0.0007173	0.0135			0.002393	0.0898			42	21		R.KLAVNMVPFPR.L	[252-262]
	FALSE	High	[K].RISEQFTAMFR.[R]			0.00857439	0.00123668	5	6	1	Q13885; Q13509; P04350; P07437; P68371	Q13885 [380-390]; Q13509 [380-390]; P04350 [380-390]; P07437 [380-390]; P68371 [380-390]	1	1385.7	Not Found	High	Not Found	Not Found	n/a	High	n/a	n/a		0.001329				0.007069				27			K.RISEQFTAMFR.R	[380-390]
	FALSE	High	[R].YLTVAAVFR.[G]			0.0087431	0.00131167	3	3	1	P04350; P07437; P68371	P04350 [310-318]; P07437 [310-318]; P68371 [310-318]	0	1039.59	Not Found	High	Not Found	Not Found	n/a	High	Medium	n/a		0.001429	0.01382			0.007182	0.09015			41	42		R.YLTVAAVFR.G	[310-318]
	FALSE	High	[R].AVLVDLEPGTMDSVR.[S]	1xOxidation [M11]		0.0337517	0.00417608	2	3	1	P04350; P68371	P04350 [63-77]; P68371 [63-77]	0	1617.82	Not Found	Not Found	High	Not Found	Low	n/a	High	n/a	0.05012		0.003829		0.2522		0.02591		5		19		R.AVLVDLEPGTMDSVR.S	[63-77]
FALSE	High	Master Protein	Q14152	Eukaryotic translation initiation factor 3 subunit A OS=Homo sapiens GN=EIF3A PE=1 SV=1	0	146.508	34	44	80	44	1	1382	166.5	6.79	159	670	909		cell organization and biogenesis;metabolic process;regulation of biological process	cytoplasm;cytosol;membrane;nucleus	protein binding;RNA binding;structural molecule activity	Pf01399	8661	ENSG00000107581.12	EIF3A	10	RNA transport	Translation Factors	High	High	High	Not Found
	Checked	Confidence	Annotated Sequence	Modifications	Modifications in Master Proteins	Qvality PEP	Qvality q-value	# Protein Groups	# Proteins	# PSMs	Master Protein Accessions	Positions in Master Proteins	# Missed Cleavages	Theo. MH+ [Da]	Found in Sample: [S1] F1: Sample	Found in Sample: [S2] F2: Sample	Found in Sample: [S3] F3: Sample	Found in Sample: [S4] F4: Sample	Confidence (by Search Engine): A4 Mascot	Confidence (by Search Engine): B4 Mascot	Confidence (by Search Engine): C4 Mascot	Confidence (by Search Engine): D4 Mascot	Percolator q-Value (by Search Engine): A4 Mascot	Percolator q-Value (by Search Engine): B4 Mascot	Percolator q-Value (by Search Engine): C4 Mascot	Percolator q-Value (by Search Engine): D4 Mascot	Percolator PEP (by Search Engine): A4 Mascot	Percolator PEP (by Search Engine): B4 Mascot	Percolator PEP (by Search Engine): C4 Mascot	Percolator PEP (by Search Engine): D4 Mascot	Ions Score (by Search Engine): A4 Mascot	Ions Score (by Search Engine): B4 Mascot	Ions Score (by Search Engine): C4 Mascot	Ions Score (by Search Engine): D4 Mascot	Sequence in Protein	Positions in Protein	Peptide Group Modifications in Protein
	FALSE	High	[R].HHNQSTAINLNNPESQSMHLETR.[L]			6.34358e-05	0	1	1	1	Q14152	Q14152 [211-233]	0	2658.24	Not Found	Not Found	High	Not Found	n/a	n/a	High	n/a			0				4.74e-07				52		R.HHNQSTAINLNNPESQSMHLETR.L	[211-233]
	FALSE	High	[R].LLQQVSQIYQSIEFSR.[L]			8.20829e-05	0	1	1	6	Q14152	Q14152 [439-454]	0	1939.03	High	High	High	Not Found	High	High	High	n/a	0	0.000348	0		3.782e-05	0.0006659	9.445e-07		55	50	75		R.LLQQVSQIYQSIEFSR.L	[439-454]
	FALSE	High	[R].TLSFGSDLNYATR.[E]			0.000109904	0	1	1	2	Q14152	Q14152 [490-502]	0	1444.71	Not Found	High	High	Not Found	n/a	High	High	n/a		0	0.0001442			0.0001488	0.001246			75	36		R.TLSFGSDLNYATR.E	[490-502]
	FALSE	High	[R].VLLATLSIPITPER.[T]			5.16072e-05	0	1	1	4	Q14152	Q14152 [322-335]	0	1522.92	High	High	High	Not Found	High	High	High	Low	0.0006036	0.000198	0	0.2651	0.00524	0.0002234	2.747e-07	0.8635	9	74	79	6	R.VLLATLSIPITPER.T	[322-335]
	FALSE	High	[R].KGPEADSEWR.[R]			0.000220278	0.000146307	1	1	2	Q14152	Q14152 [901-910]	1	1174.55	Not Found	High	High	Not Found	n/a	High	High	n/a		0.003457	0			0.02885	1.648e-05			27	63		R.KGPEADSEWR.R	[901-910]
	FALSE	High	[R].LATLLGLQAPPTR.[I]			0.000505268	0.000146307	1	1	2	Q14152	Q14152 [355-367]	0	1350.81	Not Found	High	High	Not Found	n/a	High	High	n/a		0.000198	0.0001442			0.0004945	0.001407			42	32		R.LATLLGLQAPPTR.I	[355-367]
	FALSE	High	[M].PAYFQRPENALK.[R]			0.000176815	0.000146307	1	1	1	Q14152	Q14152 [2-13]	0	1433.75	Not Found	Not Found	High	Not Found	n/a	n/a	High	n/a			0				8.295e-06				26		M.PAYFQRPENALK.R	[2-13]
	FALSE	High	[K].NETDEDGWTTVR.[R]			0.000184422	0.000146307	1	1	1	Q14152	Q14152 [1370-1381]	0	1422.61	Not Found	Not Found	High	Not Found	n/a	n/a	High	n/a			0				9.422e-06				74		K.NETDEDGWTTVR.R	[1370-1381]
	FALSE	High	[K].NLTQDEMQR.[M]			0.000579628	0.000146307	1	1	2	Q14152	Q14152 [309-317]	0	1134.52	Not Found	High	High	Not Found	n/a	High	High	n/a		0.000198	0.00245			0.0005582	0.01334			53	37		K.NLTQDEMQR.M	[309-317]
	FALSE	High	[K].QPALDVLYDVMK.[S]			0.000605458	0.000146307	1	1	2	Q14152	Q14152 [25-36]	0	1391.72	Not Found	High	Not Found	Not Found	n/a	High	n/a	n/a		0.000198				0.0005803				44			K.QPALDVLYDVMK.S	[25-36]
	FALSE	High	[R].EDAPIGPHLQSMPSEQIR.[N]			0.000177073	0.000146307	1	1	2	Q14152	Q14152 [503-520]	0	2004.98	Not Found	High	High	Not Found	n/a	High	High	n/a		0.000198	0			0.0002133	2.749e-05			40	35		R.EDAPIGPHLQSMPSEQIR.N	[503-520]
	FALSE	High	[K].DIDIEDLEELDPDFIMAK.[Q]			0.000187913	0.000146307	1	1	3	Q14152	Q14152 [655-672]	0	2120.99	High	High	High	Not Found	High	High	High	n/a	0	0.000198	0.002688		0.0001566	0.0002229	0.01657		45	56	17		K.DIDIEDLEELDPDFIMAK.Q	[655-672]
	FALSE	High	[R].EQPEKEPELQQYVPQLQNNTILR.[L]			0.00024382	0.000146307	1	1	2	Q14152	Q14152 [416-438]	1	2794.44	Not Found	High	High	Not Found	n/a	High	High	n/a		0.000198	0.0001442			0.0002712	0.001494			32	24		R.EQPEKEPELQQYVPQLQNNTILR.L	[416-438]
	FALSE	High	[K].AFKDIDIEDLEELDPDFIMAK.[Q]			0.000288064	0.000146307	1	1	1	Q14152	Q14152 [652-672]	1	2467.19	Not Found	Not Found	High	Not Found	n/a	n/a	High	n/a			0				3.678e-05				54		K.AFKDIDIEDLEELDPDFIMAK.Q	[652-672]
	FALSE	High	[R].FNVLQYVVPEVK.[D]			0.00043007	0.000146307	1	1	3	Q14152	Q14152 [377-388]	0	1434.8	High	High	High	Not Found	High	High	High	n/a	0.00391	0.0009582	0		0.01988	0.004804	0.000103		18	26	50		R.FNVLQYVVPEVK.D	[377-388]
	FALSE	High	[K].AVEDIHGLFSLSK.[K]			0.000297332	0.000146307	1	1	2	Q14152	Q14152 [252-264]	0	1415.75	Not Found	High	High	Not Found	n/a	High	High	n/a		0.00054	0			0.001819	4.016e-05			32	41		K.AVEDIHGLFSLSK.K	[252-264]
	FALSE	High	[R].MLEDRDLFVMR.[L]			0.000790295	0.00038936	1	1	1	Q14152	Q14152 [753-763]	1	1424.7	Not Found	Not Found	High	Not Found	n/a	n/a	High	n/a			0.0001442				0.0003582				36		R.MLEDRDLFVMR.L	[753-763]
	FALSE	High	[R].RGPAEESSSWR.[D]			0.000759358	0.00038936	1	1	2	Q14152	Q14152 [1250-1260]	1	1261.59	Not Found	High	High	Not Found	n/a	High	High	n/a		0.0007173	0.0001442			0.002412	0.0003328			43	36		R.RGPAEESSSWR.D	[1250-1260]
	FALSE	High	[R].LTSLVPFVDAFQLER.[A]			0.00102184	0.000428664	1	1	3	Q14152	Q14152 [455-469]	0	1734.94	High	High	High	Not Found	High	High	High	n/a	0	0.0007173	0.009725		0.0004547	0.002303	0.06741		43	22	16		R.LTSLVPFVDAFQLER.A	[455-469]
	FALSE	High	[R].SEREEVSSWR.[R]			0.00119398	0.000428664	1	1	1	Q14152	Q14152 [1302-1311]	1	1264.59	Not Found	Not Found	High	Not Found	n/a	Medium	High	n/a		0.02034	0.0001442			0.2131	0.0007271			19	27		R.SEREEVSSWR.R	[1302-1311]
	FALSE	High	[R].NQLTAMSSVLAK.[A]			0.00101656	0.000428664	1	1	2	Q14152	Q14152 [521-532]	0	1262.68	Not Found	High	High	Not Found	n/a	High	High	n/a		0.0007173	0.0001442			0.002458	0.0005586			31	65		R.NQLTAMSSVLAK.A	[521-532]
	FALSE	High	[R].IGLINDMVR.[F]			0.00160041	0.000428664	1	1	2	Q14152	Q14152 [368-376]	0	1030.57	Not Found	High	High	Not Found	n/a	High	High	n/a		0.0004281	0.002109			0.001451	0.01299			50	45		R.IGLINDMVR.F	[368-376]
	FALSE	High	[R].LLDMDGIIVEK.[Q]			0.00109427	0.000428664	1	1	3	Q14152	Q14152 [341-351]	0	1245.68	High	Not Found	High	Not Found	High	n/a	High	Medium	0		0.0001442	0.03342	0.0005171		0.0008298	0.1224	47		60	17	R.LLDMDGIIVEK.Q	[341-351]
	FALSE	High	[R].LESLNIQR.[E]			0.00146319	0.000428664	1	1	2	Q14152	Q14152 [582-589]	0	972.547	Not Found	High	High	Not Found	n/a	High	High	n/a		0.0004281	0.000381			0.001334	0.002993			52	67		R.LESLNIQR.E	[582-589]
	FALSE	High	[R].IKDMDLWEQQEEER.[I]			0.00216509	0.000686842	1	1	1	Q14152	Q14152 [719-732]	1	1848.84	Not Found	High	Not Found	Not Found	n/a	High	Low	n/a		0.0006494	0.06567			0.001934	0.4985			44	6		R.IKDMDLWEQQEEER.I	[719-732]
	FALSE	High	[R].GLDDDRGPWR.[N]			0.00338435	0.000720161	1	1	2	Q14152	Q14152 [1112-1121]	1	1186.56	Not Found	High	High	Not Found	n/a	High	High	n/a		0.001765	0.000381			0.009301	0.002902			25	23		R.GLDDDRGPWR.N	[1112-1121]
	FALSE	High	[R].ANEFLEVGK.[K]			0.00329054	0.000720161	1	1	1	Q14152	Q14152 [15-23]	0	1006.52	Not Found	Not Found	High	Not Found	n/a	n/a	High	n/a			0.000381				0.002817				41		R.ANEFLEVGK.K	[15-23]
	FALSE	High	[K].VSTVFWK.[S]			0.00281508	0.000720161	1	1	2	Q14152	Q14152 [279-285]	0	866.477	Not Found	High	High	Not Found	n/a	High	High	n/a		0.0007173	0.00574			0.002477	0.03769			41	37		K.VSTVFWK.S	[279-285]
	FALSE	High	[R].LGDSSLSR.[K]			0.00365709	0.000781629	1	1	2	Q14152	Q14152 [878-885]	0	834.432	Not Found	High	High	Not Found	n/a	High	High	n/a		0.0008054	0.0004632			0.003166	0.004016			38	36		R.LGDSSLSR.K	[878-885]
	FALSE	High	[R].GPAEESSSWR.[D]			0.0049385	0.000841204	1	1	2	Q14152	Q14152 [1251-1260]	0	1105.49	Not Found	High	High	Not Found	n/a	High	High	n/a		0.002471	0.0004632			0.01093	0.004309			34	29		R.GPAEESSSWR.D	[1251-1260]
	FALSE	High	[K].EEQHQLAVTAYLK.[N]			0.0054768	0.000998538	1	1	1	Q14152	Q14152 [547-559]	0	1529.8	Not Found	Not Found	High	Not Found	n/a	n/a	High	n/a			0.001542				0.004752				22		K.EEQHQLAVTAYLK.N	[547-559]
	FALSE	High	[K].KQPALDVLYDVMK.[S]			0.00622966	0.00104315	1	1	2	Q14152	Q14152 [24-36]	1	1519.82	High	Not Found	High	Not Found	High	n/a	High	n/a	0.0006036		0.001685		0.005667		0.009183		27		37		K.KQPALDVLYDVMK.S	[24-36]
	FALSE	High	[R].LEEIPLIK.[S]			0.00717484	0.00109113	1	1	2	Q14152	Q14152 [704-711]	0	954.587	Not Found	High	High	Not Found	n/a	High	High	n/a		0.001765	0.001542			0.009148	0.006108			31	36		R.LEEIPLIK.S	[704-711]
	FALSE	High	[R].IADEDRGNWR.[H]			0.00832803	0.00123668	1	1	1	Q14152	Q14152 [1001-1010]	1	1231.58	Not Found	Not Found	High	Not Found	n/a	Medium	High	n/a		0.02873	0.001542			0.283	0.006983			14	29		R.IADEDRGNWR.H	[1001-1010]
	FALSE	High	[K].FLWESYR.[Q]			0.0117597	0.00206348	1	1	1	Q14152	Q14152 [152-158]	0	1000.49	Not Found	High	Not Found	Not Found	Low	High	Low	n/a	0.2688	0.002148	0.09887		1	0.009561	0.6247		9	37	29		K.FLWESYR.Q	[152-158]
	FALSE	High	[R].LLLTPWVK.[F]			0.0123021	0.00219512	1	1	1	Q14152	Q14152 [144-151]	0	969.613	Not Found	Not Found	High	Not Found	Low	Low	High	n/a	0.05407	0.1629	0.001831		0.2904	0.8263	0.009958		19	23	32		R.LLLTPWVK.F	[144-151]
	FALSE	High	[K].VLNWVR.[E]			0.0177975	0.00289312	1	1	1	Q14152	Q14152 [410-415]	0	786.462	Not Found	Not Found	High	Not Found	n/a	Medium	High	n/a		0.01503	0.002688			0.1631	0.01415			33	37		K.VLNWVR.E	[410-415]
	FALSE	High	[R].ITTMQLER.[E]	1xOxidation [M4]		0.0197885	0.00298648	1	1	1	Q14152	Q14152 [733-740]	0	1007.52	Not Found	Not Found	High	Not Found	n/a	Low	High	n/a		0.498	0.002688			1	0.01561			1	35		R.ITTMQLER.E	[733-740]
	FALSE	High	[R].ILQEHEQIK.[K]			0.0230239	0.00338151	1	1	1	Q14152	Q14152 [624-632]	0	1137.63	Not Found	High	Not Found	Not Found	n/a	High	Medium	n/a		0.003006	0.01071			0.01894	0.07017			19	15		R.ILQEHEQIK.K	[624-632]
	FALSE	High	[R].LVQLDSAISMELWQEAFK.[A]			0.0244591	0.00352653	1	1	1	Q14152	Q14152 [234-251]	0	2108.07	Not Found	High	Not Found	Not Found	n/a	High	n/a	n/a		0.003041				0.02022				9			R.LVQLDSAISMELWQEAFK.A	[234-251]
	FALSE	High	[R].TKNETDEDGWTTVRR.[-]			0.0433556	0.004916	1	1	1	Q14152	Q14152 [1368-1382]	2	1807.86	Not Found	Not Found	High	Not Found	n/a	Low	High	n/a		0.2404	0.004805			0.9401	0.0325			6	22		R.TKNETDEDGWTTVRR.-	[1368-1382]
	FALSE	High	[R].HCDLQVR.[I]			0.0507982	0.00596515	1	1	1	Q14152	Q14152 [477-483]	0	870.425	Not Found	Not Found	High	Not Found	n/a	n/a	High	n/a			0.00574				0.03744				36		R.HCDLQVR.I	[477-483]
	FALSE	High	[R].IGLINDMVR.[F]	1xOxidation [M7]		0.0616195	0.00735832	1	1	1	Q14152	Q14152 [368-376]	0	1046.57	Not Found	Not Found	High	Not Found	n/a	n/a	High	n/a			0.006398				0.04444				19		R.IGLINDMVR.F	[368-376]
	FALSE	High	[K].ALEVIKPAHILQEKEEQHQLAVTAYLK.[N]			0.0630743	0.0074483	1	1	1	Q14152	Q14152 [533-559]	1	3099.72	Not Found	High	Not Found	Not Found	n/a	High	n/a	n/a		0.005869				0.05977				24			K.ALEVIKPAHILQEKEEQHQLAVTAYLK.N	[533-559]
	FALSE	High	[R].ITTMQLER.[E]			0.0668587	0.00784801	1	1	1	Q14152	Q14152 [733-740]	0	991.524	Not Found	High	Not Found	Not Found	n/a	High	n/a	n/a		0.006211				0.06426				17			R.ITTMQLER.E	[733-740]
	FALSE	High	[R].ELEIEER.[E]			0.0814191	0.00878266	1	1	1	Q14152	Q14152 [862-868]	0	917.457	Not Found	High	Not Found	Not Found	n/a	High	n/a	n/a		0.007058				0.08165				25			R.ELEIEER.E	[862-868]
FALSE	High	Master Protein	P08670	Vimentin OS=Homo sapiens GN=VIM PE=1 SV=4	0	144.864	69	35	74	35	1	466	53.6	5.12	35	997	921	38	cell differentiation;cell organization and biogenesis;cellular component movement;metabolic process;regulation of biological process;response to stimulus	cytoplasm;cytoskeleton;cytosol;membrane	protein binding;RNA binding;structural molecule activity	Pf00038, Pf04111, Pf04156, Pf04732, Pf05622, Pf10186	7431	ENSG00000026025.15	VIM	10	MicroRNAs in cancer; Epstein-Barr virus infection	Striated Muscle Contraction; TGF-B Signaling in Thyroid Cells for Epithelial-Mesenchymal Transition; Spinal Cord Injury; Apoptosis-related network due to altered Notch3 in ovarian cancer; T-Cell antigen Receptor (TCR) Signaling Pathway; Primary Focal Segmental Glomerulosclerosis FSGS; Allograft Rejection	High	High	High	High
	Checked	Confidence	Annotated Sequence	Modifications	Modifications in Master Proteins	Qvality PEP	Qvality q-value	# Protein Groups	# Proteins	# PSMs	Master Protein Accessions	Positions in Master Proteins	# Missed Cleavages	Theo. MH+ [Da]	Found in Sample: [S1] F1: Sample	Found in Sample: [S2] F2: Sample	Found in Sample: [S3] F3: Sample	Found in Sample: [S4] F4: Sample	Confidence (by Search Engine): A4 Mascot	Confidence (by Search Engine): B4 Mascot	Confidence (by Search Engine): C4 Mascot	Confidence (by Search Engine): D4 Mascot	Percolator q-Value (by Search Engine): A4 Mascot	Percolator q-Value (by Search Engine): B4 Mascot	Percolator q-Value (by Search Engine): C4 Mascot	Percolator q-Value (by Search Engine): D4 Mascot	Percolator PEP (by Search Engine): A4 Mascot	Percolator PEP (by Search Engine): B4 Mascot	Percolator PEP (by Search Engine): C4 Mascot	Percolator PEP (by Search Engine): D4 Mascot	Ions Score (by Search Engine): A4 Mascot	Ions Score (by Search Engine): B4 Mascot	Ions Score (by Search Engine): C4 Mascot	Ions Score (by Search Engine): D4 Mascot	Sequence in Protein	Positions in Protein	Peptide Group Modifications in Protein
	FALSE	High	[K].MALDIEIATYR.[K]			7.64136e-05	0	1	2	2	P08670	P08670 [391-401]	0	1295.67	Not Found	Not Found	High	High	n/a	n/a	High	High			0	0			7.788e-07	0.02221			67	21	K.MALDIEIATYR.K	[391-401]
	FALSE	High	[R].LQDEIQNMKEEMAR.[H]			8.04625e-05	0	1	1	3	P08670	P08670 [365-378]	1	1734.81	Not Found	High	High	Not Found	n/a	High	High	n/a		0	0.0001442			0.0001896	0.0004769			82	32		R.LQDEIQNMKEEMAR.H	[365-378]
	FALSE	High	[R].EMEENFAVEAANYQDTIGR.[L]			5.05804e-06	0	1	1	3	P08670	P08670 [346-364]	0	2186.97	High	High	High	Not Found	High	High	High	n/a	0.005715	0	0.0004632		0.03531	1.278e-05	0.004471		16	106	26		R.EMEENFAVEAANYQDTIGR.L	[346-364]
	FALSE	High	[R].SLYASSPGGVYATR.[S]			0.000167679	0	1	1	2	P08670	P08670 [51-64]	0	1428.71	Not Found	High	High	Not Found	n/a	High	High	n/a		0.0004281	0			0.001478	7.047e-06			28	75		R.SLYASSPGGVYATR.S	[51-64]
	FALSE	High	[R].LLQDSVDFSLADAINTEFK.[N]			1.91698e-05	0	1	1	3	P08670	P08670 [79-97]	0	2126.07	Not Found	High	High	High	Low	High	High	High	0.0735	0.0008054	0	0	0.3867	0.003634	2.061e-08	0.002636	6	34	84	34	R.LLQDSVDFSLADAINTEFK.N	[79-97]
	FALSE	High	[K].ILLAELEQLKGQGK.[S]			0.00012121	0	1	1	4	P08670	P08670 [130-143]	1	1539.91	Not Found	High	High	Not Found	Low	High	High	n/a	0.1391	0	0		0.7383	0.0002035	2.753e-06		2	63	49		K.ILLAELEQLKGQGK.S	[130-143]
	FALSE	High	[R].LGDLYEEEMR.[E]			0.000101172	0	1	1	2	P08670	P08670 [146-155]	0	1254.57	Not Found	High	High	Not Found	n/a	High	High	n/a		0	0			0.0001809	1.67e-06			69	60		R.LGDLYEEEMR.E	[146-155]
	FALSE	High	[R].VEVERDNLAEDIMR.[L]			7.6669e-05	0	1	1	2	P08670	P08670 [171-184]	1	1688.83	Not Found	High	High	Not Found	n/a	High	High	n/a		0	0.0001442			0.0001123	0.001021			46	23		R.VEVERDNLAEDIMR.L	[171-184]
	FALSE	High	[K].ILLAELEQLK.[G]			0.0002039	0.000146307	1	1	3	P08670	P08670 [130-139]	0	1169.71	High	High	High	Not Found	High	High	High	Medium	0.002668	0.000198	0.0001442	0.03658	0.0138	0.0002368	0.0003277	0.1341	34	77	64	21	K.ILLAELEQLK.G	[130-139]
	FALSE	High	[R].KVESLQEEIAFLKK.[L]			0.000205949	0.000146307	1	1	2	P08670	P08670 [223-236]	2	1661.95	Not Found	High	High	Not Found	n/a	High	High	n/a		0.001329	0			0.006933	1.331e-05			35	49		R.KVESLQEEIAFLKK.L	[223-236]
	FALSE	High	[R].QDVDNASLAR.[L]			0.000173733	0.000146307	1	1	2	P08670	P08670 [208-217]	0	1088.53	Not Found	High	High	Not Found	n/a	High	High	n/a		0.000198	0			0.0002103	3.806e-05			78	78		R.QDVDNASLAR.L	[208-217]
	FALSE	High	[R].ISLPLPNFSSLNLR.[E]			0.000483093	0.000146307	1	1	5	P08670	P08670 [411-424]	0	1570.9	High	High	High	Not Found	High	High	High	n/a	0.005472	0.003229	0		0.03387	0.02494	0.0001342		11	22	48		R.ISLPLPNFSSLNLR.E	[411-424]
	FALSE	High	[R].TNEKVELQELNDR.[F]			0.0001745	0.000146307	1	2	3	P08670	P08670 [101-113]	1	1587.8	Not Found	High	High	Not Found	n/a	High	High	n/a		0.000198	0.002688			0.0002109	0.01597			60	23		R.TNEKVELQELNDR.F	[101-113]
	FALSE	High	[K].MALDIEIATYR.[K]	1xOxidation [M1]		0.000601488	0.000146307	1	2	1	P08670	P08670 [391-401]	0	1311.66	Not Found	Not Found	High	Not Found	n/a	n/a	High	n/a			0				0.0002125				35		K.MALDIEIATYR.K	[391-401]
	FALSE	High	[K].FADLSEAANR.[N]			0.000299718	0.000146307	1	1	2	P08670	P08670 [295-304]	0	1093.53	Not Found	High	High	Not Found	n/a	High	High	n/a		0.000198	0.0001442			0.000319	0.0005057			69	66		K.FADLSEAANR.N	[295-304]
	FALSE	High	[R].ETNLDSLPLVDTHSK.[R]			0.000435907	0.000146307	1	1	3	P08670	P08670 [425-439]	0	1668.84	Not Found	High	High	Not Found	n/a	High	High	n/a		0.000198	0.001943			0.0004349	0.01216			31	25		R.ETNLDSLPLVDTHSK.R	[425-439]
	FALSE	High	[R].ETNLDSLPLVDTHSKR.[T]			0.000204776	0.000146307	1	1	1	P08670	P08670 [425-440]	1	1824.95	Not Found	Not Found	High	Not Found	n/a	n/a	High	n/a			0				1.309e-05				29		R.ETNLDSLPLVDTHSKR.T	[425-440]
	FALSE	High	[R].EEAENTLQSFR.[Q]			0.000713355	0.000284703	1	1	1	P08670	P08670 [197-207]	0	1323.62	Not Found	Not Found	High	Not Found	n/a	n/a	High	n/a			0				0.0002962				68		R.EEAENTLQSFR.Q	[197-207]
	FALSE	High	[K].NLQEAEEWYK.[S]			0.000902622	0.00038936	1	2	1	P08670	P08670 [283-292]	0	1309.61	Not Found	Not Found	High	Not Found	n/a	n/a	High	n/a			0.0001442				0.0004561				53		K.NLQEAEEWYK.S	[283-292]
	FALSE	High	[R].EKLQEEMLQREEAENTLQSFR.[Q]			0.00160041	0.000428664	1	1	1	P08670	P08670 [187-207]	2	2608.27	Not Found	High	Not Found	Not Found	n/a	High	Low	n/a		0.0004281	0.1536			0.001454	0.7401			25	7		R.EKLQEEMLQREEAENTLQSFR.Q	[187-207]
	FALSE	High	[K].MALDIEIATYRK.[L]			0.0015755	0.000428664	1	2	2	P08670	P08670 [391-402]	1	1423.76	Not Found	High	High	Not Found	n/a	High	High	n/a		0.0004281	0.005246			0.001431	0.03338			37	26		K.MALDIEIATYRK.L	[391-402]
	FALSE	High	[R].KVESLQEEIAFLK.[K]			0.00119067	0.000428664	1	1	3	P08670	P08670 [223-235]	1	1533.85	Not Found	High	High	Not Found	n/a	High	High	n/a		0.0004281	0.0001442			0.001134	0.001365			58	66		R.KVESLQEEIAFLK.K	[223-235]
	FALSE	High	[R].FANYIDKVR.[F]			0.00138625	0.000428664	1	1	4	P08670	P08670 [114-122]	1	1125.61	Not Found	High	High	Not Found	n/a	High	High	n/a		0.0004281	0.0001442			0.001283	0.0009139			47	51		R.FANYIDKVR.F	[114-122]
	FALSE	High	[K].LQEEMLQR.[E]			0.00179681	0.00050591	1	1	2	P08670	P08670 [189-196]	0	1046.53	Not Found	High	High	Not Found	n/a	High	High	n/a		0.00054	0.0004632			0.001623	0.003464			49	49		K.LQEEMLQR.E	[189-196]
	FALSE	High	[R].FANYIDK.[V]			0.00323845	0.000720161	1	1	1	P08670	P08670 [114-120]	0	870.436	Not Found	High	Not Found	Not Found	n/a	High	Low	n/a		0.0007173	0.3316			0.002826	1			54	11		R.FANYIDK.V	[114-120]
	FALSE	High	[R].DNLAEDIMR.[L]			0.00321282	0.000720161	1	1	2	P08670	P08670 [176-184]	0	1076.5	Not Found	High	High	Not Found	n/a	High	High	n/a		0.0009582	0.000381			0.004763	0.002743			40	38		R.DNLAEDIMR.L	[176-184]
	FALSE	High	[R].DGQVINETSQHHDDLE.[-]			0.00509529	0.000841204	1	1	3	P08670	P08670 [451-466]	0	1836.8	Not Found	High	High	Not Found	n/a	High	High	n/a		0.0009582	0.007154			0.004906	0.05249			36	21		R.DGQVINETSQHHDDLE.-	[451-466]
	FALSE	High	[R].KLLEGEESR.[LI]			0.0057326	0.00104315	1	5	2	P08670	P08670 [402-410]	1	1060.56	Not Found	High	High	Not Found	n/a	High	High	n/a		0.002229	0.001542			0.009814	0.004975			34	42		R.KLLEGEESR.I	[402-410]
	FALSE	High	[R].TYSLGSALRPSTSR.[S]			0.00909156	0.00137368	1	1	1	P08670	P08670 [37-50]	0	1495.79	Not Found	High	Not Found	Not Found	n/a	High	n/a	n/a		0.001515				0.007449				11			R.TYSLGSALRPSTSR.S	[37-50]
	FALSE	High	[KR].LLEGEESR.[LI]			0.00882882	0.00137368	1	6	1	P08670	P08670 [403-410]	0	932.468	Not Found	High	Not Found	Not Found	n/a	High	n/a	n/a		0.001515				0.007272				40			K.LLEGEESR.I	[403-410]
	FALSE	High	[R].QQYESVAAK.[N]			0.0143182	0.00245905	1	1	1	P08670	P08670 [274-282]	0	1023.51	Not Found	Not Found	High	Not Found	n/a	n/a	High	n/a			0.001943				0.01151				40		R.QQYESVAAK.N	[274-282]
	FALSE	High	[RK].EYQDLLNVK.[M]			0.0224037	0.00320293	1	6	2	P08670	P08670 [382-390]	0	1121.58	Not Found	High	High	Not Found	n/a	High	High	n/a		0.002849	0.004175			0.01846	0.02849			30	34		R.EYQDLLNVK.M	[382-390]
	FALSE	High	[R].MFGGPGTASRPSSSR.[S]	1xOxidation [M1]		0.0286012	0.00381145	1	1	1	P08670	P08670 [14-28]	0	1510.71	Not Found	Not Found	High	Not Found	n/a	n/a	High	n/a			0.003396				0.02218				3		R.MFGGPGTASRPSSSR.S	[14-28]
	FALSE	High	[R].SYVTTSTR.[T]			0.0368136	0.00431406	1	1	1	P08670	P08670 [29-36]	0	914.458	Not Found	High	Not Found	Not Found	n/a	High	Low	n/a		0.0035	0.07266			0.03176	0.534			24	15		R.SYVTTSTR.T	[29-36]
	FALSE	High	[R].EKLQEEMLQR.[E]			0.0462455	0.00554165	1	1	1	P08670	P08670 [187-196]	1	1303.67	Not Found	Not Found	High	Not Found	n/a	n/a	High	n/a			0.005378				0.03438				25		R.EKLQEEMLQR.E	[187-196]
	FALSE	High	[RK].GTNESLER.[Q]			0.0872252	0.00959478	1	2	1	P08670	P08670 [335-342]	0	905.432	Not Found	Not Found	High	Not Found	n/a	n/a	High	n/a			0.009458				0.0601				18		K.GTNESLER.Q	[335-342]
FALSE	High	Master Protein	P78371	T-complex protein 1 subunit beta OS=Homo sapiens GN=CCT2 PE=1 SV=4	0	144.632	66	28	72	28	1	535	57.5	6.46	94	883	777		cell organization and biogenesis;metabolic process;regulation of biological process;transport	cytoplasm;cytosol;extracellular;organelle lumen	nucleotide binding;protein binding	Pf00118	10576	ENSG00000166226.12	CCT2	12			High	High	High	Not Found	Acetyl [N-Term]
	Checked	Confidence	Annotated Sequence	Modifications	Modifications in Master Proteins	Qvality PEP	Qvality q-value	# Protein Groups	# Proteins	# PSMs	Master Protein Accessions	Positions in Master Proteins	# Missed Cleavages	Theo. MH+ [Da]	Found in Sample: [S1] F1: Sample	Found in Sample: [S2] F2: Sample	Found in Sample: [S3] F3: Sample	Found in Sample: [S4] F4: Sample	Confidence (by Search Engine): A4 Mascot	Confidence (by Search Engine): B4 Mascot	Confidence (by Search Engine): C4 Mascot	Confidence (by Search Engine): D4 Mascot	Percolator q-Value (by Search Engine): A4 Mascot	Percolator q-Value (by Search Engine): B4 Mascot	Percolator q-Value (by Search Engine): C4 Mascot	Percolator q-Value (by Search Engine): D4 Mascot	Percolator PEP (by Search Engine): A4 Mascot	Percolator PEP (by Search Engine): B4 Mascot	Percolator PEP (by Search Engine): C4 Mascot	Percolator PEP (by Search Engine): D4 Mascot	Ions Score (by Search Engine): A4 Mascot	Ions Score (by Search Engine): B4 Mascot	Ions Score (by Search Engine): C4 Mascot	Ions Score (by Search Engine): D4 Mascot	Sequence in Protein	Positions in Protein	Peptide Group Modifications in Protein
	FALSE	High	[R].MLPTIIADNAGYDSADLVAQLR.[A]	1xOxidation [M1]		0.000101834	0	1	1	3	P78371	P78371 [445-466]	0	2363.19	High	High	High	Not Found	High	High	High	n/a	0.0006036	0.00054	0		0.005905	0.001749	1.699e-06		7	26	62		R.MLPTIIADNAGYDSADLVAQLR.A	[445-466]
	FALSE	High	[R].MLPTIIADNAGYDSADLVAQLR.[A]			2.862e-05	0	1	1	6	P78371	P78371 [445-466]	0	2347.2	High	High	High	Not Found	High	High	High	Low	0	0	0	0.05474	5.163e-05	6.554e-05	5.854e-08	0.2058	54	90	73	8	R.MLPTIIADNAGYDSADLVAQLR.A	[445-466]
	FALSE	High	[R].LTSFIGAIAIGDLVK.[S]			6.98142e-05	0	1	1	4	P78371	P78371 [26-40]	0	1517.89	High	High	High	Not Found	High	High	High	n/a	0.0006036	0.0008054	0		0.005124	0.003552	6.13e-07		8	23	64		R.LTSFIGAIAIGDLVK.S	[26-40]
	FALSE	High	[R].EALLSSAVDHGSDEVK.[F]			3.85618e-05	0	1	1	3	P78371	P78371 [139-154]	0	1656.81	Not Found	High	High	Not Found	n/a	High	High	n/a		0.000198	0			0.0002341	1.277e-07			72	58		R.EALLSSAVDHGSDEVK.F	[139-154]
	FALSE	High	[R].EALLSSAVDHGSDEVKFR.[Q]			2.65823e-05	0	1	1	3	P78371	P78371 [139-156]	1	1959.98	Not Found	High	High	Not Found	n/a	High	High	n/a		0	0.00574			4.844e-05	0.03753			48	17		R.EALLSSAVDHGSDEVKFR.Q	[139-156]
	FALSE	High	[R].LALVTGGEIASTFDHPELVK.[L]			8.89707e-06	0	1	1	4	P78371	P78371 [323-342]	0	2097.12	High	High	High	Not Found	High	High	High	n/a	0	0.000198	0.00245		0.0005833	0.0002374	0.01371		23	61	21		R.LALVTGGEIASTFDHPELVK.L	[323-342]
	FALSE	High	[K].ILIANTGMDTDKIK.[I]			0.000164462	0	1	1	2	P78371	P78371 [237-250]	1	1532.84	Not Found	Not Found	High	Not Found	n/a	n/a	High	n/a			0				6.644e-06				63		K.ILIANTGMDTDKIK.I	[237-250]
	FALSE	High	[K].LGGSLADSYLDEGFLLDKK.[I]			2.44406e-06	0	1	1	3	P78371	P78371 [205-223]	1	2041.05	High	High	High	Not Found	High	High	High	n/a	0	0	0		0.004215	7.121e-06	3.512e-10		33	85	90		K.LGGSLADSYLDEGFLLDKK.I	[205-223]
	FALSE	High	[K].LGGSLADSYLDEGFLLDK.[K]			9.29135e-05	0	1	1	1	P78371	P78371 [205-222]	0	1912.95	Not Found	Not Found	High	Not Found	n/a	n/a	High	n/a			0				1.32e-06				75		K.LGGSLADSYLDEGFLLDK.K	[205-222]
	FALSE	High	[R].DASLMVTNDGATILK.[N]			3.8299e-05	0	1	1	2	P78371	P78371 [58-72]	0	1548.79	Not Found	High	High	Not Found	n/a	High	High	Low		0	0.0001442	0.07953		6.49e-05	0.001368	0.3065		67	37	7	R.DASLMVTNDGATILK.N	[58-72]
	FALSE	High	[R].VQDDEVGDGTTSVTVLAAELLR.[E]			0.000260294	0.000146307	1	1	6	P78371	P78371 [90-111]	0	2288.16	High	High	High	Not Found	High	High	High	Low	0.0006036	0.000198	0.001542	0.05474	0.009949	0.0002854	0.004755	0.208	24	62	33	2	R.VQDDEVGDGTTSVTVLAAELLR.E	[90-111]
	FALSE	High	[K].LIEEVMIGEDK.[L]			0.000219647	0.000146307	1	1	1	P78371	P78371 [348-358]	0	1275.65	Not Found	High	Not Found	Not Found	n/a	High	n/a	n/a		0.000198				0.0002505				64			K.LIEEVMIGEDK.L	[348-358]
	FALSE	High	[R].QDLMNIAGTTLSSK.[L]			0.000396617	0.000146307	1	1	2	P78371	P78371 [157-170]	0	1478.75	Not Found	High	High	Not Found	Medium	High	High	n/a	0.0198	0.000198	0.0001442		0.1333	0.0004014	0.000333		39	51	54		R.QDLMNIAGTTLSSK.L	[157-170]
	FALSE	High	[R].TPGKEAVAMESYAK.[A]			0.000234048	0.000146307	1	1	2	P78371	P78371 [428-441]	1	1481.73	Not Found	High	High	Not Found	n/a	High	High	n/a		0.000198	0.007154			0.0002629	0.05229			50	13		R.TPGKEAVAMESYAK.A	[428-441]
	FALSE	High	[K].EAVAMESYAK.[A]			0.000364955	0.000146307	1	1	1	P78371	P78371 [432-441]	0	1098.51	Not Found	High	Not Found	Not Found	n/a	High	n/a	n/a		0.000198				0.0003744				51			K.EAVAMESYAK.A	[432-441]
	FALSE	High	[R].GATQQILDEAER.[S]			0.000180983	0.000146307	1	1	2	P78371	P78371 [377-388]	0	1330.66	Not Found	High	High	Not Found	n/a	High	High	n/a		0.000198	0			0.0003573	8.921e-06			57	59		R.GATQQILDEAER.S	[377-388]
	FALSE	High	[R].EGTIGDMAILGITESFQVK.[R]			0.00029876	0.000146307	1	1	3	P78371	P78371 [482-500]	0	2009.03	Not Found	High	High	Not Found	n/a	High	High	n/a		0.001039	0			0.005733	4.081e-05			22	51		R.EGTIGDMAILGITESFQVK.R	[482-500]
	FALSE	High	[R].QLIYNYPEQLFGAAGVMAIEHADFAGVER.[L]			0.00114567	0.000428664	1	1	2	P78371	P78371 [294-322]	0	3209.57	Not Found	High	High	Not Found	n/a	High	High	n/a		0.0004281	0.0001442			0.001453	0.0006822			21	23		R.QLIYNYPEQLFGAAGVMAIEHADFAGVER.L	[294-322]
	FALSE	High	[K].LAVEAVLR.[L]			0.00128865	0.000428664	1	1	2	P78371	P78371 [182-189]	0	870.541	Not Found	High	High	Not Found	n/a	High	High	Low		0.0004281	0.0001442	0.06		0.001255	0.0008212	0.2723		59	57	21	K.LAVEAVLR.L	[182-189]
	FALSE	High	[R].AAHSEGNTTAGLDMR.[E]			0.00193975	0.00050591	1	1	4	P78371	P78371 [467-481]	0	1530.7	Not Found	High	High	Not Found	n/a	High	High	n/a		0.001039	0.0001442			0.005887	0.001469			32	42		R.AAHSEGNTTAGLDMR.E	[467-481]
	FALSE	High	[K].GSGNLEAIHIIK.[K]			0.00356799	0.000720161	1	1	1	P78371	P78371 [192-203]	0	1251.71	Not Found	High	Not Found	Not Found	n/a	High	n/a	n/a		0.0007173				0.003102				19			K.GSGNLEAIHIIK.K	[192-203]
	FALSE	High	[R].QVLLSAAEAAEVILR.[V]			0.00293627	0.000720161	1	1	2	P78371	P78371 [502-516]	0	1582.92	High	Not Found	High	Not Found	High	n/a	High	n/a	0		0.001831		0.002372		0.01042		26		21		R.QVLLSAAEAAEVILR.V	[502-516]
	FALSE	High	[R].TVYGGGCSEMLMAHAVTQLANR.[T]	1xPhospho [T/Y/S]		0.0047038	0.000841204	1	1	1	P78371	P78371 [406-427]	0	2389.05	Not Found	High	Not Found	Not Found	n/a	High	n/a	n/a		0.0008838				0.004007				6			R.TVYGGGCSEMLMAHAVTQLANR.T	[406-427]
	FALSE	High	[R].EAESLIAK.[K]			0.00535401	0.000998538	1	1	2	P78371	P78371 [112-119]	0	860.472	Not Found	High	High	Not Found	n/a	High	High	n/a		0.0008838	0.006608			0.00452	0.04669			47	27		R.EAESLIAK.K	[112-119]
	FALSE	High	[K].VLVDMSR.[V]			0.0102311	0.00157781	1	1	2	P78371	P78371 [83-89]	0	819.439	Not Found	High	High	Not Found	n/a	High	High	n/a		0.003229	0.001618			0.02648	0.008408			41	41		K.VLVDMSR.V	[83-89]
	FALSE	High	[K].ILIANTGMDTDK.[I]			0.00993233	0.00157781	1	1	2	P78371	P78371 [237-248]	0	1291.66	Not Found	High	High	Not Found	n/a	High	High	n/a		0.002556	0.001618			0.01434	0.008165			24	31		K.ILIANTGMDTDK.I	[237-248]
	FALSE	High	[R].LKGSGNLEAIHIIK.[K]			0.0125518	0.00226104	1	1	1	P78371	P78371 [190-203]	1	1492.88	Not Found	Not Found	High	Not Found	n/a	n/a	High	n/a			0.001831				0.01014				21		R.LKGSGNLEAIHIIK.K	[190-203]
	FALSE	High	[M].ASLSLAPVNIFK.[A]	1xAcetyl [N-Term]	P78371 1xAcetyl [N-Term]	0.0190637	0.00298648	1	1	3	P78371	P78371 [2-13]	0	1301.75	High	High	High	Not Found	High	High	High	Low	0.003035	0.003689	0.00496	0.1074	0.01715	0.03585	0.03267	0.3776	14	20	13	16	M.ASLSLAPVNIFK.A	[2-13]	1xAcetyl [N-Term]
	FALSE	High	[K].NIGVDNPAAK.[V]			0.0220409	0.00320293	1	1	2	P78371	P78371 [73-82]	0	998.527	Not Found	High	High	Not Found	n/a	High	High	n/a		0.002849	0.006608			0.01814	0.04654			22	14		K.NIGVDNPAAK.V	[73-82]
FALSE	High	Master Protein	Q13464	Rho-associated protein kinase 1 OS=Homo sapiens GN=ROCK1 PE=1 SV=1	0	143.377	37	46	65	42	1	1354	158.1	5.9	82	649	743		cell death;cell organization and biogenesis;cellular component movement;metabolic process;regulation of biological process;response to stimulus;transport	cytoplasm;cytoskeleton;cytosol;extracellular;Golgi;membrane;organelle lumen	catalytic activity;metal ion binding;motor activity;nucleotide binding;protein binding	Pf00069, Pf00130, Pf00169, Pf00433, Pf01576, Pf02463, Pf03962, Pf04111, Pf04156, Pf05557, Pf05622, Pf06160, Pf07714, Pf07888, Pf08912, Pf09726, Pf09789, Pf10174, Pf12128, Pf12795, Pf14531, Pf14915, Pf15619	6093	ENSG00000067900.7	ROCK1	18	TGF-beta signaling pathway; Vascular smooth muscle contraction; Pathogenic Escherichia coli infection; MicroRNAs in cancer; cGMP-PKG signaling pathway; Oxytocin signaling pathway; Pathways in cancer; Focal adhesion; Proteoglycans in cancer; Salmonella infection; Regulation of actin cytoskeleton; Leukocyte transendothelial migration; Sphingolipid signaling pathway; Chemokine signaling pathway; Axo…	VEGFA-VEGFR2 Signaling Pathway; Pathogenic Escherichia coli infection; MicroRNAs in cardiomyocyte hypertrophy; EGF/EGFR Signaling Pathway; Focal Adhesion; Androgen receptor signaling pathway; Chemokine signaling pathway; AGE/RAGE pathway; Leptin signaling pathway; G13 Signaling Pathway; TGF-beta Signaling Pathway; Integrin-mediated Cell Adhesion; Regulation of Actin Cytoskeleton; Regulation of Mi…	High	High	High	Not Found	Acetyl [N-Term]
	Checked	Confidence	Annotated Sequence	Modifications	Modifications in Master Proteins	Qvality PEP	Qvality q-value	# Protein Groups	# Proteins	# PSMs	Master Protein Accessions	Positions in Master Proteins	# Missed Cleavages	Theo. MH+ [Da]	Found in Sample: [S1] F1: Sample	Found in Sample: [S2] F2: Sample	Found in Sample: [S3] F3: Sample	Found in Sample: [S4] F4: Sample	Confidence (by Search Engine): A4 Mascot	Confidence (by Search Engine): B4 Mascot	Confidence (by Search Engine): C4 Mascot	Confidence (by Search Engine): D4 Mascot	Percolator q-Value (by Search Engine): A4 Mascot	Percolator q-Value (by Search Engine): B4 Mascot	Percolator q-Value (by Search Engine): C4 Mascot	Percolator q-Value (by Search Engine): D4 Mascot	Percolator PEP (by Search Engine): A4 Mascot	Percolator PEP (by Search Engine): B4 Mascot	Percolator PEP (by Search Engine): C4 Mascot	Percolator PEP (by Search Engine): D4 Mascot	Ions Score (by Search Engine): A4 Mascot	Ions Score (by Search Engine): B4 Mascot	Ions Score (by Search Engine): C4 Mascot	Ions Score (by Search Engine): D4 Mascot	Sequence in Protein	Positions in Protein	Peptide Group Modifications in Protein
	FALSE	High	[KR].ELQDQLEAEQYFSTLYK.[T]			5.8204e-05	0	2	2	3	O75116; Q13464	O75116 [861-877]; Q13464 [841-857]	0	2105.01	High	High	High	Not Found	High	High	High	n/a	0	0.000198	0		0.0007023	0.0002264	3.771e-07		38	52	69		R.ELQDQLEAEQYFSTLYK.T	[841-857]
	FALSE	High	[K].IQELQNEKETLATQLDLAETK.[A]			4.36063e-05	0	1	1	1	Q13464	Q13464 [878-898]	1	2415.26	Not Found	Not Found	High	Not Found	n/a	n/a	High	n/a			0				1.759e-07				64		K.IQELQNEKETLATQLDLAETK.A	[878-898]
	FALSE	High	[R].GLLEEQYFELTQESK.[K]			1.74667e-05	0	1	1	1	Q13464	Q13464 [907-921]	0	1813.89	Not Found	High	Not Found	Not Found	n/a	High	n/a	n/a		0				3.459e-05				87			R.GLLEEQYFELTQESK.K	[907-921]
	FALSE	High	[K].ILFYNDEQDKEQSNPSMVLDIDK.[L]			4.94615e-05	0	1	1	1	Q13464	Q13464 [1150-1172]	1	2741.3	Not Found	Not Found	High	Not Found	n/a	n/a	High	n/a			0				2.452e-07				52		K.ILFYNDEQDKEQSNPSMVLDIDK.L	[1150-1172]
	FALSE	High	[R].LLEFELAQLTK.[Q]			0.000134963	0	1	1	2	Q13464	Q13464 [820-830]	0	1304.75	High	High	Not Found	Not Found	High	High	Medium	n/a	0	0	0.01138		0.001663	0.000174	0.07627		59	68	12		R.LLEFELAQLTK.Q	[820-830]
	FALSE	High	[R].LEEANSMLTK.[D]			0.00034453	0.000146307	1	1	1	Q13464	Q13464 [941-950]	0	1135.57	Not Found	Not Found	High	Not Found	n/a	n/a	High	n/a			0				5.979e-05				64		R.LEEANSMLTK.D	[941-950]
	FALSE	High	[K].VSQNSQLANEK.[L]			0.000349925	0.000146307	1	1	2	Q13464	Q13464 [529-539]	0	1217.61	Not Found	High	High	Not Found	n/a	High	High	n/a		0.00054	0			0.001728	6.239e-05			38	64		K.VSQNSQLANEK.L	[529-539]
	FALSE	High	[K].QLEEANDLLR.[T]			0.00033926	0.000146307	1	1	1	Q13464	Q13464 [546-555]	0	1200.62	Not Found	Not Found	High	Not Found	n/a	n/a	High	n/a			0				5.739e-05				59		K.QLEEANDLLR.T	[546-555]
	FALSE	High	[K].NDQWAWETLR.[D]			0.000286262	0.000146307	1	1	2	Q13464	Q13464 [340-349]	0	1318.62	Not Found	High	High	Not Found	Medium	High	High	n/a	0.01201	0.000198	0.0001442		0.07921	0.0003074	0.0009964		19	58	49		K.NDQWAWETLR.D	[340-349]
	FALSE	High	[R].NELQMQLASK.[E]			0.000531114	0.000146307	1	1	2	Q13464	Q13464 [1074-1083]	0	1161.59	Not Found	High	High	Not Found	n/a	High	High	n/a		0.000198	0.0001442			0.0005163	0.0003635			51	43		R.NELQMQLASK.E	[1074-1083]
	FALSE	High	[K].SQTDKDYYQLQAILEAERR.[D]			0.000663283	0.000146307	1	1	2	Q13464	Q13464 [597-615]	2	2327.16	Not Found	Not Found	High	Not Found	n/a	Low	High	n/a		0.05038	0			0.4124	0.0002573			3	66		K.SQTDKDYYQLQAILEAERR.D	[597-615]
	FALSE	High	[K].TQAFEADNLK.[G]			0.000648548	0.000146307	1	1	1	Q13464	Q13464 [792-801]	0	1136.56	Not Found	Not Found	High	Not Found	n/a	n/a	High	n/a			0				0.0002467				51		K.TQAFEADNLK.G	[792-801]
	FALSE	High	[K].TQAFEADNLKGLEK.[Q]			0.000432557	0.000146307	1	1	1	Q13464	Q13464 [792-805]	1	1563.8	Not Found	High	Not Found	Not Found	n/a	High	n/a	n/a		0.000198				0.0004318				44			K.TQAFEADNLKGLEK.Q	[792-805]
	FALSE	High	[R].DRGHDSEMIGDLQAR.[I]			0.000287161	0.000146307	1	1	1	Q13464	Q13464 [616-630]	1	1699.78	Not Found	High	Not Found	Not Found	n/a	High	Low	n/a		0.000198	0.0647			0.0003082	0.4956			44	4		R.DRGHDSEMIGDLQAR.I	[616-630]
	FALSE	High	[K].AFVGNQLPFVGFTYYSNR.[R]			0.000435907	0.000146307	1	1	1	Q13464	Q13464 [386-403]	0	2080.03	Not Found	High	Not Found	Not Found	n/a	High	n/a	n/a		0.000198				0.000435				51			K.AFVGNQLPFVGFTYYSNR.R	[386-403]
	FALSE	High	[K].NLTLQLEQESNKR.[L]			0.000679983	0.000284703	1	1	2	Q13464	Q13464 [771-783]	1	1572.83	Not Found	High	High	Not Found	n/a	High	High	n/a		0.000348	0			0.0007175	0.0002705			25	31		K.NLTLQLEQESNKR.L	[771-783]
	FALSE	High	[R].SDSAFFWEER.[D]			0.000801608	0.00038936	2	2	2	O75116; Q13464	O75116 [132-141]; Q13464 [116-125]	0	1273.55	Not Found	High	High	Not Found	n/a	High	High	n/a		0.000348	0.0001442			0.000752	0.0008317			54	50		R.SDSAFFWEER.D	[116-125]
	FALSE	High	[R].GAFGEVQLVR.[H]			0.000836862	0.00038936	2	2	2	O75116; Q13464	O75116 [101-110]; Q13464 [85-94]	0	1075.59	Not Found	High	High	Not Found	n/a	High	High	n/a		0.000348	0.0001442			0.0007828	0.0004157			47	49		R.GAFGEVQLVR.H	[85-94]
	FALSE	High	[K].AESEQLAR.[G]			0.00129236	0.000428664	1	1	1	Q13464	Q13464 [899-906]	0	903.453	Not Found	High	Not Found	Not Found	n/a	High	n/a	n/a		0.0004281				0.001185				48			K.AESEQLAR.G	[899-906]
	FALSE	High	[K].VSYDVTSAR.[D]			0.00124528	0.000428664	1	1	2	Q13464	Q13464 [1285-1293]	0	997.495	Not Found	High	High	Not Found	n/a	High	High	n/a		0.0004281	0.0001442			0.001142	0.0008969			47	53		K.VSYDVTSAR.D	[1285-1293]
	FALSE	High	[K].QEINTLLEAK.[R]			0.00106839	0.000428664	1	1	1	Q13464	Q13464 [809-818]	0	1158.64	Not Found	High	Not Found	Not Found	n/a	High	n/a	n/a		0.0004281				0.0009876				48			K.QEINTLLEAK.R	[809-818]
	FALSE	High	[K].NNLEIDLNYK.[L]			0.00133422	0.000428664	1	1	1	Q13464	Q13464 [667-676]	0	1235.63	Not Found	Not Found	High	Not Found	n/a	n/a	High	n/a			0.0001442				0.0008629				46		K.NNLEIDLNYK.L	[667-676]
	FALSE	High	[R].NVENEVSTLKDQLEDLKK.[V]			0.00180866	0.00050591	1	1	2	Q13464	Q13464 [511-528]	2	2102.1	Not Found	High	High	Not Found	n/a	High	High	n/a		0.00054	0.000381			0.00163	0.00205			27	21		R.NVENEVSTLKDQLEDLKK.V	[511-528]
	FALSE	High	[R].DVKPDNMLLDK.[HS]			0.00178506	0.00050591	2	2	2	O75116; Q13464	O75116 [214-224]; Q13464 [198-208]	0	1287.66	Not Found	High	High	Not Found	n/a	High	High	n/a		0.00054	0.0001442			0.001868	0.001314			24	26		R.DVKPDNMLLDK.S	[198-208]
	FALSE	High	[R].GLLEEQYFELTQESKK.[A]			0.0021203	0.00050591	1	1	1	Q13464	Q13464 [907-922]	1	1941.98	Not Found	Not Found	High	Not Found	n/a	n/a	High	n/a			0.0001442				0.001655				19		R.GLLEEQYFELTQESKK.A	[907-922]
	FALSE	High	[K].ESDIEQLR.[A]			0.00209111	0.00050591	1	1	1	Q13464	Q13464 [1084-1091]	0	989.49	Not Found	High	Not Found	Not Found	n/a	High	n/a	n/a		0.00054				0.001872				52			K.ESDIEQLR.A	[1084-1091]
	FALSE	High	[R].ITSLQEEVK.[H]			0.00217268	0.000686842	1	1	1	Q13464	Q13464 [631-639]	0	1046.57	Not Found	Not Found	High	Not Found	n/a	Medium	High	n/a		0.03781	0.0002786			0.3395	0.001707			15	59		R.ITSLQEEVK.H	[631-639]
	FALSE	High	[K].LEEQLHNEMQLKDEMEQK.[C]			0.00351014	0.000720161	1	1	1	Q13464	Q13464 [435-452]	1	2272.06	Not Found	High	Not Found	Not Found	n/a	High	n/a	n/a		0.0007173				0.003052				18			K.LEEQLHNEMQLKDEMEQK.C	[435-452]
	FALSE	High	[R].MKAEDYEVVK.[V]			0.00247093	0.000720161	1	1	3	Q13464	Q13464 [71-80]	1	1211.6	Not Found	High	High	Not Found	n/a	High	High	n/a		0.0006494	0.000381			0.002191	0.002089			27	52		R.MKAEDYEVVK.V	[71-80]
	FALSE	High	[R].NLESTVSQIEKEK.[M]			0.00259189	0.000720161	1	1	4	Q13464	Q13464 [476-488]	1	1504.79	Not Found	High	High	Not Found	n/a	High	High	n/a		0.0007173	0.000381			0.002296	0.002826			35	32		R.NLESTVSQIEKEK.M	[476-488]
	FALSE	High	[K].LFHVRPVTQGDVYR.[A]			0.00382799	0.000781629	1	1	1	Q13464	Q13464 [1173-1186]	0	1686.91	Not Found	High	Not Found	Not Found	n/a	High	n/a	n/a		0.0008054				0.003305				13			K.LFHVRPVTQGDVYR.A	[1173-1186]
	FALSE	High	[K].IQELQNEKETLATQLDLAETKAESEQLAR.[G]			0.00364204	0.000781629	1	1	1	Q13464	Q13464 [878-906]	2	3299.7	Not Found	Not Found	High	Not Found	n/a	n/a	High	n/a			0.0004632				0.003152				11		K.IQELQNEKETLATQLDLAETKAESEQLAR.G	[878-906]
	FALSE	High	[R].AETEEIPK.[I]			0.00562861	0.00104315	1	1	1	Q13464	Q13464 [1187-1194]	0	916.462	Not Found	Not Found	High	Not Found	n/a	n/a	High	n/a			0.001542				0.004893				47		R.AETEEIPK.I	[1187-1194]
	FALSE	High	[K].ETLATQLDLAETKAESEQLAR.[G]			0.00836854	0.00123668	1	1	1	Q13464	Q13464 [886-906]	1	2317.19	Not Found	Not Found	High	Not Found	n/a	n/a	High	n/a			0.001542				0.006991				3		K.ETLATQLDLAETKAESEQLAR.G	[886-906]
	FALSE	High	[K].NSLTFPDDNDISK.[E]			0.0125518	0.00226104	1	1	1	Q13464	Q13464 [295-307]	0	1465.68	Not Found	Not Found	High	Not Found	n/a	n/a	High	n/a			0.001831				0.01014				20		K.NSLTFPDDNDISK.E	[295-307]
	FALSE	High	[R].ENEELTEK.[M]			0.0155432	0.00245905	1	1	1	Q13464	Q13464 [958-965]	0	991.458	Not Found	High	Not Found	Not Found	n/a	High	Low	n/a		0.002503	0.06874			0.01263	0.5175			25	9		R.ENEELTEK.M	[958-965]
	FALSE	High	[R].IEGWLSVPNR.[G]			0.016801	0.00271654	1	1	1	Q13464	Q13464 [1121-1130]	0	1170.63	Not Found	Not Found	High	Not Found	n/a	n/a	High	n/a			0.00245				0.01337				28		R.IEGWLSVPNR.G	[1121-1130]
	FALSE	High	[K].SISQLESLNR.[E]			0.0237943	0.00350695	1	1	1	Q13464	Q13464 [574-583]	0	1146.61	Not Found	High	Not Found	Not Found	n/a	High	n/a	n/a		0.003041				0.01969				25			K.SISQLESLNR.E	[574-583]
	FALSE	High	[R].LLLQNELK.[T]			0.0376803	0.00431406	1	1	2	Q13464	Q13464 [784-791]	0	970.593	Not Found	High	High	Not Found	n/a	High	High	n/a		0.008164	0.004175			0.09414	0.02861			20	32		R.LLLQNELK.T	[784-791]
	FALSE	High	[R].YLSSANPNDNR.[T]			0.0449084	0.00537596	1	1	1	Q13464	Q13464 [405-415]	0	1250.58	Not Found	Not Found	High	Not Found	n/a	n/a	High	n/a			0.005246				0.0336				22		R.YLSSANPNDNR.T	[405-415]
	FALSE	High	[R].KLQLELNQER.[E]			0.0467915	0.00559315	1	1	1	Q13464	Q13464 [1036-1045]	1	1270.71	Not Found	High	Not Found	Not Found	n/a	High	Medium	n/a		0.003957	0.02082			0.04207	0.1449			21	20		R.KLQLELNQER.E	[1036-1045]
[truncated: 13,906 more rows]

## Sheet: unprocessedMSData2_Figure2A
Checked	Protein FDR Confidence: Combined	Master	Accession	Description	Exp. q-value: Combined	Sum PEP Score	Coverage [%]	# Peptides	# PSMs	# Unique Peptides	# Protein Groups	# AAs	MW [kDa]	calc. pI	Score Mascot: A4 Mascot_PFKFB4-V5	Score Mascot: B4 Mascot_PFKFB4-FLAG	# Peptides (by Search Engine): A4 Mascot	# Peptides (by Search Engine): B4 Mascot	# Peptides (by Search Engine): C4 Mascot	# Peptides (by Search Engine): D4 Mascot	Biological Process	Cellular Component	Molecular Function	Pfam IDs	Entrez Gene ID	Ensembl Gene ID	Gene Symbol	Chromosome	KEGG Pathways	WikiPathways	Found in Sample: [S1] F1: Sample	Found in Sample: [S2] F2: Sample	Found in Sample: [S3] F3: Sample	Found in Sample: [S4] F4: Sample	Modifications
[truncated: 2,673 more rows]

[truncated: 2 more sheets: unprocessedMSData3_Figure2A, Figure2C]
