# Supplementary material for: PFKFB4 interacts with ICMT and activates RAS/AKT signaling-dependent cell migration in melanoma
Source: Life Sci Alliance. 2022 Aug 1;5(12):e202201377. doi: 10.26508/lsa.202201377 (PMC9348664; doi:10.26508/lsa.202201377)
Supplement: Supplementary file 6 [file LSA-2022-01377_SdataF3.xlsx]

## Sheet: Figure 3A
MeWo: Mean overall velocity (µm/h)
siCtrl	siPFKFB4	siICMT	siPFKFB4+siICMT
56.531	25.78	17.623	13.278
31.164	20.872	47.229	22.649
43.632	28.9	50.153	17.574
44.214	29.627	9.611	37.604
44.578	31.23	45.464	15.727
45.255	31.849	36.197	45.272
8.921	16.555	4.127	21.876
55.291	19.977	4.019	25.474
78.917	21.203	32.563	29.654
40.66	18.631	28.84	14.976
43.391	20.42	32.772	27.117
49.138	22.988	10.061	16.827
40.882	43.499	17.991	25.043
31.889	16.518	23.052	26.961
53.197	21.825	14.566	28.71
22.789	32.054	7.459	39.166
62.202	54.199	22.255	25.443
29.124	67.909	34.529	11.661
34.275	35.802	29.626	25.262
20.789	36.127	33.826	16.187
46.586	32.076	9.512	10.291
36.372	20.653	72.875	13.171
39.654	24.035	61.192	25.919
53.104	32.915	42.896	42.234
24.488	17.62	55.605	5.015
37.861	19.145	28.799	25.43
43.572	27.611	36.187	47.956
45.24	21.973	39.872	10.391
31.04	28.467	38.973	25.309
18.492	25.222	44.841	30.551
65.279	17.593	23.475	10.022
32.745	7.345	43.654	47.153
73.974	35.943	17.549	56.014
58.382	11.883	9.919	21.528
84.278	22.274	31.373	26.941
61.518	23.86	15.782	32.432
48.177	29.312	39.334	24.72
35.948	28.938	16.077	36.948
30.388	29.672	20.932	71.084
55.373	15.507	68.999	9.391
79.194	26.592	21.468
61.279	47.113	28.465
	15.522	31.332
	24.036	27.908
	24.505	44.749
	31.85	37.586
	40.143	14.819
	26.464	39.625
	22.391	22.333
		18.418
		35.684
		22.719

## Sheet: Figure 3B
MeWo: Mean overall velocity (µm/h)
siCtrl	siPFKFB4	siPFKFB4+hICMT-myc-Flag	siICMT	siICMT+hPFKFB4-myc-flag
35.192	18.735	25.654	13.319	18.226
35.893	21.933	15.371	19.27	58.845
12.145	6.165	19.733	17.568	50.053
40.359	17.344	20.663	52.577	18.988
29.79	73.824	47.406	55.082	47.178
26.053	26.176	31.014	47.345	25.241
33.49	22.436	32.533	33.736	15.564
43.439	19.975	21.79	62.958	31.666
53.329	24.828	10.582	53.939	9.831
56.227	34.264	31.457	29.516	24.06
45.082	33.034	37.489	3.289	34.505
60.945	22.092	6.73	9.056	7.23
52.825	14.242	54.742	19.519	34.237
29.98	7.65	14.597	14.214	27.857
50.682	10.902	44.587	61.242	40.286
42.273	30.084	29.375	41.218	20.375
31.804	8.302	15.449	34.53	35.348
41.76	36.266	20.457	30.947	41.058
46.955	39.74	39.454	30.898	11.917
54.798	29.152	40.409	55	10.473
54.326	23.095	36.211	13.2	43.5
52.605	22.137	21.9	8.044	28.369
63.826	10.579	32.181	26.982	18.857
29.364	55.227	53.064	19.795	46.388
40.968	59.738	29.945	29.644	55.978
57.638	12.576	18.49	5.052	31.02
44.098	14.18	30.412	36.582	51.109
48.727	8.37	25.733	57.329	57.145
37.249	41.862	30.057	10.879	47.263
24.832	48.754	27.652	37.455	50.528
48.594	24.045	24.215	17.92	36.302
36.41	25.326	20.319	12.607	45.77
23.855	15.983	26.356	49.296	8.481
35.733	36.383	11.331	14.986	39.433
	18.46	38.919	67.782	28.997
	13.767	24.657	50.029	29.694
	18.192	11.819	26.805	27.564
	20.318		31.244	36.601
	17.863		29.047	44.702
	21.207		30.493
			39.842
			19.815
			53.013
			60.342
			27.103
			22.655
			24.301
			18.386
			35.727
			38.766
			26.36
			37.61

## Sheet: Figure 3C
MeWo: Mean overall velocity (µm/h)
siCtrl+vector	siCtrl+RasV12	siPFKFB4+vector	siPFKFB4+RasV12
24.492	42.036	13.74	30.342
51.732	17.244	14.484	30.756
36.858	25.74	18.006	25.89
37.476	33.3	22.788	40.29
41.364	25.05	16.812	28.854
40.398	28.338	16.638	18.408
36.498	28.032	23.268	37.908
35.292	34.41	14.832	31.8
38.568	39.546	0	56.43
34.482	33.552	17.1	37.722
42.72	37.146	17.862	25.386
53.178	23.7	8.052	17.796
34.686	22.308	20.112	29.118
26.34	3.474	12.99	36.78
19.578	44.604	22.014	30.462
21.528	36.69	20.622	39.684
27.654	26.022	18.522	21.558
25.962	24.954	9.72	38.706
50.16	37.428	14.892	34.92
41.754	37.662	10.716	22.806
43.836	28.812	5.67	24.57
35.916	19.788	29.574	36.768
25.896	35.73	24.798	35.754
34.524	6.81	24.102	41.004
21.384	27.828	22.158	23.478
25.596	31.23	10.2	32.292
34.95	29.346	21.678	24.588
36.414	81.966	16.386	41.58
39.198	44.748	7.824	30.852
55.542	18.216	13.05	28.104
51.642	19.596	15.072	17.76
26.25	28.35	18.858	18.138
33.06	33.642	16.014	31.038
16.722	35.166	12.24	30.138
32.322	35.73	5.022	18.342
45.204	34.314	17.43	35.544
29.466	29.202	19.212	28.458
45.834	30.78	34.71	26.754
33.24	13.374	6.042	33.072
30.264	22.59	23.67	24.972
28.998	28.524	11.88	33.234
36.756	7.704	14.472	34.116
59.484	33.942	11.88	27.426
34.728	34.2	16.002	42.384
21.948	47.532	7.788	32.268
46.722	27.912	12.108	36.81
30.414	27.048	25.908	40.404
35.454	30.528	15.42	16.116
30.186	25.482	10.122	41.508
23.838	21.864	19.47	35.64
39.792	49.722	17.106	26.376
34.692	33.822	16.41	47.514
34.902	29.01	10.278	31.674
34.902	22.692	24.816	27.042
37.698	29.34	12.486	31.104
34.194	30.786	28.398	28.398
37.2	22.968	27.456	36.54
38.85	28.848	16.266	35.55
39.276	21.042	5.094	25.704
44.154	39.804	37.188	38.844
19.968	14.454	41.64	30.69
23.076	13.92	14.196	10.296
29.13	28.35	7.236	27.642
32.196	32.226	5.874	31.836
25.836	31.53	26.118	49.416
28.95	32.166	0.24	33.51
36.306	23.214	11.616	27.906
45.066	24.63	21.822	36.354
27.192	23.49	36.366	41.478
23.58	18.048	37.272	42.258
23.964	32.616	37.476	32.586
48.564	27.63	16.068	29.088
20.376	16.794	19.638	22.434
20.064	25.68	12.804	36.072
39.372	10.476	5.886	25.098
35.262	14.7	13.638	26.946
32.61	47.658	11.346	46.548
31.422	27.228	27.048	26.406
35.346	28.578	12.474	43.578
18.63	7.338	25.062	38.316
40.296	26.832	23.148	36.09
27.606	23.376	18.792	17.838
39.06	27.282	12.126	27.414
37.218	17.592	16.422	26.076
43.65	30.762	16.326	26.67
30.144	18.798	31.188	32.046
17.148	34.836	15.378	46.494
21.84	25.236	24.114	25.674
23.304	17.514	18.258	35.568
33.276	16.176	24.066	15.072
29.748	23.424	15.48	21.174
33.936	28.572	15.816	30.798
20.196	29.064	6.516	15.996
24.024	33.828	17.088	28.392
33.288	22.32	16.368	35.226
32.076	29.88	12.96	3.096
28.008	28.446	11.238	30.6
23.988	28.11	8.172	56.166
29.628	25.668	13.464	29.856
24.354	21.282	9.888	34.578
19.56	0.326	41.694	41.694

## Sheet: Figure 3D
Immunofluorescence on MeWo (representative experiment)
Nb of cell	siCtrl	siPFKFB4	siICMT	ratio	siCtrl	siPFKFB4	siICMT
Phenotype1	22	8	18	Phenotype1	0.511628	0.173913	0.352941
Phenotype2	16	17	15	Phenotype2	0.372093	0.369565	0.294118
Phenotype3	5	21	18	Phenotype3	0.116279	0.456522	0.352941
total	43	46	51
