# Supplementary material for: PFKFB4 interacts with ICMT and activates RAS/AKT signaling-dependent cell migration in melanoma
Source: Life Sci Alliance. 2022 Aug 1;5(12):e202201377. doi: 10.26508/lsa.202201377 (PMC9348664; doi:10.26508/lsa.202201377)
Supplement: Supplementary file 8 [file LSA-2022-01377_SdataF4.2.xlsx]

## Sheet: Figure 4B
Relative optical density: pAKT S473/actin
MNT1		MeWo		A375M		Lu1205
siCtrl	siPFKFB4	siCtrl	siPFKFB4	siCtrl	siPFKFB4	siCtrl	siPFKFB4
1	0.62	1	0.66	1	0.778993	1	1.19743
1	0.84	1	0.85	1	0.720216	1	0.903388
1	0.39	1	0.77	1	0.704335	1	1.08263
1	0.53	1	0.56	1	0.694374	1	1.12753
1	0.47	1	0.49	1	0.736488	1	1.25547
		1	0.44	1	0.545717	1	0.986647
		1	0.304	1	0.775851	1	1.01067
		1	0.698	1	0.882042
		1	0.783	1	0.882042
		1	0.38	1	0.846978
		1	0.83
		1	0.73
		1	0.88

## Sheet: Figure 4E
MeWo: Mean overall velocity (µm/h)
siCtrl	siPFKFB4	siPFKFB4+xPFKFB4	siPFKFB4+ca-AKT	siPFKFB4+ca-PI3K
41.269	14.852	23.547	18.66	22.349
38.124	13.548	24.748	24.526	32.045
27.202	8.023	13.291	13.928	39.868
16.378	9.239	26.241	41.047	11.151
12.08	11.496	31.448	32.078	42.148
37.997	35.818	32.501	33.831	27.582
58.607	38.22	31.201	21.372	23.156
39.2	24.8	27.83	22.657	35.63
16.814	14.304	33.897	19.377	28.618
40.714	13.579	20.101	32.645	7.651
42.458	29.289	41.419	32.813	28.627
37.021	28.53	48.966	17.217	27.582
42.636	26.089	45.145	48.275	31.432
32.807	5.102	27.259	55.816	44.439
34.854	12.311	46.065	26.967	35.194
35.847	15.659	17.001	18.74	44.938
41.703	15.987	20.148	23.759	35.842
9.631	30.423	36.196	17.283	27.778
54.215	4.196	32.755	38.115	18.375
34.299	5.356	8.615	29.049	19.883
43.59	16.04	29.533	33.667	21.137
35.035	8.306	26.838	28.15	29.734
53.21	25.197	23.374	41.329	31.108
28.343	14.623	36.33	17.753	32.875
23.665	8.842	34.397	27.799	20.292
42.232	20.446	30.421	28.335	11.168
17.969	5.607	43.043	14.89	13.842
65.356	13.456	16.23	8.648	24.91
46.165	20.053	31.578	8.242	36.019
42.784	16.001	38.202	29.706	29.193
27.167	23.455	20.601	14.095	34.505
48.023	12.029	34.26	10.272	3.914
44.703	9.092	17.997	8.127	30.568
31.247	10.308	16.775		21.385
31.385	21.315	70.225		17.764
30.27	27.079
37.361	11.121
30.657	32.188
40.238	10.956
48.685	31.373
44.994	18.824
69.484	17.124
41.116	15.735
31.957	13.815
22.492	18.147
29.945	22.436
42.405	27.886
53.839	17.156
38.44	27.116
35.213	27.635
32.212	25.091
39.805	23.184
37.579	37.263
14.883	4.037
49.946	8.189
24.391	8.763
17.265	6.361
29.416	41.581
14.824	11.171
41.811	21.448
16.14
10.982
13.328
28.159
33.242
18.589
31.515
17.915
39.11
